# Supplementary material for: Improved meta-analysis pipeline ameliorates distinctive gene regulators of diabetic vasculopathy in human endothelial cell (hECs) RNA-Seq data
Source: PLoS One. 2023 Nov 9;18(11):e0293939. doi: 10.1371/journal.pone.0293939 (PMC10635490; doi:10.1371/journal.pone.0293939)
Supplement: S1 Data — (XLSX) [file pone.0293939.s001.xlsx]

## Sheet: res_1_D1_UPR_1130_ST_Table1
	Supplementary Table ST-1 A list of upregulated differential expression genes of SRP095512_1 dataset
			DEG_Ids	BaseMean	Log2FC	Adj. P-value
			MSTRG.6	1.06	2.38	0.197
			MSTRG.144	1.07	2.46	0.189
			MSTRG.172	1.87	3.33	0.0594
			MSTRG.186	0.922	2.21	0.215
			MSTRG.250	0.447	2.03	0.524
			MSTRG.251	0.856	2.03	0.267
			MSTRG.262	0.795	2.89	0.174
			MSTRG.272	2.61	2.29	0.0693
			MSTRG.499	1.85	2.46	0.209
			MSTRG.570	0.879	3.02	0.25
			MSTRG.585	0.521	2.27	0.39
			MSTRG.689	1.17	2.54	0.132
			MSTRG.821	1.53	3.01	0.13
			MSTRG.1090	3.16	2.11	0.152
			MSTRG.1142	0.635	2.55	0.26
			MSTRG.1165	0.807	2.91	0.127
			MSTRG.1189	1.7	2.34	0.107
			MSTRG.1202	0.819	2.92	0.215
			MSTRG.1212	1.12	2.52	0.14
			MSTRG.1267	16	3.48	0.0587
			MSTRG.1303	1.17	2.6	0.16
			MSTRG.1346	1.03	2.38	0.168
			MSTRG.1510	0.482	2.17	0.482
			MSTRG.1512	1.57	2.13	0.154
			MSTRG.1556	0.504	2.23	0.406
			MSTRG.1588	0.586	2.45	0.397
			MSTRG.1611	0.879	2.07	0.333
			MSTRG.1644	0.834	2.03	0.27
			MSTRG.1702	1.63	3.13	0.0971
			MSTRG.1862	0.771	2.85	0.232
			MSTRG.1864	0.521	2.27	0.476
			MSTRG.1970	0.501	2.22	0.404
			MSTRG.2045	1.44	2.94	0.103
			MSTRG.2096	1.13	2.53	0.142
			MSTRG.2188	1.19	3.45	0.0896
			MSTRG.2241	0.521	2.27	0.476
			MSTRG.2347	1.04	2.39	0.171
			MSTRG.2371	0.879	3.03	0.182
			MSTRG.2456	0.541	2.32	0.439
			MSTRG.2494	0.864	2.99	0.201
			MSTRG.2585	1.86	2.44	0.192
			MSTRG.2692	0.523	2.27	0.392
			MSTRG.2723	1.49	2.1	0.261
			MSTRG.2895	1.55	3.84	0.108
			MSTRG.2953	0.598	2.48	0.274
			MSTRG.3082	0.511	2.24	0.397
			MSTRG.3107	1.07	2.4	0.24
			MSTRG.3111	0.913	3.08	0.137
			MSTRG.3142	1.42	2.85	0.154
			MSTRG.3145	0.951	3.13	0.121
			MSTRG.3149	0.613	2.51	0.266
			MSTRG.3171	0.822	2.93	0.16
			MSTRG.3311	0.533	2.3	0.44
			MSTRG.3523	10.3	2.02	0.224
			MSTRG.3557	0.524	2.28	0.447
			MSTRG.3638	0.521	2.27	0.453
			MSTRG.3814	0.499	2.21	0.354
			MSTRG.3824	1.33	2.79	0.0983
			MSTRG.3837	2.78	2.16	0.0508
			MSTRG.3913	1.07	3.3	0.109
			MSTRG.3968	0.494	2.2	0.358
			MSTRG.3978	1.43	2.9	0.1
			MSTRG.4014	0.516	2.25	0.393
			MSTRG.4074	0.829	2.94	0.274
			MSTRG.4112	1.63	3.92	0.0564
			MSTRG.4139	0.551	2.34	0.432
			MSTRG.4210	0.704	2.71	0.209
			MSTRG.4248	0.479	2.17	0.425
			MSTRG.4252	0.834	2.95	0.334
			MSTRG.4450	1.19	2.57	0.145
			MSTRG.4477	3.05	2.92	0.061
			MSTRG.4487	0.571	2.42	0.407
			MSTRG.4553	0.923	2.21	0.288
			MSTRG.4558	0.516	2.26	0.397
			MSTRG.4648	0.623	2.52	0.261
			MSTRG.4689	1.09	3.34	0.0878
			MSTRG.4718	0.765	2.82	0.304
			MSTRG.4743	2.03	2.59	0.056
			MSTRG.4749	0.752	2.79	0.202
			MSTRG.4847	0.501	2.22	0.404
			MSTRG.4867	1.12	2.52	0.145
			MSTRG.4893	1.5	3	0.141
			MSTRG.4978	0.901	2.17	0.218
			MSTRG.5043	0.501	2.22	0.353
			MSTRG.5170	2.55	3.06	0.0739
			MSTRG.5310	0.447	2.03	0.524
			MSTRG.5339	0.613	2.5	0.267
			MSTRG.5342	0.857	2.03	0.305
			MSTRG.5359	0.531	2.29	0.387
			MSTRG.5374	1.41	2.08	0.274
			MSTRG.5494	1.32	2.77	0.0749
			MSTRG.5533	1.73	2.56	0.129
			MSTRG.5637	1.03	2.38	0.168
			MSTRG.5669	0.898	2.21	0.248
			MSTRG.5695	1.03	2.38	0.163
			MSTRG.5697	0.735	2.76	0.197
			MSTRG.5734	1.71	2.45	0.167
			MSTRG.5781	1.68	2.41	0.135
			MSTRG.5854	2.69	2.07	0.115
			MSTRG.5892	0.613	2.51	0.326
			MSTRG.5925	0.505	2.23	0.46
			MSTRG.5928	0.494	2.2	0.409
			MSTRG.6001	1.16	2.53	0.204
			MSTRG.6014	0.73	2.75	0.314
			MSTRG.6068	24.4	2.25	0.0685
			MSTRG.6076	0.655	2.59	0.357
			MSTRG.6208	1.53	2.1	0.188
			MSTRG.6223	0.704	2.71	0.265
			MSTRG.6279	0.916	2.23	0.249
			MSTRG.6355	0.945	3.14	0.288
			MSTRG.6360	0.559	2.36	0.458
			MSTRG.6388	2.82	2.51	0.0668
			MSTRG.6390	0.613	2.51	0.266
			MSTRG.6505	0.58	2.44	0.335
			MSTRG.6534	1.04	2.39	0.208
			MSTRG.6607	0.489	2.19	0.417
			MSTRG.6612	0.483	2.17	0.495
			MSTRG.6802	1.48	2.08	0.255
			MSTRG.6854	0.492	2.2	0.415
			MSTRG.7041	2.43	2.2	0.102
			MSTRG.7082	1.36	2.79	0.0746
			MSTRG.7258	1.42	2.02	0.164
			MSTRG.7296	1.44	2.05	0.248
			MSTRG.7313	0.704	2.71	0.214
			MSTRG.7470	1.93	2.42	0.215
			MSTRG.7597	1.21	2.64	0.143
			MSTRG.7832	1.2	3.48	0.0688
			MSTRG.7889	0.959	2.27	0.28
			MSTRG.7966	1.05	2.4	0.191
			MSTRG.8085	4.02	2.19	0.136
			MSTRG.8089	1.61	2.16	0.2
			MSTRG.8093	0.62	2.52	0.382
			MSTRG.8111	0.73	2.76	0.383
			MSTRG.8137	0.506	2.23	0.349
			MSTRG.8156	0.983	2.25	0.282
			MSTRG.8169	0.516	2.25	0.342
			MSTRG.8182	1.18	2.58	0.25
			MSTRG.8310	0.813	2.91	0.136
			MSTRG.8328	1.32	2.78	0.118
			MSTRG.8572	0.583	2.44	0.338
			MSTRG.8690	1.73	2.03	0.191
			MSTRG.8799	0.496	2.21	0.408
			MSTRG.8806	0.538	2.31	0.382
			MSTRG.8945	1.66	2.22	0.148
			MSTRG.8989	1.53	2.03	0.221
			MSTRG.9036	0.851	2.02	0.295
			MSTRG.9194	1.37	2.82	0.123
			MSTRG.9296	0.521	2.27	0.453
			MSTRG.9504	0.712	2.72	0.206
			MSTRG.9507	51.9	2.28	0.07
			MSTRG.9531	1.19	2.6	0.25
			MSTRG.9579	0.529	2.29	0.448
			MSTRG.9634	0.67	2.62	0.407
			MSTRG.9722	0.643	2.56	0.304
			MSTRG.9797	2.24	2.12	0.0832
			MSTRG.9829	1.43	2.91	0.101
			MSTRG.9869	1.18	2.58	0.169
			MSTRG.9947	0.702	2.71	0.172
			MSTRG.9965	0.913	3.08	0.101
			MSTRG.9987	0.559	2.36	0.458
			MSTRG.10056	0.835	2.04	0.298
			MSTRG.10137	0.447	2.03	0.524
			MSTRG.10146	0.5	2.22	0.468
			MSTRG.10150	0.534	2.3	0.385
			MSTRG.10173	2.46	2.17	0.119
			MSTRG.10178	0.73	2.75	0.32
			MSTRG.10282	1.07	3.3	0.138
			MSTRG.10324	1.25	2.66	0.117
			MSTRG.10422	1.41	2.91	0.0862
			MSTRG.10547	1.53	2.1	0.309
			MSTRG.10673	0.487	2.18	0.415
			MSTRG.10718	3.32	2.14	0.161
			MSTRG.10807	0.447	2.03	0.524
			MSTRG.10960	1.13	2.54	0.135
			MSTRG.11166	0.508	2.24	0.403
			MSTRG.11353	0.499	2.22	0.309
			MSTRG.11377	0.953	2.24	0.28
			MSTRG.11452	1.12	2.52	0.133
			MSTRG.11456	1.62	3.12	0.0755
			MSTRG.11464	0.73	2.75	0.32
			MSTRG.11595	0.621	2.52	0.312
			MSTRG.11660	0.681	2.67	0.337
			MSTRG.11673	0.811	2.91	0.168
			MSTRG.11728	0.908	3.08	0.0772
			MSTRG.11877	2.06	2.6	0.127
			MSTRG.12047	0.898	3.06	0.111
			MSTRG.12145	2.9	2.05	0.0929
			MSTRG.12152	0.928	3.1	0.171
			MSTRG.12155	1.53	3.82	0.105
			MSTRG.12264	1.58	2.09	0.228
			MSTRG.12301	0.826	2.94	0.21
			MSTRG.12351	0.479	2.17	0.425
			MSTRG.12352	0.981	3.19	0.109
			MSTRG.12423	1.12	2.53	0.137
			MSTRG.12425	0.757	2.8	0.302
			MSTRG.12506	0.643	2.56	0.31
			MSTRG.12632	0.508	2.24	0.463
			MSTRG.12645	0.521	2.27	0.476
			MSTRG.12656	0.806	2.9	0.131
			MSTRG.12657	0.824	2.93	0.211
			MSTRG.12852	0.767	2.82	0.297
			MSTRG.12877	1.09	2.46	0.29
			MSTRG.12888	0.702	2.71	0.221
			MSTRG.12894	0.938	2.22	0.249
			MSTRG.13029	0.625	2.53	0.22
			MSTRG.13042	1.82	2.32	0.2
			MSTRG.13048	0.521	2.27	0.476
			MSTRG.13130	0.747	2.78	0.204
			MSTRG.13141	0.516	2.26	0.457
			MSTRG.13324	0.832	2.02	0.265
			MSTRG.13342	1.51	2.14	0.233
			MSTRG.13351	1.95	2.52	0.12
			MSTRG.13416	0.531	2.29	0.387
			MSTRG.13486	1.5	2.94	0.094
			MSTRG.13505	0.536	2.3	0.438
			MSTRG.13506	1.13	2.53	0.146
			MSTRG.13517	0.546	2.33	0.436
			MSTRG.13570	1.17	2.55	0.207
			MSTRG.13630	0.514	2.25	0.344
			MSTRG.13655	0.782	2.85	0.359
			MSTRG.13666	1.02	2.32	0.376
			MSTRG.13762	0.534	2.3	0.385
			MSTRG.13787	1.87	2.36	0.188
			MSTRG.13792	0.62	2.52	0.222
			MSTRG.13810	1.42	2.1	0.15
			MSTRG.13847	0.965	2.23	0.238
			MSTRG.13880	1.17	2.55	0.165
			MSTRG.13912	2.31	2.22	0.108
			MSTRG.13955	0.508	2.24	0.347
			MSTRG.13969	0.816	2.05	0.344
			MSTRG.13995	1.72	3.2	0.111
			MSTRG.14056	0.61	2.5	0.273
			MSTRG.14079	1.25	2.66	0.106
			MSTRG.14088	0.663	2.61	0.358
			MSTRG.14139	1.2	2.62	0.246
			MSTRG.14142	0.739	2.77	0.251
			MSTRG.14161	5.64	4.17	0.0658
			MSTRG.14168	1.94	2.54	0.124
			MSTRG.14181	0.493	2.2	0.358
			MSTRG.14201	1.31	2.72	0.134
			MSTRG.14253	0.989	2.32	0.38
			MSTRG.14286	0.544	2.32	0.433
			MSTRG.14342	2.3	2.19	0.126
			MSTRG.14348	0.498	2.21	0.41
			MSTRG.14349	0.63	2.54	0.307
			MSTRG.14350	1.01	2.36	0.208
			MSTRG.14366	3.94	2.33	0.0908
			MSTRG.14424	1.51	2.2	0.153
			MSTRG.14427	1.67	2.36	0.119
			MSTRG.14483	0.511	2.24	0.301
			MSTRG.14496	0.958	2.22	0.21
			MSTRG.14501	1.84	2.04	0.193
			MSTRG.14519	1.28	2.74	0.0956
			MSTRG.14544	0.603	2.49	0.272
			MSTRG.14652	1.03	2.42	0.243
			MSTRG.14664	0.546	2.33	0.436
			MSTRG.14704	0.521	2.27	0.339
			MSTRG.14818	0.97	2.23	0.207
			MSTRG.15024	1.38	2.81	0.107
			MSTRG.15096	0.695	2.69	0.264
			MSTRG.15111	1.6	2.44	0.227
			MSTRG.15129	0.601	2.48	0.327
			MSTRG.15133	1.38	2.83	0.196
			MSTRG.15185	0.486	2.18	0.479
			MSTRG.15199	0.592	2.46	0.332
			MSTRG.15200	46.9	2.62	0.231
			MSTRG.15225	3	2.46	0.0704
			MSTRG.15342	0.521	2.27	0.453
			MSTRG.15414	0.832	2.03	0.355
			MSTRG.15423	2.42	2.08	0.0946
			MSTRG.15429	1.74	2.31	0.137
			MSTRG.15528	1.36	2.82	0.122
			MSTRG.15607	3.28	2.54	0.112
			MSTRG.15748	0.851	2.02	0.403
			MSTRG.15773	0.943	2.2	0.215
			MSTRG.15924	1.35	2	0.212
			MSTRG.15990	0.68	2.67	0.223
			MSTRG.16033	0.518	2.26	0.392
			MSTRG.16045	0.551	2.34	0.432
			MSTRG.16130	1.09	3.34	0.135
			MSTRG.16176	0.859	2.03	0.297
			MSTRG.16308	2.1	2.57	0.167
			MSTRG.16398	1.12	2.56	0.165
			MSTRG.16591	1.4	2.88	0.0732
			MSTRG.16684	0.827	2.94	0.21
			MSTRG.16773	0.625	2.53	0.424
			MSTRG.16774	0.938	3.12	0.293
			MSTRG.16778	0.938	3.12	0.293
			MSTRG.16793	0.928	2.18	0.25
			MSTRG.16827	0.915	3.08	0.128
			MSTRG.16832	2.18	2.81	0.0595
			MSTRG.16861	1.01	2.36	0.254
			MSTRG.16906	0.921	2.24	0.24
			MSTRG.16915	0.953	3.13	0.126
			MSTRG.16962	3.58	2.47	0.348
			MSTRG.16988	1.43	2.03	0.357
			MSTRG.17154	0.906	3.07	0.0979
			MSTRG.17171	1.27	2.68	0.112
			MSTRG.17178	1.24	3.53	0.155
			MSTRG.17212	1.23	2.62	0.243
			MSTRG.17213	0.894	3.04	0.311
			MSTRG.17317	0.595	2.47	0.397
			MSTRG.17338	0.508	2.24	0.403
			MSTRG.17355	0.685	2.68	0.273
			MSTRG.17500	1.59	2.32	0.128
			MSTRG.17532	0.628	2.53	0.312
			MSTRG.17691	0.521	2.27	0.476
			MSTRG.17710	0.742	2.77	0.206
			MSTRG.17844	0.63	2.54	0.307
			MSTRG.17873	34.9	2.39	0.151
			MSTRG.17877	0.526	2.28	0.336
			MSTRG.17879	0.949	3.13	0.123
			MSTRG.18072	0.521	2.27	0.476
			MSTRG.18206	0.923	3.09	0.107
			MSTRG.18223	0.749	2.79	0.247
			MSTRG.18290	1.07	2.47	0.2
			MSTRG.18334	0.915	2.23	0.249
			MSTRG.18500	1.2	2.57	0.16
			MSTRG.18532	0.513	2.25	0.399
			MSTRG.18636	1.46	2.93	0.0903
			MSTRG.18773	0.906	2.22	0.21
			MSTRG.18794	0.925	3.1	0.134
			MSTRG.18837	0.544	2.32	0.433
			MSTRG.18858	0.808	2.04	0.346
			MSTRG.18992	0.928	3.1	0.171
			MSTRG.19108	0.99	3.19	0.218
			MSTRG.19184	1.84	2.43	0.108
			MSTRG.19258	0.496	2.21	0.412
			MSTRG.19340	1.36	3.65	0.182
			MSTRG.19407	2.24	2.62	0.4
			MSTRG.19484	0.715	2.73	0.216
			MSTRG.19534	1.62	2.23	0.146
			MSTRG.19626	1.19	2.56	0.135
			MSTRG.19652	1.28	2.06	0.208
			MSTRG.19776	3.2	2.45	0.0606
			MSTRG.19886	0.646	2.57	0.309
			MSTRG.19926	1.38	2.86	0.107
			MSTRG.20054	1.46	2.91	0.0693
			MSTRG.20156	1.5	2.97	0.126
			MSTRG.20170	2.6	2.28	0.0783
			MSTRG.20229	0.625	2.53	0.319
			MSTRG.20303	1.1	2.53	0.18
			MSTRG.20529	0.447	2.03	0.524
			MSTRG.20567	0.988	3.19	0.219
			MSTRG.20688	1.01	2.36	0.212
			MSTRG.20762	0.697	2.7	0.216
			MSTRG.20806	1.68	3.14	0.059
			MSTRG.20929	0.499	2.22	0.309
			MSTRG.21099	0.559	2.36	0.458
			MSTRG.21127	0.837	2.05	0.335
			MSTRG.21181	1.43	2.03	0.357
			MSTRG.21205	0.997	3.21	0.112
			MSTRG.21266	0.907	2.19	0.22
			MSTRG.21285	0.828	2.94	0.205
			MSTRG.21355	0.506	2.23	0.46
			MSTRG.21414	0.529	2.29	0.448
			MSTRG.21447	1.34	2.8	0.0773
			MSTRG.21502	1.33	2.81	0.0742
			MSTRG.21506	0.71	2.72	0.207
			MSTRG.21521	1.41	2.91	0.0925
			MSTRG.21522	2.07	2.67	0.0646
			MSTRG.21589	1.53	2.03	0.274
			MSTRG.21598	0.828	2.94	0.21
			MSTRG.21613	0.544	2.32	0.437
			MSTRG.21705	0.67	2.62	0.407
			MSTRG.21755	1.07	2.43	0.2
			MSTRG.21758	0.697	2.7	0.216
			MSTRG.21769	0.439	2.01	0.527
			MSTRG.21771	1	3.22	0.151
			MSTRG.21826	0.643	2.56	0.31
			MSTRG.21989	1.33	2.79	0.091
			MSTRG.22011	1.05	2.37	0.195
			MSTRG.22058	0.576	2.43	0.404
			MSTRG.22067	3	2.45	0.0619
			MSTRG.22097	21.6	3.32	0.211
			MSTRG.22128	0.489	2.19	0.361
			MSTRG.22176	2.02	2.59	0.0842
			MSTRG.22334	0.929	2.22	0.213
			MSTRG.22335	0.603	2.49	0.276
			MSTRG.22373	0.864	2.08	0.38
			MSTRG.22456	2.79	2.51	0.0587
			MSTRG.22488	2.4	2.42	0.107
			MSTRG.22539	0.864	2.99	0.207
			MSTRG.22830	0.521	2.27	0.39
			MSTRG.22893	0.598	2.48	0.274
			MSTRG.22895	0.92	3.09	0.18
			MSTRG.22943	1.22	3.5	0.0698
			MSTRG.22983	0.812	2.91	0.215
			MSTRG.22991	2.02	2.7	0.0788
			MSTRG.23045	0.702	2.71	0.215
			MSTRG.23080	0.877	3.01	0.257
			MSTRG.23087	1.04	2.37	0.144
			MSTRG.23184	1.06	3.3	0.187
			MSTRG.23196	1.45	2.26	0.142
			MSTRG.23241	0.803	2.9	0.228
			MSTRG.23253	1.05	2.37	0.168
			MSTRG.23261	2.34	2.78	0.0734
			MSTRG.23302	2.28	2.08	0.111
			MSTRG.23412	1.46	2.02	0.227
			MSTRG.23430	0.517	2.26	0.393
			MSTRG.23499	517	2.5	0.104
			MSTRG.23581	0.73	2.76	0.383
			MSTRG.23618	0.825	2.03	0.271
			MSTRG.23646	1.05	2.38	0.24
			MSTRG.23673	0.447	2.03	0.524
			MSTRG.23735	0.447	2.03	0.524
			MSTRG.23736	0.538	2.31	0.382
			MSTRG.23808	1.24	2.7	0.136
			MSTRG.24119	1	2.39	0.263
			MSTRG.24176	1.62	2.34	0.123
			MSTRG.24185	0.551	2.34	0.432
			MSTRG.24231	0.96	2.26	0.331
			MSTRG.24320	2.59	2.45	0.064
			MSTRG.24403	0.685	2.68	0.275
			MSTRG.24476	0.909	3.08	0.172
			MSTRG.24480	0.862	2.99	0.208
			MSTRG.24511	0.955	3.15	0.226
			MSTRG.24518	1.13	3.38	0.0773
			MSTRG.24527	2.24	2.74	0.079
			MSTRG.24553	1.11	3.37	0.0877
			MSTRG.24637	1.11	2.52	0.173
			MSTRG.24713	2.47	2.89	0.0685
			MSTRG.24837	0.73	2.76	0.383
			MSTRG.25037	1.26	2.7	0.134
			MSTRG.25069	0.505	2.23	0.405
			MSTRG.25116	0.986	2.33	0.222
			MSTRG.25308	0.559	2.36	0.458
			MSTRG.25342	1.22	2.62	0.112
			MSTRG.25462	0.772	2.85	0.229
			MSTRG.25484	0.491	2.19	0.475
			MSTRG.25557	2.44	3.09	0.105
			MSTRG.25663	0.946	3.12	0.124
			MSTRG.25666	1.22	3.5	0.104
			MSTRG.25714	0.837	2.95	0.201
			MSTRG.25742	0.513	2.25	0.399
			MSTRG.25834	0.546	2.33	0.436
			MSTRG.25856	1.1	2.5	0.182
			MSTRG.25907	1.04	2.39	0.172
			MSTRG.26066	0.679	2.67	0.272
			MSTRG.26073	1.4	2.9	0.0806
			MSTRG.26208	0.546	2.33	0.436
			MSTRG.26246	0.999	3.21	0.144
			MSTRG.26346	1.51	2.99	0.062
			MSTRG.26397	2.99	4.79	0.125
			MSTRG.26424	1.7	2.24	0.13
			MSTRG.26456	2.56	2.46	0.0683
			MSTRG.26492	0.529	2.29	0.448
			MSTRG.26561	1.91	3.34	0.0521
			MSTRG.26568	0.506	2.23	0.46
			MSTRG.26715	1.94	2.52	0.0864
			MSTRG.26892	1.3	2.76	0.0944
			MSTRG.26947	1.23	2.66	0.142
			MSTRG.27017	1.33	3.62	0.0558
			MSTRG.27114	0.974	2.24	0.283
			MSTRG.27142	1.01	3.23	0.11
			MSTRG.27274	0.618	2.52	0.323
			MSTRG.27290	1.83	2.01	0.3
			MSTRG.27320	0.737	2.76	0.201
			MSTRG.27505	1.65	2.28	0.19
			MSTRG.27509	0.523	2.27	0.392
			MSTRG.27541	0.923	3.09	0.0799
			MSTRG.27551	1.07	3.3	0.103
			MSTRG.27588	1.59	3.07	0.0758
			MSTRG.27717	1.42	2.11	0.151
			MSTRG.27914	10.4	2.54	0.108
			MSTRG.27919	2.11	2.15	0.209
			MSTRG.28009	0.607	2.49	0.269
			MSTRG.28023	0.491	2.2	0.36
			MSTRG.28044	0.96	3.15	0.167
			MSTRG.28109	0.633	2.54	0.309
			MSTRG.28165	2	2.52	0.0999
			MSTRG.28238	1.04	2.36	0.202
			MSTRG.28268	1.08	2.45	0.245
			MSTRG.28279	0.775	2.86	0.18
			MSTRG.28376	0.516	2.25	0.298
			MSTRG.28383	0.601	2.48	0.388
			MSTRG.28388	0.73	2.75	0.204
			MSTRG.28399	0.622	2.52	0.262
			MSTRG.28435	0.494	2.2	0.409
			MSTRG.28463	1.55	2.08	0.215
			MSTRG.28469	0.505	2.23	0.46
			MSTRG.28574	1.15	3.41	0.0747
			MSTRG.28803	0.805	2.03	0.35
			MSTRG.28810	0.735	2.76	0.202
			MSTRG.29105	0.695	2.7	0.179
			MSTRG.29201	0.505	2.23	0.46
			MSTRG.29233	0.615	2.51	0.265
			MSTRG.29255	1.02	2.38	0.212
			MSTRG.29294	0.946	2.28	0.29
			MSTRG.29324	1.56	3.03	0.0871
			MSTRG.29436	1.63	3.92	0.0581
			MSTRG.29437	0.834	2.03	0.456
			MSTRG.29460	0.715	2.73	0.173
			MSTRG.29527	0.472	2.14	0.501
			MSTRG.29550	0.722	2.74	0.207
			MSTRG.29551	1.5	2.06	0.227
			MSTRG.29696	0.529	2.28	0.334
			MSTRG.29739	0.7	2.7	0.173
			MSTRG.29868	1.5	3	0.141
			MSTRG.29963	0.511	2.24	0.46
			MSTRG.29988	1.6	3.9	0.0545
			MSTRG.29991	4.08	5.24	0.0935
			MSTRG.30033	0.492	2.2	0.47
			MSTRG.30157	0.603	2.48	0.386
			MSTRG.30253	0.875	2.13	0.318
			MSTRG.30327	0.612	2.5	0.327
			MSTRG.30329	3.24	2.34	0.0592
			MSTRG.30350	1.1	2.53	0.231
			MSTRG.30375	15.7	5.89	0.054
			MSTRG.30390	1.16	3.43	0.224
			MSTRG.30406	0.62	2.52	0.382
			MSTRG.30427	0.493	2.2	0.414
			MSTRG.30486	2.12	4.3	0.17
			MSTRG.30520	0.899	3.06	0.235
			MSTRG.30522	0.961	2.23	0.34
			MSTRG.30561	0.49	2.19	0.476
			MSTRG.30569	186	2.55	0.103
			MSTRG.30610	2.4	4.47	0.153
			MSTRG.30611	1.03	3.25	0.157
			MSTRG.30612	0.944	2.2	0.305
			MSTRG.30646	2.09	4.28	0.0618
			MSTRG.30669	1.67	2.49	0.123
			MSTRG.30702	0.824	2.93	0.213
			MSTRG.30709	0.521	2.27	0.339
			MSTRG.30722	1.46	3.76	0.163
			MSTRG.30735	2.77	2.51	0.0516
			MSTRG.30749	1.39	2.07	0.184
			MSTRG.30972	0.745	2.78	0.249
			MSTRG.30992	1.14	2.52	0.216
			MSTRG.31004	0.901	2.11	0.379
			MSTRG.31019	2.79	2.33	0.0682
			MSTRG.31136	0.521	2.27	0.394
			MSTRG.31254	0.948	2.2	0.25
			MSTRG.31396	1.22	2.66	0.151
			MSTRG.31419	1.22	2.61	0.208
			MSTRG.31518	0.889	2.08	0.336
			MSTRG.31570	0.966	2.23	0.237
			MSTRG.31603	1.27	2.73	0.133
			MSTRG.31765	1.52	2.13	0.338
			ENSG00000272512	1.96	3.4	0.116
			ENSG00000237330	0.536	2.3	0.383
			ENSG00000272141	0.531	2.29	0.387
			ENSG00000238260	1.29	2.73	0.178
			ENSG00000117115	0.61	2.5	0.383
			ENSG00000117215	0.826	2.94	0.21
			ENSG00000233069	1.26	3.54	0.106
			ENSG00000158014	2.52	2.26	0.0921
			ENSG00000158022	1.32	2.77	0.0888
			ENSG00000174950	1.08	2.48	0.178
			ENSG00000084628	0.69	2.68	0.28
			ENSG00000121753	0.877	3.03	0.182
			ENSG00000134668	0.439	2.01	0.527
			ENSG00000217644	2.28	2.72	0.135
			ENSG00000286379	1.95	2.61	0.0602
			ENSG00000049089	1.4	2.87	0.0756
			ENSG00000117016	1.37	2.84	0.111
			ENSG00000117013	1.85	2.46	0.0757
			ENSG00000230638	0.732	2.76	0.261
			ENSG00000227533	1.96	2.56	0.0854
			ENSG00000186973	0.874	3.03	0.154
			ENSG00000287113	0.544	2.32	0.437
			ENSG00000271329	0.948	2.2	0.259
			ENSG00000186564	1.18	2.59	0.198
			ENSG00000174332	0.896	3.06	0.177
			ENSG00000143001	1.21	3.49	0.103
			ENSG00000230798	0.828	2.03	0.346
			ENSG00000122420	1.91	2.52	0.136
			ENSG00000183347	1.59	3.08	0.0587
			ENSG00000162631	0.824	2.93	0.276
			ENSG00000261055	1.94	2.55	0.0887
			ENSG00000224965	1.44	2.01	0.203
			ENSG00000116824	1.01	2.35	0.18
			ENSG00000134256	1.23	2.64	0.115
			ENSG00000116882	0.616	2.51	0.385
			ENSG00000198857	0.521	2.27	0.476
			ENSG00000232721	1.89	2.46	0.122
			ENSG00000274210	0.829	2.94	0.122
			ENSG00000222222	0.536	2.3	0.438
			ENSG00000203786	1.38	2.88	0.0789
			ENSG00000163207	39.3	2.13	0.0982
			ENSG00000241794	0.911	2.2	0.301
			ENSG00000203782	0.923	3.1	0.179
			ENSG00000184330	0.498	2.21	0.41
			ENSG00000263841	0.516	2.26	0.397
			ENSG00000158481	2.93	2.43	0.056
			ENSG00000162723	0.506	2.23	0.4
			ENSG00000026751	2.63	2.96	0.0606
			ENSG00000122224	0.506	2.23	0.349
			ENSG00000248485	1.76	4.03	0.0584
			ENSG00000158887	1.78	2.27	0.221
			ENSG00000072694	1.1	2.49	0.221
			ENSG00000198821	1.64	2.26	0.114
			ENSG00000143184	0.783	2.87	0.178
			ENSG00000116132	1.46	2.01	0.219
			ENSG00000283683	0.895	2.17	0.3
			ENSG00000162782	0.815	2.02	0.41
			ENSG00000232077	1.14	2.51	0.177
			ENSG00000228067	0.625	2.53	0.26
			ENSG00000154342	1.08	2.47	0.182
			ENSG00000162931	0.817	2.92	0.125
			ENSG00000119283	0.747	2.78	0.198
			ENSG00000183780	0.692	2.69	0.332
			ENSG00000228044	0.491	2.2	0.36
			ENSG00000227236	0.625	2.53	0.424
			ENSG00000215808	3.37	2.19	0.0739
			ENSG00000260698	1.63	2.25	0.114
			ENSG00000235021	0.618	2.52	0.323
			ENSG00000221953	1.55	2.11	0.22
			ENSG00000203663	0.782	2.85	0.359
			ENSG00000196071	0.671	2.65	0.343
			ENSG00000186487	0.517	2.26	0.393
			ENSG00000228950	0.523	2.27	0.392
			ENSG00000205111	0.996	2.33	0.26
			ENSG00000162878	2.4	2.09	0.136
			ENSG00000143921	0.934	2.23	0.248
			ENSG00000228541	0.506	2.23	0.4
			ENSG00000228079	1.79	2.33	0.124
			ENSG00000233694	0.706	2.71	0.264
			ENSG00000243029	0.529	2.29	0.448
			ENSG00000237751	0.616	2.51	0.319
			ENSG00000152292	0.618	2.52	0.383
			ENSG00000188886	1.21	3.49	0.068
			ENSG00000115085	1.73	3.18	0.0573
			ENSG00000233639	0.638	2.55	0.307
			ENSG00000198914	0.598	2.48	0.274
			ENSG00000135960	0.625	2.53	0.424
			ENSG00000231147	0.948	2.2	0.214
			ENSG00000152076	0.487	2.18	0.415
			ENSG00000226953	0.447	2.03	0.524
			ENSG00000075884	0.907	2.19	0.22
			ENSG00000182263	1.37	2.83	0.0981
			ENSG00000144331	0.981	3.19	0.109
			ENSG00000236695	1.05	2.46	0.186
			ENSG00000187944	1.02	2.34	0.25
			ENSG00000138395	1.86	3.32	0.0552
			ENSG00000144406	2	2.55	0.0961
			ENSG00000286965	0.826	2.94	0.275
			ENSG00000163464	1.09	2.49	0.17
			ENSG00000152049	1.57	3.06	0.0756
			ENSG00000168955	0.593	2.47	0.234
			ENSG00000204128	0.722	2.74	0.265
			ENSG00000261096	1.29	2.69	0.135
			ENSG00000185038	0.978	3.19	0.11
			ENSG00000224844	0.488	2.19	0.473
			ENSG00000130294	1.83	2.42	0.102
			ENSG00000261734	0.505	2.23	0.46
			ENSG00000230807	0.923	2.17	0.216
			ENSG00000121807	1.04	3.27	0.107
			ENSG00000145040	0.702	2.71	0.215
			ENSG00000285685	0.849	2.02	0.302
			ENSG00000288039	0.484	2.18	0.417
			ENSG00000179799	0.475	2.15	0.488
			ENSG00000172971	1.11	2.51	0.149
			ENSG00000273374	0.479	2.16	0.48
			ENSG00000144821	0.878	3.04	0.137
			ENSG00000176040	0.727	2.75	0.255
			ENSG00000240487	0.613	2.51	0.326
			ENSG00000175697	0.889	3.05	0.136
			ENSG00000145103	0.636	2.55	0.368
			ENSG00000287232	0.888	3.05	0.14
			ENSG00000250934	1.07	2.49	0.177
			ENSG00000261159	0.633	2.54	0.257
			ENSG00000169704	0.521	2.27	0.476
			ENSG00000163914	1.24	2.65	0.123
			ENSG00000228252	1.25	3.53	0.203
			ENSG00000279147	0.529	2.28	0.385
			ENSG00000169903	1.47	2.92	0.189
			ENSG00000239941	0.615	2.51	0.265
			ENSG00000237787	0.879	3.03	0.182
			ENSG00000154310	0.824	2.93	0.159
			ENSG00000242512	0.625	2.53	0.424
			ENSG00000090534	0.615	2.51	0.319
			ENSG00000187527	0.982	2.33	0.254
			ENSG00000228109	1.39	2.84	0.113
			ENSG00000286909	1.22	2.68	0.147
			ENSG00000272927	0.447	2.03	0.524
			ENSG00000185818	0.648	2.57	0.302
			ENSG00000246526	0.727	2.75	0.164
			ENSG00000178597	1.39	3.69	0.0808
			ENSG00000004468	0.603	2.49	0.276
			ENSG00000285454	0.666	2.64	0.346
			ENSG00000109158	1.18	3.46	0.0714
			ENSG00000260918	1.34	2.8	0.111
			ENSG00000205678	0.623	2.52	0.221
			ENSG00000173610	0.67	2.65	0.341
			ENSG00000163736	0.447	2.03	0.524
			ENSG00000174792	1.62	2.24	0.133
			ENSG00000186212	1.23	2.67	0.11
			ENSG00000214980	0.635	2.55	0.308
			ENSG00000260641	0.62	2.52	0.263
			ENSG00000196344	0.868	3.02	0.257
			ENSG00000174607	0.578	2.43	0.341
			ENSG00000249125	0.978	2.25	0.284
			ENSG00000189184	0.827	2.02	0.35
			ENSG00000170153	1.01	3.23	0.0794
			ENSG00000272727	1.24	2.73	0.127
			ENSG00000248991	1.08	2.47	0.233
			ENSG00000251249	0.811	2.91	0.215
			ENSG00000109738	1.05	3.29	0.15
			ENSG00000250475	0.722	2.74	0.324
			ENSG00000279139	1.44	2.91	0.107
			ENSG00000168843	1.54	3.84	0.0967
			ENSG00000250486	0.896	3.06	0.132
			ENSG00000251445	0.843	2.96	0.16
			ENSG00000174473	1.88	3.33	0.0698
			ENSG00000150628	0.931	2.18	0.244
			ENSG00000251433	0.78	2.86	0.222
			ENSG00000248517	0.615	2.51	0.38
			ENSG00000251532	1.49	3	0.0958
			ENSG00000186493	0.496	2.21	0.408
			ENSG00000249994	0.961	2.23	0.4
			ENSG00000248587	0.826	2.93	0.159
			ENSG00000270513	0.514	2.25	0.458
			ENSG00000259663	0.618	2.52	0.383
			ENSG00000249069	0.737	2.77	0.317
			ENSG00000145649	0.481	2.17	0.483
			ENSG00000175857	0.775	2.83	0.3
			ENSG00000272354	0.809	2.91	0.163
			ENSG00000269961	0.959	2.22	0.24
			ENSG00000134061	1.22	2.69	0.291
			ENSG00000286647	0.521	2.27	0.476
			ENSG00000251493	0.877	3.01	0.257
			ENSG00000172497	0.625	2.53	0.374
			ENSG00000250391	2.79	2.04	0.0578
			ENSG00000173930	0.834	2.03	0.403
			ENSG00000205359	0.447	2.03	0.524
			ENSG00000152495	5.19	2.06	0.0576
			ENSG00000253807	0.992	2.34	0.264
			ENSG00000280420	0.705	2.71	0.171
			ENSG00000204969	0.447	2.03	0.524
			ENSG00000250120	1.11	2.48	0.149
			ENSG00000236714	1.41	2.89	0.0797
			ENSG00000156475	0.76	2.83	0.296
			ENSG00000176049	1.42	2.89	0.0802
			ENSG00000113721	1.76	2.34	0.148
			ENSG00000286331	2.21	2.69	0.0796
			ENSG00000113196	1.44	2.87	0.185
			ENSG00000118322	1.4	2.88	0.0701
			ENSG00000204767	0.491	2.19	0.475
			ENSG00000214360	0.496	2.21	0.408
			ENSG00000253955	0.601	2.48	0.327
			ENSG00000253686	0.752	2.79	0.24
			ENSG00000170074	0.904	3.07	0.0778
			ENSG00000286785	0.824	2.93	0.213
			ENSG00000286324	0.904	3.07	0.177
			ENSG00000137273	0.697	2.7	0.216
			ENSG00000183674	0.486	2.18	0.416
			ENSG00000285639	3	2.06	0.109
			ENSG00000286277	0.59	2.46	0.278
			ENSG00000218976	0.977	2.35	0.184
			ENSG00000217379	0.984	2.33	0.186
			ENSG00000137261	0.6	2.48	0.278
			ENSG00000272810	0.511	2.24	0.346
			ENSG00000273983	2.27	2.68	0.389
			ENSG00000281706	1.38	2.81	0.112
			ENSG00000196747	0.815	2.01	0.346
			ENSG00000112041	0.526	2.28	0.39
			ENSG00000112164	1.58	2.21	0.15
			ENSG00000287055	1.61	3.09	0.0675
			ENSG00000218337	0.508	2.24	0.347
			ENSG00000285838	0.489	2.19	0.417
			ENSG00000135298	0.489	2.19	0.417
			ENSG00000280232	0.516	2.25	0.342
			ENSG00000280277	0.493	2.2	0.478
			ENSG00000112218	1.56	3.86	0.0609
			ENSG00000218632	1.28	2.71	0.178
			ENSG00000183807	0.938	2.24	0.338
			ENSG00000112299	1.54	2.05	0.241
			ENSG00000260418	0.607	2.49	0.269
			ENSG00000225391	1.12	3.37	0.12
			ENSG00000287393	0.965	3.15	0.161
			ENSG00000178199	2.28	2.75	0.0618
			ENSG00000111981	3.03	2.6	0.0723
			ENSG00000120262	0.598	2.48	0.274
			ENSG00000230627	0.829	2.94	0.274
			ENSG00000271820	0.502	2.22	0.463
			ENSG00000271253	0.695	2.69	0.269
			ENSG00000272361	0.608	2.5	0.329
			ENSG00000106541	1.04	3.26	0.0995
			ENSG00000233834	1.24	3.52	0.0524
			ENSG00000164651	1.28	3.58	0.0672
			ENSG00000272905	0.705	2.71	0.171
			ENSG00000122641	0.853	2.97	0.157
			ENSG00000226999	0.583	2.45	0.287
			ENSG00000188730	1.65	2.15	0.256
			ENSG00000205628	1.03	2.37	0.209
			ENSG00000232612	1.01	2.36	0.172
			ENSG00000185290	0.982	3.2	0.0923
			ENSG00000233288	0.62	2.52	0.268
			ENSG00000260653	0.854	2.97	0.164
			ENSG00000077800	0.628	2.54	0.312
			ENSG00000184616	1.42	2.1	0.158
			ENSG00000006606	0.618	2.52	0.383
			ENSG00000283267	0.606	2.49	0.27
			ENSG00000188175	1.95	2.55	0.059
			ENSG00000231764	0.889	3.05	0.15
			ENSG00000160868	0.496	2.21	0.356
			ENSG00000021461	0.619	2.52	0.377
			ENSG00000213413	0.511	2.24	0.397
			ENSG00000146839	0.578	2.43	0.341
			ENSG00000160963	0.908	3.08	0.173
			ENSG00000105967	0.61	2.5	0.382
			ENSG00000226636	0.712	2.72	0.217
			ENSG00000146809	0.94	3.12	0.181
			ENSG00000179603	0.601	2.48	0.278
			ENSG00000240790	1.02	2.4	0.166
			ENSG00000271344	2.14	2.02	0.108
			ENSG00000286380	1.04	3.27	0.195
			ENSG00000227471	0.81	2.01	0.362
			ENSG00000181072	0.73	2.76	0.383
			ENSG00000258227	0.915	3.09	0.17
			ENSG00000165125	0.504	2.23	0.351
			ENSG00000286912	1.03	2.38	0.203
			ENSG00000213205	2.1	2.86	0.0626
			ENSG00000278685	0.61	2.5	0.322
			ENSG00000231419	0.483	2.17	0.495
			ENSG00000062096	1.01	3.23	0.0992
			ENSG00000215313	0.487	2.18	0.419
			ENSG00000149970	1.04	3.27	0.104
			ENSG00000185915	0.616	2.51	0.385
			ENSG00000120280	0.794	2.89	0.168
			ENSG00000223714	0.509	2.24	0.398
			ENSG00000102109	1.7	2.29	0.139
			ENSG00000130385	1.03	3.26	0.204
			ENSG00000165349	0.752	2.79	0.253
			ENSG00000237265	0.826	2.93	0.165
			ENSG00000283599	0.703	2.71	0.214
			ENSG00000078589	1.6	2.17	0.21
			ENSG00000158164	0.956	2.25	0.286
			ENSG00000261409	0.603	2.48	0.386
			ENSG00000133124	0.499	2.21	0.465
			ENSG00000237863	1.41	2.86	0.137
			ENSG00000204025	0.974	2.29	0.334
			ENSG00000270431	0.514	2.25	0.344
			ENSG00000156925	0.987	3.2	0.104
			ENSG00000232549	1.52	2.11	0.175
			ENSG00000155966	1.72	2.32	0.14
			ENSG00000156009	0.511	2.24	0.46
			ENSG00000183837	1.14	3.4	0.0896
			ENSG00000007350	1.25	3.53	0.154
			ENSG00000261451	1.03	3.25	0.101
			ENSG00000158815	0.862	2.09	0.338
			ENSG00000253813	0.819	2.92	0.213
			ENSG00000168079	0.501	2.22	0.404
			ENSG00000272128	0.439	2.01	0.527
			ENSG00000215177	0.521	2.27	0.476
			ENSG00000205293	1.42	2.87	0.199
			ENSG00000248801	1.43	3.73	0.113
			ENSG00000205184	0.724	2.74	0.165
			ENSG00000261437	1.38	3.67	0.0568
			ENSG00000253923	0.544	2.32	0.437
			ENSG00000187955	2.85	2.62	0.0566
			ENSG00000104537	0.878	3.04	0.138
			ENSG00000184156	1.15	3.42	0.164
			ENSG00000182759	2.86	3.1	0.0533
			ENSG00000288096	2.17	2.71	0.0646
			ENSG00000231808	0.655	2.59	0.363
			ENSG00000107018	1.08	3.33	0.0839
			ENSG00000272866	0.62	2.52	0.382
			ENSG00000231967	0.529	2.28	0.388
			ENSG00000122756	0.598	2.48	0.274
			ENSG00000172724	0.931	3.11	0.133
			ENSG00000122733	1.51	2.99	0.0577
			ENSG00000204860	1.74	3.22	0.0874
			ENSG00000232815	1.01	2.35	0.18
			ENSG00000231701	0.648	2.58	0.36
			ENSG00000231007	2.36	2.17	0.114
			ENSG00000224945	0.754	2.79	0.245
			ENSG00000127084	1.86	2.42	0.116
			ENSG00000223446	0.447	2.03	0.524
			ENSG00000287302	2.69	2.23	0.0841
			ENSG00000178919	1.14	3.4	0.12
			ENSG00000213557	0.94	2.19	0.211
			ENSG00000188959	4.48	2.35	0.0763
			ENSG00000238181	2.02	2.7	0.0816
			ENSG00000239705	0.749	2.79	0.247
			ENSG00000179082	0.989	2.34	0.206
			ENSG00000285287	0.58	2.44	0.335
			ENSG00000196358	1.3	3.59	0.0566
			ENSG00000170835	0.496	2.21	0.356
			ENSG00000262075	0.856	2.98	0.255
			ENSG00000204001	0.491	2.19	0.476
			ENSG00000064201	0.819	2.92	0.174
			ENSG00000189398	0.572	2.42	0.412
			ENSG00000129744	0.953	2.21	0.212
			ENSG00000171714	0.504	2.23	0.351
			ENSG00000254489	0.926	3.1	0.122
			ENSG00000110436	0.885	3.04	0.187
			ENSG00000205126	0.838	2.05	0.34
			ENSG00000180720	0.926	2.17	0.251
			ENSG00000150244	1.24	2.7	0.22
			ENSG00000254601	0.703	2.71	0.214
			ENSG00000166840	0.595	2.47	0.326
			ENSG00000149534	0.511	2.24	0.46
			ENSG00000196600	1.13	2.5	0.217
			ENSG00000254867	0.504	2.23	0.351
			ENSG00000179292	1.05	2.44	0.241
			ENSG00000255554	0.834	2.95	0.334
			ENSG00000069482	0.831	2.94	0.157
			ENSG00000172935	0.73	2.75	0.314
			ENSG00000162105	0.903	3.07	0.133
			ENSG00000256779	0.834	2.03	0.301
			ENSG00000262406	0.889	3.05	0.239
			ENSG00000110777	0.521	2.27	0.476
			ENSG00000095110	0.912	2.2	0.264
			ENSG00000177098	0.771	2.85	0.232
			ENSG00000160593	2.66	3	0.0517
			ENSG00000255239	0.529	2.28	0.388
			ENSG00000255248	1.07	2.49	0.185
			ENSG00000200496	1.02	3.24	0.0517
			ENSG00000120457	1.2	2.63	0.144
			ENSG00000254842	0.943	2.2	0.245
			ENSG00000254648	0.854	2.97	0.164
			ENSG00000166105	0.699	2.7	0.326
			ENSG00000185736	2.58	2.18	0.122
			ENSG00000226005	1.52	3	0.0591
			ENSG00000179133	0.589	2.46	0.284
			ENSG00000226386	0.531	2.29	0.333
			ENSG00000226447	0.447	2.03	0.524
			ENSG00000278561	0.936	3.11	0.124
			ENSG00000234736	1.32	2.01	0.282
			ENSG00000182010	3.43	2.3	0.0589
			ENSG00000138311	0.705	2.71	0.266
			ENSG00000183230	1.41	2.02	0.196
			ENSG00000179774	0.529	2.28	0.385
			ENSG00000226676	0.841	2.01	0.399
			ENSG00000188373	0.487	2.18	0.415
			ENSG00000232709	1.84	2.42	0.102
			ENSG00000095596	0.655	2.59	0.304
			ENSG00000165887	0.976	3.19	0.087
			ENSG00000108018	1.19	3.46	0.105
			ENSG00000203837	1.55	3.04	0.107
			ENSG00000203805	1.21	3.49	0.107
			ENSG00000230131	0.64	2.56	0.301
			ENSG00000154493	0.593	2.47	0.332
			ENSG00000176769	0.914	2.2	0.35
			ENSG00000111181	0.601	2.48	0.273
			ENSG00000257048	0.487	2.18	0.419
			ENSG00000111262	1.45	3.74	0.086
			ENSG00000256417	0.87	3.02	0.317
			ENSG00000255983	0.781	2.86	0.293
			ENSG00000269892	1.37	2.8	0.162
			ENSG00000255753	0.835	2.03	0.394
			ENSG00000173391	0.61	2.5	0.383
			ENSG00000245648	0.801	2.9	0.221
			ENSG00000256844	0.707	2.72	0.17
			ENSG00000069431	0.603	2.48	0.386
			ENSG00000257756	0.787	2.88	0.176
			ENSG00000185610	0.799	2.89	0.215
			ENSG00000139219	0.603	2.49	0.276
			ENSG00000186897	0.824	2.93	0.127
			ENSG00000178401	0.688	2.68	0.268
			ENSG00000110934	0.605	2.49	0.325
			ENSG00000186442	0.59	2.46	0.333
			ENSG00000123388	1.34	2.81	0.114
			ENSG00000250451	1.34	3.64	0.0548
			ENSG00000123360	0.841	2.96	0.2
			ENSG00000215159	0.521	2.27	0.39
			ENSG00000149948	0.883	3.04	0.137
			ENSG00000197301	1.66	3.15	0.0686
			ENSG00000247131	2.17	2.9	0.09
			ENSG00000243164	0.526	2.28	0.386
			ENSG00000182050	0.965	2.3	0.229
			ENSG00000111249	0.601	2.48	0.327
			ENSG00000111344	1.48	2.97	0.0613
			ENSG00000089250	3.05	2.21	0.14
			ENSG00000158113	0.939	2.23	0.239
			ENSG00000151948	0.483	2.17	0.495
			ENSG00000279193	0.938	3.12	0.293
			ENSG00000280217	1.18	2.56	0.163
			ENSG00000165566	0.809	2.91	0.219
			ENSG00000102445	0.494	2.2	0.409
			ENSG00000233009	0.569	2.41	0.413
			ENSG00000287575	2.04	3.43	0.0696
			ENSG00000229373	0.808	2.91	0.159
			ENSG00000259003	2.97	2.09	0.0856
			ENSG00000125384	0.521	2.27	0.476
			ENSG00000140015	1.03	3.25	0.157
			ENSG00000258943	0.92	3.09	0.18
			ENSG00000271511	0.516	2.26	0.393
			ENSG00000070182	0.73	2.75	0.314
			ENSG00000182732	3.36	4.2	0.179
			ENSG00000140030	2.22	3.58	0.0562
			ENSG00000287668	1.25	3.54	0.0927
			ENSG00000258576	0.499	2.22	0.309
			ENSG00000205436	0.84	2.05	0.303
			ENSG00000259535	1.07	3.33	0.0629
			ENSG00000235160	0.498	2.21	0.41
			ENSG00000182256	1.07	3.32	0.127
			ENSG00000259326	0.95	2.21	0.213
			ENSG00000140287	0.8	2.89	0.222
			ENSG00000245975	1.63	2.24	0.175
			ENSG00000259459	0.938	3.12	0.293
			ENSG00000278313	0.447	2.03	0.524
			ENSG00000259259	0.581	2.44	0.339
			ENSG00000140505	1.75	2.04	0.192
			ENSG00000140368	1.22	2.65	0.125
			ENSG00000169783	2.4	2.28	0.124
			ENSG00000259683	0.64	2.56	0.305
			ENSG00000259760	0.58	2.44	0.345
			ENSG00000103269	2.4	2.13	0.0874
			ENSG00000197253	0.625	2.53	0.372
			ENSG00000007038	0.491	2.19	0.475
			ENSG00000263033	0.906	2.18	0.222
			ENSG00000183549	0.481	2.17	0.483
			ENSG00000103522	0.896	2.18	0.223
			ENSG00000259954	0.523	2.27	0.337
			ENSG00000188322	0.796	2.89	0.129
			ENSG00000103485	2.3	2.76	0.0734
			ENSG00000214725	0.633	2.55	0.315
			ENSG00000273724	1.71	2.27	0.121
			ENSG00000169900	0.908	3.08	0.101
			ENSG00000261711	1.34	3.65	0.124
			ENSG00000261092	0.481	2.17	0.419
			ENSG00000167208	1.27	3.57	0.0893
			ENSG00000277559	1.18	2.61	0.15
			ENSG00000159387	0.71	2.72	0.323
			ENSG00000102970	0.494	2.2	0.409
			ENSG00000159618	1.14	3.4	0.126
			ENSG00000260186	0.601	2.48	0.273
			ENSG00000159708	1.38	2.88	0.0587
			ENSG00000261170	1.14	2.51	0.115
			ENSG00000103089	0.598	2.48	0.274
			ENSG00000261235	0.579	2.44	0.346
			ENSG00000185669	0.714	2.73	0.21
			ENSG00000205015	0.625	2.53	0.424
			ENSG00000214999	0.805	2.03	0.35
			ENSG00000266824	0.897	3.06	0.141
			ENSG00000141506	1.29	3.59	0.0595
			ENSG00000166596	0.482	2.17	0.482
			ENSG00000133020	1.11	2.5	0.172
			ENSG00000125414	0.921	3.09	0.135
			ENSG00000188803	0.602	2.48	0.326
			ENSG00000287307	1.02	3.24	0.152
			ENSG00000264765	0.514	2.25	0.458
			ENSG00000218454	0.805	2.9	0.132
			ENSG00000267259	0.916	3.09	0.102
			ENSG00000231870	0.806	2.9	0.169
			ENSG00000221038	0.839	2	0.306
			ENSG00000236377	0.944	2.24	0.281
			ENSG00000108688	1.13	2.54	0.271
			ENSG00000274211	0.595	2.47	0.331
			ENSG00000141750	0.481	2.17	0.483
			ENSG00000171403	0.887	2.16	0.301
			ENSG00000214514	2.97	2.17	0.124
			ENSG00000173805	0.918	3.09	0.101
			ENSG00000186185	3.81	2.52	0.052
			ENSG00000278765	3.24	2.1	0.0546
			ENSG00000159184	0.521	2.27	0.476
			ENSG00000276851	0.717	2.73	0.215
			ENSG00000173714	0.73	2.75	0.21
			ENSG00000265702	0.879	2.14	0.27
			ENSG00000237560	0.472	2.14	0.501
			ENSG00000234899	0.591	2.46	0.278
			ENSG00000182040	1.43	2.17	0.189
			ENSG00000267123	1.08	2.51	0.218
			ENSG00000171246	2.46	2.85	0.065
			ENSG00000169750	0.491	2.19	0.475
			ENSG00000101680	0.489	2.19	0.361
			ENSG00000265728	0.506	2.23	0.404
			ENSG00000176194	1.92	2.52	0.188
			ENSG00000274849	0.638	2.55	0.312
			ENSG00000101489	2.33	2.21	0.0878
			ENSG00000267313	1.51	3.81	0.0632
			ENSG00000287646	1.86	2.47	0.103
			ENSG00000287281	1.33	3.63	0.0938
			ENSG00000166573	1.62	3.1	0.0742
			ENSG00000286158	1.4	2.01	0.173
			ENSG00000088836	1.65	3.14	0.0614
			ENSG00000101222	0.97	2.23	0.207
			ENSG00000278192	0.769	2.84	0.292
			ENSG00000101349	0.493	2.2	0.358
			ENSG00000234862	0.593	2.47	0.332
			ENSG00000278276	0.511	2.24	0.456
			ENSG00000282876	0.874	3.03	0.193
			ENSG00000235621	0.693	2.69	0.218
			ENSG00000101115	1.35	3.64	0.0881
			ENSG00000019186	0.526	2.28	0.387
			ENSG00000176659	0.994	3.21	0.0785
			ENSG00000179242	0.989	3.2	0.108
			ENSG00000130700	0.767	2.82	0.303
			ENSG00000231133	0.658	2.6	0.361
			ENSG00000101197	0.82	2.92	0.165
			ENSG00000185988	0.648	2.57	0.302
			ENSG00000173976	1	2.28	0.284
			ENSG00000276043	2.91	2.07	0.0699
			ENSG00000287960	0.75	2.79	0.254
			ENSG00000186526	0.502	2.22	0.463
			ENSG00000285188	0.73	2.75	0.312
			ENSG00000160161	1.56	3.85	0.0508
			ENSG00000105717	1.21	2.65	0.115
			ENSG00000270402	2.52	2.11	0.171
			ENSG00000287272	0.598	2.48	0.274
			ENSG00000287859	0.516	2.26	0.393
			ENSG00000153902	1.7	2.23	0.155
			ENSG00000105697	0.919	3.09	0.18
			ENSG00000213926	1.11	2.51	0.218
			ENSG00000169515	1.12	3.37	0.0545
			ENSG00000279161	0.559	2.36	0.458
			ENSG00000267898	1.27	2.06	0.219
			ENSG00000104888	1.53	2.99	0.133
			ENSG00000167759	3.47	2.4	0.0502
			ENSG00000286230	1.13	3.38	0.0832
			ENSG00000267649	1.94	2.51	0.0794
			ENSG00000160471	1.54	2.08	0.212
			ENSG00000187902	0.447	2.03	0.524
			ENSG00000267522	1.69	2.52	0.157
			ENSG00000270837	0.439	2.01	0.527
			ENSG00000269855	0.521	2.27	0.453
			ENSG00000225117	0.843	2.06	0.39
			ENSG00000235981	0.737	2.77	0.317
			ENSG00000237517	1.07	2.49	0.219
			ENSG00000225724	0.601	2.48	0.273
			ENSG00000211648	0.99	3.2	0.274
			ENSG00000128322	0.521	2.27	0.476
			ENSG00000227838	0.508	2.24	0.463
			ENSG00000099985	0.514	2.25	0.399
			ENSG00000273428	1.16	2.56	0.17
			ENSG00000100012	0.516	2.26	0.393
			ENSG00000214491	0.64	2.56	0.311
			ENSG00000225557	0.486	2.18	0.475
			ENSG00000100079	3.55	2.02	0.061
			ENSG00000100167	1.6	3.09	0.0504
			ENSG00000235568	0.516	2.26	0.457
			ENSG00000073150	0.508	2.24	0.347
			ENSG00000273091	0.616	2.51	0.265
			ENSG00000287507	1.23	2.66	0.177
			ENSG00000227999	0.538	2.31	0.382
			ENSG00000228709	0.611	2.5	0.321
			ENSG00000228930	0.931	2.22	0.212

## Sheet: res_1D1_DNR_1091_ST_Table2
	Supplementary Table ST- 2 A list of downregulated differential expression genes of SRP095512_1 dataset
			DEG_Ids	BaseMean	Log2FC	Adj.P-value
			MSTRG.23	22.6	1.95	7.66e-05
			MSTRG.91	14.5	1.56	0.0358
			MSTRG.109	10	-1.63	0.0145
			MSTRG.148	117	-0.779	0.0279
			MSTRG.247	8.15	1.87	0.0384
			MSTRG.274	2850	-0.764	0.00375
			MSTRG.293	101	0.915	0.0426
			MSTRG.367	14.9	1.37	0.0481
			MSTRG.380	168	-0.56	0.0492
			MSTRG.425	19.5	-1.77	0.0245
			MSTRG.454	346	-0.734	0.00798
			MSTRG.494	25	1.98	0.00133
			MSTRG.561	34.8	-1.35	0.0195
			MSTRG.566	2.09	-2.62	0.0401
			MSTRG.579	115	0.906	0.0449
			MSTRG.639	72.7	1.17	0.0232
			MSTRG.643	953	-0.553	0.017
			MSTRG.656	113	-2.7	3.5e-07
			MSTRG.728	13.2	-1.87	0.0339
			MSTRG.863	12.2	1.44	0.0123
			MSTRG.909	1620	-0.768	0.0145
			MSTRG.932	18.3	-1.95	0.00133
			MSTRG.961	56.9	-0.957	0.0346
			MSTRG.1004	174	1.4	0.0035
			MSTRG.1034	4.48	-3.92	0.000492
			MSTRG.1039	626	1.06	0.0233
			MSTRG.1043	31.9	-1.21	0.0226
			MSTRG.1051	1070	-0.884	0.011
			MSTRG.1122	35.4	0.812	0.0398
			MSTRG.1156	7.76	1.85	0.0162
			MSTRG.1236	19.4	1.43	0.01
			MSTRG.1250	9.06	1.53	0.0279
			MSTRG.1266	10.5	1.99	0.0204
			MSTRG.1371	94.7	0.804	0.0407
			MSTRG.1388	28.8	1.16	0.0149
			MSTRG.1416	5980	-3.01	1.45e-06
			MSTRG.1420	24.2	-1.35	0.0053
			MSTRG.1424	385	-1.21	0.000283
			MSTRG.1467	145	0.836	0.0085
			MSTRG.1480	754	0.515	0.0209
			MSTRG.1487	198	1.26	0.000342
			MSTRG.1500	292	1.15	0.00896
			MSTRG.1525	73.6	-1.6	0.000248
			MSTRG.1569	30.5	-2.29	1.05e-05
			MSTRG.1602	172	1.14	0.0123
			MSTRG.1698	111	0.745	0.00243
			MSTRG.1731	11.5	-1.46	0.00623
			MSTRG.1738	1.89	-3.56	0.0225
			MSTRG.1752	53.4	-1.06	0.0367
			MSTRG.1823	268	0.971	0.0102
			MSTRG.1871	1110	-1.4	0.0298
			MSTRG.1914	306	0.888	0.0464
			MSTRG.1930	82.1	0.778	0.0478
			MSTRG.1933	106	1.1	0.000434
			MSTRG.1994	94.9	1.26	0.00164
			MSTRG.2018	7.32	-1.78	0.00956
			MSTRG.2071	403	-0.998	0.0366
			MSTRG.2116	19.4	1.44	0.0216
			MSTRG.2178	150	1.12	0.0243
			MSTRG.2180	9.84	1.28	0.0333
			MSTRG.2196	9.78	-2.71	0.0112
			MSTRG.2255	1.55	-3.22	0.0489
			MSTRG.2271	47.7	1.59	0.00564
			MSTRG.2274	6.55	-2.45	0.00107
			MSTRG.2283	878	0.423	0.0383
			MSTRG.2288	1300	-1.16	0.0178
			MSTRG.2322	1.57	-3.27	0.0424
			MSTRG.2365	2550	0.871	0.0246
			MSTRG.2368	1910	-0.788	0.0397
			MSTRG.2370	279	1.76	0.00167
			MSTRG.2410	564	-1.76	1.81e-07
			MSTRG.2451	137	0.818	0.0211
			MSTRG.2470	2380	-0.847	0.00981
			MSTRG.2503	18.1	-2.2	0.000168
			MSTRG.2521	115	1.55	0.00205
			MSTRG.2526	6.67	-2.26	0.00636
			MSTRG.2560	200	1.56	0.00502
			MSTRG.2561	6.81	1.9	0.0249
			MSTRG.2564	52.2	0.856	0.0284
			MSTRG.2565	209	0.613	0.0295
			MSTRG.2584	5380	-1.79	0.000188
			MSTRG.2589	129	1.62	0.00139
			MSTRG.2657	46.3	-2.07	0.000454
			MSTRG.2698	4710	-0.504	0.048
			MSTRG.2708	2480	1.13	0.00122
			MSTRG.2763	184	-0.638	0.03
			MSTRG.2795	631	-0.703	0.0265
			MSTRG.2835	104	0.838	0.00416
			MSTRG.3021	327	-0.789	0.0171
			MSTRG.3044	118	-0.771	0.017
			MSTRG.3085	393	0.749	0.0374
			MSTRG.3092	1160	-0.972	0.000379
			MSTRG.3094	59.9	1.16	0.0264
			MSTRG.3124	42.6	0.968	0.00591
			MSTRG.3127	21.5	1.46	0.00311
			MSTRG.3129	219	-1.79	0.000938
			MSTRG.3130	3.72	-2.02	0.0296
			MSTRG.3138	317	0.736	0.0335
			MSTRG.3225	949	-0.699	0.00954
			MSTRG.3234	3.31	-2.19	0.0341
			MSTRG.3276	317	0.73	0.0117
			MSTRG.3308	243	1.14	0.00128
			MSTRG.3323	49	1.49	0.00764
			MSTRG.3341	114	-1.92	0.00108
			MSTRG.3342	20.2	-1.68	0.00772
			MSTRG.3345	3.38	-2.48	0.0105
			MSTRG.3365	136	-0.959	0.0229
			MSTRG.3366	12400	-1.67	0.00583
			MSTRG.3394	84.5	-1.07	0.00247
			MSTRG.3401	32.9	-1.35	0.00377
			MSTRG.3413	5.58	-2.56	0.0143
			MSTRG.3422	131	-0.77	0.023
			MSTRG.3424	3700	-0.558	0.0448
			MSTRG.3474	9.83	-3.32	0.00305
			MSTRG.3565	147	-1.32	0.0284
			MSTRG.3622	90.7	-0.709	0.0196
			MSTRG.3656	23.8	1.2	0.0165
			MSTRG.3668	3.35	-2.01	0.0367
			MSTRG.3695	80.5	-1.74	0.000292
			MSTRG.3705	160	1.13	0.00673
			MSTRG.3712	12.8	-2.12	0.0131
			MSTRG.3751	5.44	-1.48	0.0446
			MSTRG.3760	399	1.53	0.000126
			MSTRG.3768	1250	-1.1	0.00641
			MSTRG.3769	3310	-0.875	0.0225
			MSTRG.3996	65.1	1.29	0.0103
			MSTRG.4009	1160	0.495	0.0184
			MSTRG.4063	44.2	1.33	0.0053
			MSTRG.4133	889	1.1	0.000425
			MSTRG.4161	21.1	1.58	0.0056
			MSTRG.4198	14.7	1.09	0.0387
			MSTRG.4223	17200	-0.64	0.0169
			MSTRG.4262	251	0.64	0.0192
			MSTRG.4266	102	-0.785	0.0122
			MSTRG.4290	15.5	1.48	0.0303
			MSTRG.4349	395	-0.84	0.00336
			MSTRG.4414	18.6	1.66	0.00419
			MSTRG.4434	52.9	1.64	4.22e-05
			MSTRG.4462	1270	1.22	1.78e-05
			MSTRG.4481	22.9	1.86	0.00312
			MSTRG.4485	584	0.658	0.00787
			MSTRG.4511	212	-1.23	0.00323
			MSTRG.4524	48.5	1.16	0.0112
			MSTRG.4534	45.6	-1.23	0.00382
			MSTRG.4590	90.9	-1.02	0.00748
			MSTRG.4699	234	-1.15	0.0077
			MSTRG.4709	133	0.642	0.0298
			MSTRG.4764	686	-0.776	0.0133
			MSTRG.4786	6.6	1.83	0.0334
			MSTRG.4809	3600	-1.12	0.0118
			MSTRG.4825	35	0.964	0.00644
			MSTRG.4881	9.38	-1.88	0.0324
			MSTRG.4889	79.5	-1.76	0.00608
			MSTRG.4904	13.5	1.64	0.00965
			MSTRG.4917	205	-1.14	0.00115
			MSTRG.4927	55.9	-0.801	0.0211
			MSTRG.4967	266	0.702	0.0275
			MSTRG.5038	60.2	1.64	8.3e-05
			MSTRG.5063	657	-0.596	0.0307
			MSTRG.5077	8.67	1.82	0.00718
			MSTRG.5122	31.2	0.977	0.0227
			MSTRG.5154	823	0.805	0.00139
			MSTRG.5233	740	-0.712	0.0059
			MSTRG.5258	713	1.42	0.000918
			MSTRG.5288	301	0.484	0.0446
			MSTRG.5300	3	-2.79	0.0447
			MSTRG.5305	2800	-0.985	0.00861
			MSTRG.5317	132	1.39	0.0162
			MSTRG.5347	34.7	-0.805	0.0265
			MSTRG.5394	17.6	1.25	0.0184
			MSTRG.5399	369	0.494	0.0434
			MSTRG.5403	5210	-1.05	0.0134
			MSTRG.5414	85.9	1.47	0.000805
			MSTRG.5427	9.99	1.59	0.0239
			MSTRG.5434	3.05	-4.83	0.000818
			MSTRG.5490	54.5	1.19	0.00634
			MSTRG.5623	6860	-0.84	0.0087
			MSTRG.5632	177	1.58	0.00344
			MSTRG.5652	1520	-1.18	0.00213
			MSTRG.5654	329	-1.52	0.000343
			MSTRG.5714	4110	-0.82	0.018
			MSTRG.5716	1320	-0.731	0.0145
			MSTRG.5789	23.3	1.27	0.0386
			MSTRG.5803	44.7	-1.16	0.0167
			MSTRG.5806	117	0.811	0.0209
			MSTRG.5914	33.4	-2.33	0.000567
			MSTRG.5962	9470	-0.833	0.0224
			MSTRG.5966	170	-0.743	0.0086
			MSTRG.5976	19.2	-0.895	0.0285
			MSTRG.5997	72.8	-1.12	0.00924
			MSTRG.6004	658	-0.568	0.00535
			MSTRG.6050	4.4	-2.14	0.0218
			MSTRG.6072	51.2	0.927	0.0207
			MSTRG.6089	12.4	-1.31	0.0408
			MSTRG.6163	93	1.01	0.0247
			MSTRG.6197	101	1.54	0.00961
			MSTRG.6207	167	0.986	0.00121
			MSTRG.6221	884	0.948	0.00616
			MSTRG.6243	127	-0.604	0.00612
			MSTRG.6290	837	-0.916	0.00811
			MSTRG.6294	79.7	-1.41	0.00135
			MSTRG.6330	1990	-0.727	0.0288
			MSTRG.6331	2.09	-2.67	0.0343
			MSTRG.6336	206	-0.593	0.0348
			MSTRG.6337	12.5	-5.09	0.0233
			MSTRG.6371	353	-0.538	0.0376
			MSTRG.6429	89.6	-0.835	0.0394
			MSTRG.6460	96.4	1.94	0.000128
			MSTRG.6524	232	1.03	0.00645
			MSTRG.6579	21.2	-1.25	0.0066
			MSTRG.6587	22.2	-1.31	0.00633
			MSTRG.6588	3.62	-2.14	0.0422
			MSTRG.6591	446	-0.687	0.0395
			MSTRG.6605	254	-1.97	0.000481
			MSTRG.6625	157	1.74	0.00124
			MSTRG.6671	1.97	-4.72	0.0208
			MSTRG.6676	99.5	1.33	0.000517
			MSTRG.6685	79.4	-0.843	0.00696
			MSTRG.6749	232	0.932	0.00349
			MSTRG.6796	5.71	-1.46	0.0496
			MSTRG.6845	1430	-0.771	0.0163
			MSTRG.6890	46.1	1.16	0.0386
			MSTRG.6894	48.1	-0.971	0.0445
			MSTRG.6924	4.93	1.99	0.026
			MSTRG.6960	647	-0.985	0.0464
			MSTRG.6965	29	1.1	0.0115
			MSTRG.6966	330	0.648	0.0272
			MSTRG.7051	15.8	1.44	0.0427
			MSTRG.7090	351	0.999	0.011
			MSTRG.7123	372	-0.742	0.0148
			MSTRG.7135	212	1.13	0.0132
			MSTRG.7141	19.3	-1.5	0.0147
			MSTRG.7159	360	-0.762	0.0068
			MSTRG.7169	47.2	-1.77	0.00276
			MSTRG.7284	20.7	-0.802	0.0463
			MSTRG.7358	248	-1.55	6.05e-05
			MSTRG.7446	4910	0.636	0.00268
			MSTRG.7449	779	-0.687	0.0355
			MSTRG.7461	158	0.843	0.00733
			MSTRG.7618	15.4	1.15	0.0143
			MSTRG.7652	197	-1.03	0.0281
			MSTRG.7734	213	1.93	4.14e-05
			MSTRG.7864	21.6	1.71	0.0104
			MSTRG.7883	2.67	-2.33	0.0451
			MSTRG.7915	1570	0.886	0.000498
			MSTRG.7950	662	1.61	6.33e-05
			MSTRG.7964	253	0.507	0.0359
			MSTRG.8010	40.1	1.99	0.00647
			MSTRG.8051	51	-1.31	0.0382
			MSTRG.8053	2.43	-3.4	0.00974
			MSTRG.8055	4.66	-3.24	0.0103
			MSTRG.8070	332	-0.509	0.025
			MSTRG.8077	2000	-0.889	0.00392
			MSTRG.8079	2450	-0.872	0.00619
			MSTRG.8090	524	0.716	0.0338
			MSTRG.8309	107	0.696	0.0384
			MSTRG.8318	2.25	-4.36	0.0142
			MSTRG.8343	15	-1.58	0.0409
			MSTRG.8373	23.2	-0.934	0.0217
			MSTRG.8379	15.6	1.32	0.0245
			MSTRG.8553	202	0.764	0.05
			MSTRG.8605	393	0.885	0.00327
			MSTRG.8618	481	-1.11	0.0497
			MSTRG.8731	100	-0.747	0.0438
			MSTRG.8751	9.59	1.54	0.00606
			MSTRG.8822	30.4	1.15	0.0349
			MSTRG.8922	571	1.08	0.00734
			MSTRG.8949	120	-0.803	0.00522
			MSTRG.9025	13.2	1.02	0.0498
			MSTRG.9058	89.2	-1.63	0.00174
			MSTRG.9087	1.98	-2.98	0.0482
			MSTRG.9143	26.3	1.74	0.000288
			MSTRG.9155	3960	-0.783	0.0101
			MSTRG.9157	8.43	-2.6	0.000645
			MSTRG.9158	8.02	-1.76	0.00854
			MSTRG.9179	1180	-0.667	0.0165
			MSTRG.9222	9.23	1.36	0.0231
			MSTRG.9312	169	-2.36	1.14e-05
			MSTRG.9374	2.8	-4.16	0.00879
			MSTRG.9436	859	-1.05	0.0241
			MSTRG.9471	357	-0.5	0.0478
			MSTRG.9565	61.2	1.26	0.00198
			MSTRG.9639	845	-1.68	0.000379
			MSTRG.9762	81.5	0.93	0.0423
			MSTRG.9802	740	-2.09	0.0222
			MSTRG.9803	3.76	-3.23	0.0293
			MSTRG.9805	9.44	-2.11	0.0221
			MSTRG.9897	44.8	1.32	0.000278
			MSTRG.9967	65.1	-1.03	0.00981
			MSTRG.10050	28.5	1.41	0.00265
			MSTRG.10058	686	0.723	0.000795
			MSTRG.10068	48.6	-2.51	2.41e-06
			MSTRG.10069	4.68	-2.23	0.0117
			MSTRG.10130	8.86	1.65	0.0156
			MSTRG.10148	12.3	1.97	0.00386
			MSTRG.10153	304	1.33	0.0331
			MSTRG.10189	19.9	1.1	0.0134
			MSTRG.10217	5.31	-2.88	0.00418
			MSTRG.10238	33.8	1.27	0.0452
			MSTRG.10258	281	-0.896	0.000746
			MSTRG.10279	3710	-0.614	0.0189
			MSTRG.10288	16.8	1.79	0.00803
			MSTRG.10373	170	-1.57	1.54e-05
			MSTRG.10465	14.8	-1.74	0.0308
			MSTRG.10517	36.7	1.48	0.00105
			MSTRG.10554	7.54	-1.62	0.0254
			MSTRG.10577	139	-0.694	0.0449
			MSTRG.10600	55	-0.725	0.0204
			MSTRG.10601	6.62	-1.76	0.016
			MSTRG.10629	21.1	1.75	0.0423
			MSTRG.10708	381	-0.701	0.0236
			MSTRG.10712	56.7	1.06	0.0433
			MSTRG.10729	820	-0.547	0.034
			MSTRG.10777	33.9	-1.11	0.0304
			MSTRG.10864	67	-1.24	0.000897
			MSTRG.10948	17.9	-1.16	0.0399
			MSTRG.11156	12.1	-1.55	0.0412
			MSTRG.11179	68.7	1.21	0.012
			MSTRG.11199	338	-0.927	0.00107
			MSTRG.11257	129	1.7	2.21e-06
			MSTRG.11264	61.1	0.752	0.0194
			MSTRG.11299	1760	-1.16	0.00587
			MSTRG.11338	225	-2.39	4.02e-07
			MSTRG.11342	113	-0.703	0.0332
			MSTRG.11359	57.7	1.07	0.0373
			MSTRG.11360	46.3	-1.11	0.0324
			MSTRG.11383	12.4	1.48	0.0049
			MSTRG.11390	34.6	1.42	0.00407
			MSTRG.11394	15.1	1.44	0.0103
			MSTRG.11461	33.7	-1.26	0.00602
			MSTRG.11497	86.5	1.24	0.0496
			MSTRG.11525	60.8	1.05	0.00466
			MSTRG.11644	17.6	-6.9	0.000334
			MSTRG.11654	47.2	-1.68	0.0276
			MSTRG.11706	1210	-0.58	0.0105
			MSTRG.11733	12.1	1.65	0.00607
			MSTRG.11754	79.2	0.882	0.0315
			MSTRG.11766	274	1.7	0.00558
			MSTRG.11820	96.1	-0.755	0.029
			MSTRG.11884	152	1.7	0.00104
			MSTRG.11907	20.4	1.1	0.0189
			MSTRG.11942	251	-0.685	0.00477
			MSTRG.11999	12	1.22	0.0218
			MSTRG.12021	20.7	-1.51	0.0211
			MSTRG.12043	12.9	1.67	0.0341
			MSTRG.12046	25.9	0.953	0.0379
			MSTRG.12051	981	-0.695	0.0245
			MSTRG.12094	169	1.39	0.000497
			MSTRG.12115	145	-0.531	0.0448
			MSTRG.12135	211	1.76	0.0022
			MSTRG.12165	63.6	1.44	9.22e-06
			MSTRG.12215	39.4	-1.05	0.00492
			MSTRG.12267	2.04	-3.68	0.0105
			MSTRG.12294	127	-1.03	0.0114
			MSTRG.12347	1640	1.01	0.00119
			MSTRG.12360	121	-1.19	5.78e-05
			MSTRG.12375	35.8	-1.79	5.4e-05
			MSTRG.12395	2.54	-2.99	0.0329
			MSTRG.12436	131	0.983	0.016
			MSTRG.12444	11.7	1.65	0.0394
			MSTRG.12581	38	-1.91	0.000278
			MSTRG.12733	49.4	-1.07	0.0192
			MSTRG.12735	69.8	1.62	0.000395
			MSTRG.12754	77	1.46	0.0171
			MSTRG.12771	899	1.84	3.23e-08
			MSTRG.12779	205	-0.685	0.0158
			MSTRG.12796	13200	-0.625	0.0402
			MSTRG.12826	1650	0.969	0.00024
			MSTRG.12859	167	0.596	0.0212
			MSTRG.12868	8.52	1.45	0.0289
			MSTRG.12904	75	0.757	0.0173
			MSTRG.12907	10.4	-1.38	0.0109
			MSTRG.12959	83.4	-1.24	0.0481
			MSTRG.12960	1590	-1.05	0.00476
			MSTRG.12964	31	-0.929	0.0342
			MSTRG.13074	625	1.09	0.00111
			MSTRG.13079	417	-0.519	0.0194
			MSTRG.13113	8.09	1.75	0.0207
			MSTRG.13136	1830	0.81	0.00416
			MSTRG.13138	81.5	0.861	0.0281
			MSTRG.13159	3190	-0.856	0.00303
			MSTRG.13251	2.86	-1.97	0.0408
			MSTRG.13274	829	-0.623	0.0328
			MSTRG.13284	23.5	-0.953	0.0211
			MSTRG.13327	1.4	-4.24	0.0248
			MSTRG.13334	451	-0.648	0.0195
			MSTRG.13335	59.9	-0.653	0.0406
			MSTRG.13358	59.5	-2.44	0.0299
			MSTRG.13384	124	-1.39	0.000355
			MSTRG.13397	95.9	-1.07	0.0233
			MSTRG.13405	77.6	-1.06	0.00797
			MSTRG.13472	9.51	-1.43	0.0173
			MSTRG.13473	282	-0.892	0.0413
			MSTRG.13515	290	-0.654	0.014
			MSTRG.13520	53.1	1.01	0.0318
			MSTRG.13631	20	1.16	0.0274
			MSTRG.13659	332	-0.601	0.0344
			MSTRG.13660	25.6	1.39	0.00945
			MSTRG.13707	2.84	-2.46	0.0463
			MSTRG.13755	126	0.662	0.00908
			MSTRG.13775	5.72	-1.64	0.0475
			MSTRG.13783	7.23	-2	0.0191
			MSTRG.13803	1030	1.99	4.77e-05
			MSTRG.13879	176	-0.617	0.0193
			MSTRG.13907	65.7	1.29	0.000561
			MSTRG.13923	2630	0.784	0.0148
			MSTRG.13937	4.15	-3.48	0.00809
			MSTRG.13941	58.8	1.26	0.0019
			MSTRG.13979	45.3	1.87	0.00178
			MSTRG.13999	29.2	1.67	0.012
			MSTRG.14040	49.2	1.54	0.00273
			MSTRG.14078	28.5	-2.91	0.000187
			MSTRG.14209	1050	-0.746	0.0176
			MSTRG.14295	213	0.763	0.0421
			MSTRG.14303	27.2	1.93	0.000195
			MSTRG.14323	44.5	1.11	0.0101
			MSTRG.14327	369	-0.704	0.0202
			MSTRG.14396	459	-0.592	0.0296
			MSTRG.14449	5.01	-3.01	0.00411
			MSTRG.14530	57.3	1.6	0.00181
			MSTRG.14534	2450	-0.63	0.0433
			MSTRG.14536	222	-1.02	0.0454
			MSTRG.14538	222	-1.26	0.00267
			MSTRG.14581	1180	-1.06	0.0264
			MSTRG.14771	175	1.03	0.042
			MSTRG.14791	92.1	-1.21	0.000472
			MSTRG.14792	35.3	1.09	0.0463
			MSTRG.15010	307	0.529	0.0318
			MSTRG.15022	3.6	-2.2	0.0383
			MSTRG.15084	1700	-0.582	0.0431
			MSTRG.15121	158	-0.59	0.0197
			MSTRG.15181	39.1	1.06	0.0438
			MSTRG.15194	6.19	-1.94	0.025
			MSTRG.15230	120000	-0.395	0.036
			MSTRG.15311	12.4	1.1	0.04
			MSTRG.15330	12.3	1.61	0.00847
			MSTRG.15349	91.3	1.27	0.00185
			MSTRG.15371	1.74	-3.4	0.0195
			MSTRG.15406	5070	0.889	0.0484
			MSTRG.15433	518	-1	0.0474
			MSTRG.15464	1320	0.92	0.0161
			MSTRG.15480	4700	-0.6	0.0426
			MSTRG.15563	65.4	0.776	0.0429
			MSTRG.15699	2730	0.965	0.00546
			MSTRG.15794	7.66	1.63	0.048
			MSTRG.15808	48.3	-2.11	0.000764
			MSTRG.15809	26	-2.05	4.19e-05
			MSTRG.15827	1.69	-3.31	0.0473
			MSTRG.15830	15	1.13	0.0478
			MSTRG.15875	2.1	-2.63	0.0335
			MSTRG.15888	40.1	-1.51	0.00586
			MSTRG.15951	216	0.866	0.0243
			MSTRG.15961	10.1	-1.56	0.0104
			MSTRG.15972	1.73	-2.86	0.0475
			MSTRG.15974	42.8	-1.36	0.00189
			MSTRG.16021	172	-0.939	0.0312
			MSTRG.16031	212	-1.01	0.00812
			MSTRG.16042	25.8	1.36	0.0351
			MSTRG.16054	9.05	-1.34	0.0214
			MSTRG.16068	161	-0.473	0.0369
			MSTRG.16078	95.5	0.792	0.0242
			MSTRG.16109	13.6	1.35	0.0198
			MSTRG.16150	283	1.52	0.021
			MSTRG.16169	410	-1.3	0.0219
			MSTRG.16205	163	1.65	0.00117
			MSTRG.16221	3110	-2.06	3.24e-05
			MSTRG.16222	85.4	-1.84	1.89e-06
			MSTRG.16251	16.6	-1.43	0.0398
			MSTRG.16262	149	-0.863	0.00967
			MSTRG.16289	311	-0.744	0.00174
			MSTRG.16301	7.14	1.81	0.00762
			MSTRG.16310	19.8	1.42	0.0323
			MSTRG.16449	1390	0.604	0.0238
			MSTRG.16496	818	0.743	0.0449
			MSTRG.16502	18.4	1.06	0.0113
			MSTRG.16507	1170	0.644	0.0336
			MSTRG.16520	93.4	1.42	0.00203
			MSTRG.16556	267	-0.831	0.026
			MSTRG.16569	48.4	1.67	7.96e-05
			MSTRG.16701	60.2	1.04	0.0325
			MSTRG.16812	52.4	-1.47	0.00283
			MSTRG.16820	45.3	0.846	0.0389
			MSTRG.16910	178	-0.904	0.00846
			MSTRG.17062	2270	-0.753	0.00711
			MSTRG.17063	23.1	-1.28	0.0367
			MSTRG.17099	23.2	-0.864	0.0435
			MSTRG.17149	29.2	1.89	0.00102
			MSTRG.17160	48.8	0.812	0.0203
			MSTRG.17170	285	1.33	0.00921
			MSTRG.17180	15.9	-2.23	2.95e-06
			MSTRG.17259	3.29	-2.16	0.0476
			MSTRG.17260	47.2	-1	0.0266
			MSTRG.17282	13	-2.79	0.00549
			MSTRG.17314	178	1.22	0.00133
			MSTRG.17326	118	1.62	0.000794
			MSTRG.17330	2.68	-3.09	0.0109
			MSTRG.17373	237	0.614	0.0249
			MSTRG.17400	913	0.651	0.0187
			MSTRG.17419	24.2	-1.03	0.0439
			MSTRG.17420	179	-0.612	0.0335
			MSTRG.17436	138	0.808	0.0498
			MSTRG.17444	103	1.24	0.00567
			MSTRG.17524	6860	0.494	0.0476
			MSTRG.17558	545	0.684	0.015
			MSTRG.17566	1150	0.474	0.0177
			MSTRG.17569	130	0.929	0.0134
			MSTRG.17572	786	0.635	0.0106
			MSTRG.17574	22.8	1.26	0.034
			MSTRG.17604	110	0.652	0.0212
			MSTRG.17623	7.02	-1.6	0.0352
			MSTRG.17646	292	0.765	0.0328
			MSTRG.17707	68.5	-1.65	0.00494
			MSTRG.17709	37.2	-2.07	0.00182
			MSTRG.17748	110	0.908	0.0123
			MSTRG.17776	826	-3.86	8e-13
			MSTRG.17797	1480	-0.705	0.0446
			MSTRG.17856	206	-1.21	0.00406
			MSTRG.17857	123	-2.2	2.99e-05
			MSTRG.17871	36.5	1.58	0.0198
			MSTRG.17896	916	-0.483	0.0173
			MSTRG.17911	12.1	-2.71	0.00069
			MSTRG.17917	7.69	1.65	0.0444
			MSTRG.17933	59.6	-0.841	0.049
			MSTRG.17965	101	1.95	0.00604
			MSTRG.17968	2250	-1.94	4.8e-05
			MSTRG.17969	27.4	-1.16	0.0358
			MSTRG.17979	40.7	-2.54	0.000869
			MSTRG.17980	1430	-0.836	0.0351
			MSTRG.18054	52.9	-2.6	8.89e-05
			MSTRG.18060	3.02	-2.65	0.0323
			MSTRG.18067	2.26	-3.28	0.0185
			MSTRG.18083	570	-0.591	0.0379
			MSTRG.18098	759	-0.535	0.0258
			MSTRG.18127	2360	0.98	0.035
			MSTRG.18163	74.4	1.16	0.0205
			MSTRG.18259	38.9	-0.781	0.0493
			MSTRG.18307	47.2	-0.756	0.0235
			MSTRG.18355	8.96	-1.47	0.0416
			MSTRG.18462	424	-2.5	2.02e-06
			MSTRG.18465	191	-0.807	0.0128
			MSTRG.18471	223	1.73	0.0034
			MSTRG.18515	87.9	0.973	0.00937
			MSTRG.18533	160	0.648	0.0404
			MSTRG.18566	3200	-0.674	0.0043
			MSTRG.18575	360	0.413	0.041
			MSTRG.18587	120	1.41	0.00102
			MSTRG.18610	5.76	-2.17	0.0252
			MSTRG.18617	7.05	-4.62	0.000437
			MSTRG.18686	102	-0.814	0.0426
			MSTRG.18708	104	-0.762	0.00383
			MSTRG.18715	4600	-0.7	0.0441
			MSTRG.18730	340	0.676	0.0247
			MSTRG.18738	67.2	-0.836	0.0341
			MSTRG.18742	3320	-1.22	0.00118
			MSTRG.18744	895	-0.607	0.0356
			MSTRG.18771	537	1.74	0.00526
			MSTRG.18812	32.4	1.43	0.0308
			MSTRG.18823	8.16	-1.87	0.00494
			MSTRG.18828	213	-2.26	6.86e-08
			MSTRG.18829	497	-2.63	2.87e-07
			MSTRG.18838	22.4	1.14	0.00776
			MSTRG.18865	7.6	-1.39	0.0383
			MSTRG.18867	24.9	-1.5	0.00953
			MSTRG.18900	1780	0.808	0.00833
			MSTRG.18930	22.9	-1.13	0.0252
			MSTRG.18962	215	1.5	0.00136
			MSTRG.18965	34.6	-1.12	0.0215
			MSTRG.19081	21.3	1.65	0.0351
			MSTRG.19133	32.9	1.87	3.9e-05
			MSTRG.19176	25.1	-1.47	0.014
			MSTRG.19181	368	-0.676	0.0162
			MSTRG.19399	230	0.827	0.0201
			MSTRG.19414	83	0.856	0.00584
			MSTRG.19445	140	1.8	9.91e-05
			MSTRG.19461	47.9	1.16	0.002
			MSTRG.19495	1600	-0.775	0.00909
			MSTRG.19524	142	-1.46	0.0252
			MSTRG.19580	330	-0.592	0.0198
			MSTRG.19597	59.6	-0.721	0.0435
			MSTRG.19605	2600	-0.638	0.0317
			MSTRG.19638	105	0.941	0.00998
			MSTRG.19687	207	1.1	0.0393
			MSTRG.19693	11.9	1.38	0.0185
			MSTRG.19694	922	0.531	0.0393
			MSTRG.19703	172	0.717	0.00703
			MSTRG.19730	7.63	1.86	0.0172
			MSTRG.19731	46.9	1.73	0.00421
			MSTRG.19752	42.9	1.58	0.0491
			MSTRG.19770	66.7	-1.2	0.046
			MSTRG.19783	20.4	1.35	0.0147
			MSTRG.19784	150	0.554	0.0475
			MSTRG.19801	321	-0.575	0.0137
			MSTRG.19803	485	-0.447	0.041
			MSTRG.19817	6250	-0.597	0.0413
			MSTRG.19820	1.58	-3.26	0.0488
			MSTRG.19859	62.5	1.55	0.00812
			MSTRG.19877	11700	-0.548	0.0115
			MSTRG.19895	46.5	-0.976	0.0213
			MSTRG.19906	9.54	1.65	0.0168
			MSTRG.19968	1270	-0.651	0.00489
			MSTRG.19982	2660	-1.29	0.00377
			MSTRG.19984	713	-1.17	0.0118
			MSTRG.20011	799	-0.765	0.0148
			MSTRG.20086	291	-1.02	0.00214
			MSTRG.20089	493	-1.19	0.0103
			MSTRG.20171	197	0.722	0.0295
			MSTRG.20222	17.5	1.99	0.0234
			MSTRG.20297	825	-0.634	0.00243
			MSTRG.20329	2940	-0.53	0.0164
			MSTRG.20337	43.6	1.38	0.00145
			MSTRG.20399	4330	-0.711	0.042
			MSTRG.20425	136	-0.665	0.0319
			MSTRG.20441	97.5	-1.46	3.25e-05
			MSTRG.20457	79.3	1.86	0.00141
			MSTRG.20479	75.2	-0.792	0.0418
			MSTRG.20521	3350	-0.8	0.00535
			MSTRG.20530	202	0.65	0.0394
			MSTRG.20531	1660	-0.963	0.0177
			MSTRG.20565	90.7	-0.81	0.0472
			MSTRG.20605	171	1.56	0.00245
			MSTRG.20615	5.44	1.93	0.023
			MSTRG.20649	733	0.727	0.00128
			MSTRG.20708	225	0.628	0.0192
			MSTRG.20719	17.2	-2.5	0.00073
			MSTRG.20854	189	-1.61	0.000124
			MSTRG.20878	110	-0.78	0.0145
			MSTRG.20911	177	0.991	0.0281
			MSTRG.21002	15.6	1.72	0.048
			MSTRG.21037	1730	-0.869	0.00156
			MSTRG.21052	1.38	-3.63	0.0427
			MSTRG.21054	75.4	0.736	0.0309
			MSTRG.21063	207	-1.13	0.00189
			MSTRG.21097	16.3	1.97	0.00575
			MSTRG.21124	15.6	1.5	0.0404
			MSTRG.21165	28.3	-2.98	0.000543
			MSTRG.21255	1150	0.983	0.00281
			MSTRG.21294	154	-2.68	2.56e-05
			MSTRG.21309	1210	-0.421	0.0251
			MSTRG.21326	245	0.693	0.0336
			MSTRG.21328	341	-1.12	0.00307
			MSTRG.21330	1.87	-2.93	0.0325
			MSTRG.21421	602	0.956	0.0129
			MSTRG.21424	281	-0.466	0.0269
			MSTRG.21534	1000	-0.822	0.00921
			MSTRG.21543	6.15	-2.78	0.0142
			MSTRG.21547	553	-0.449	0.0413
			MSTRG.21553	843	1.11	0.000785
			MSTRG.21564	63	-1.09	0.00223
			MSTRG.21572	392	0.976	0.00477
			MSTRG.21675	328	-0.788	0.00451
			MSTRG.21719	1240	1.05	0.00768
			MSTRG.21740	81.2	0.726	0.035
			MSTRG.21749	394	-0.71	0.00514
			MSTRG.21833	16.3	-2.07	0.00683
			MSTRG.21850	29.3	1.07	0.0195
			MSTRG.21888	80.7	1.09	0.0274
			MSTRG.21903	652	-0.593	0.0141
			MSTRG.21930	5.53	-1.6	0.0224
			MSTRG.22045	16.8	-1.15	0.0149
			MSTRG.22131	9440	-1.23	0.0182
			MSTRG.22133	197	1.38	0.00403
			MSTRG.22138	199	-2.09	2.79e-05
			MSTRG.22146	1120	-2.25	0.0138
			MSTRG.22159	990	-0.637	0.0321
			MSTRG.22178	21	0.894	0.043
			MSTRG.22190	184	0.542	0.0459
			MSTRG.22192	490	0.632	0.0122
			MSTRG.22194	145	1.42	0.00338
			MSTRG.22209	7.96	-1.98	0.0362
			MSTRG.22219	141	0.79	0.0345
			MSTRG.22252	1120	1.26	0.0259
			MSTRG.22282	159	-0.815	0.0366
			MSTRG.22296	43.2	1.57	0.000484
			MSTRG.22329	129	1.42	0.0008
			MSTRG.22337	17.2	1.91	0.00674
			MSTRG.22378	8.32	-2.1	0.0251
			MSTRG.22407	626	1.09	0.0229
			MSTRG.22427	30.4	1.03	0.0163
			MSTRG.22438	380	-0.471	0.0416
			MSTRG.22497	51	-1.34	0.0457
			MSTRG.22500	20.4	1.51	0.00341
			MSTRG.22509	315	-1.38	0.00518
			MSTRG.22645	63.9	-1.1	0.00755
			MSTRG.22646	5.18	-3.82	0.00391
			MSTRG.22648	9.9	-1.83	0.027
			MSTRG.22649	24.7	-1.14	0.00335
			MSTRG.22687	721	0.776	0.00696
			MSTRG.22717	157	0.596	0.0452
			MSTRG.22743	597	-3.55	0.000117
			MSTRG.22796	111	-2.01	0.00227
			MSTRG.22805	474	0.714	0.0145
			MSTRG.22806	156	0.794	0.0216
			MSTRG.22828	228	1.61	2.83e-05
			MSTRG.22835	109	0.809	0.0457
			MSTRG.22838	31.2	1.04	0.00375
			MSTRG.22865	692	-1.08	8.36e-05
			MSTRG.22871	160	1.94	0.00049
			MSTRG.22874	22.3	1.37	0.0484
			MSTRG.22887	52.8	1.01	0.00651
			MSTRG.22914	64	1.17	0.000223
			MSTRG.23100	80.1	1.34	0.0109
			MSTRG.23113	379	-1.21	0.0451
			MSTRG.23135	25.2	-1.16	0.0281
			MSTRG.23144	69.6	0.987	0.0175
			MSTRG.23145	220	1.06	0.00781
			MSTRG.23202	834	-0.843	0.0106
			MSTRG.23233	417	-1.02	0.0066
			MSTRG.23242	5230	0.776	0.0295
			MSTRG.23332	1.89	-3.54	0.0117
			MSTRG.23410	505	0.902	0.0165
			MSTRG.23429	31.1	1.39	0.0281
			MSTRG.23449	154	-0.667	0.013
			MSTRG.23483	25.7	1.25	0.0342
			MSTRG.23495	931	-2.07	0.012
			MSTRG.23555	78.4	1.01	0.0246
			MSTRG.23670	57.1	-1.02	0.002
			MSTRG.23694	38.9	-2.66	0.000972
			MSTRG.23718	736	0.966	0.00767
			MSTRG.23772	305	-0.573	0.022
			MSTRG.23780	256	0.897	0.00996
			MSTRG.23800	1960	0.597	0.0291
			MSTRG.23822	7390	-0.46	0.0255
			MSTRG.23856	90.9	0.952	0.0269
			MSTRG.23964	3610	0.691	0.0179
			MSTRG.23985	166	-0.705	0.0122
			MSTRG.23991	27	-1.77	0.0149
			MSTRG.24008	4.77	-2.17	0.0175
			MSTRG.24100	18	1.7	0.00117
			MSTRG.24212	72	1.04	0.00224
			MSTRG.24221	57.2	1.24	0.0434
			MSTRG.24252	43.2	-2.47	4.31e-06
			MSTRG.24265	99.2	-0.652	0.0363
			MSTRG.24332	13.1	1.6	0.0144
			MSTRG.24336	454	-1.09	0.00224
			MSTRG.24401	1.91	-4.68	0.0467
			MSTRG.24426	5210	-0.701	0.00682
			MSTRG.24447	425	0.882	0.0376
			MSTRG.24456	184	1.06	0.0249
			MSTRG.24505	53	1.72	1.01e-05
			MSTRG.24506	5900	1.71	7.61e-05
			MSTRG.24521	152	0.648	0.0233
			MSTRG.24533	120	1.15	0.0169
			MSTRG.24575	352	0.569	0.0382
			MSTRG.24612	217	0.925	0.00834
			MSTRG.24641	37.9	-2.15	0.00014
			MSTRG.24644	237	-1.22	0.041
			MSTRG.24683	7.33	1.52	0.0375
			MSTRG.24688	132	0.669	0.03
			MSTRG.24712	22	1.54	0.00567
			MSTRG.24742	71.1	-1.81	0.012
			MSTRG.24830	65.7	-6.73	7.78e-06
			MSTRG.24831	5.98	-5.81	3.49e-05
			MSTRG.24876	65.3	1.28	0.0163
			MSTRG.24910	5930	0.642	0.0041
			MSTRG.24914	35.2	-1.34	0.0074
			MSTRG.24962	34.3	1.03	0.038
			MSTRG.24971	33.2	1.45	0.0159
			MSTRG.25000	129	-0.704	0.0472
			MSTRG.25017	19.2	-1.63	0.00325
			MSTRG.25062	249	0.755	0.0221
			MSTRG.25067	2260	0.748	0.00834
			MSTRG.25088	235	0.99	0.00744
			MSTRG.25136	13.2	1.45	0.0299
			MSTRG.25152	1780	1.48	0.000423
			MSTRG.25156	216	-0.497	0.0418
			MSTRG.25233	16	1.51	0.016
			MSTRG.25260	878	0.852	0.0164
			MSTRG.25269	52.4	0.852	0.0486
			MSTRG.25295	156	1.05	0.00227
			MSTRG.25317	12.3	1.73	0.0299
			MSTRG.25401	176	0.649	0.0387
			MSTRG.25438	89.7	1.07	0.0315
			MSTRG.25457	2.07	-3.11	0.0358
			MSTRG.25466	98.6	1.65	3.97e-05
			MSTRG.25472	801	-1.11	0.0161
			MSTRG.25516	9.27	-1.61	0.0163
			MSTRG.25523	272	1.55	8.52e-05
			MSTRG.25526	3.22	-3.85	0.00413
			MSTRG.25552	71.1	-1.87	0.00394
			MSTRG.25591	168	0.74	0.0428
			MSTRG.25620	54	1.91	0.000282
			MSTRG.25629	101	0.727	0.0474
			MSTRG.25637	7790	1.7	7.46e-07
			MSTRG.25640	312	-0.914	0.0118
			MSTRG.25662	124	0.715	0.0257
			MSTRG.25674	443	-1.13	0.00426
			MSTRG.25717	2.98	-2.47	0.0462
			MSTRG.25748	42.3	1.93	0.00256
			MSTRG.25760	4.74	-2.69	0.0172
			MSTRG.25775	156	-0.736	0.0058
			MSTRG.25792	24.4	1.47	0.00524
			MSTRG.25798	145	0.633	0.0447
			MSTRG.25850	185	-0.693	0.0211
			MSTRG.25927	6.45	1.53	0.0375
			MSTRG.25946	38.5	-0.838	0.0468
			MSTRG.25961	375	-0.701	0.0186
			MSTRG.25982	246	-0.929	0.0121
			MSTRG.25993	163	-1.41	0.00132
			MSTRG.26063	72.8	0.864	0.0454
			MSTRG.26115	18.6	1.63	0.00559
			MSTRG.26133	469	0.91	0.0207
			MSTRG.26150	148	-1.33	0.00645
			MSTRG.26152	83.4	-1.05	0.0176
			MSTRG.26170	5.25	-2.79	0.00712
			MSTRG.26179	14.9	1.72	0.00229
			MSTRG.26182	1510	0.641	0.0175
			MSTRG.26192	44.7	-1.24	0.0263
			MSTRG.26205	60.8	1.31	0.00297
			MSTRG.26241	2160	1.1	0.000563
			MSTRG.26266	49.5	-0.825	0.0112
			MSTRG.26305	175	1.58	0.000272
			MSTRG.26312	28.1	-1.32	0.0294
			MSTRG.26333	22	0.975	0.0187
			MSTRG.26384	7060	-1.01	0.000434
			MSTRG.26389	1160	-1.98	0.000665
			MSTRG.26423	413	1.15	0.00087
			MSTRG.26439	64.4	1.16	0.0153
			MSTRG.26502	1270	-0.484	0.0322
			MSTRG.26554	25.7	-1.75	0.0128
			MSTRG.26567	685	-1.38	0.0033
			MSTRG.26618	99.8	0.677	0.0474
			MSTRG.26639	162	1.02	0.0144
			MSTRG.26680	988	0.973	0.0143
			MSTRG.26747	20.9	-1.4	0.00971
			MSTRG.26763	233	1.15	0.00788
			MSTRG.26768	30.3	-1.61	0.0241
			MSTRG.26794	332	0.566	0.0314
			MSTRG.26801	103	1.91	9.73e-05
			MSTRG.26931	615	-0.574	0.00849
			MSTRG.26938	39.8	1.09	0.00476
			MSTRG.27069	891	-0.753	0.0459
			MSTRG.27107	35.6	1.21	0.0333
			MSTRG.27122	3.18	-2.05	0.0498
			MSTRG.27157	1560	-1.18	0.00309
			MSTRG.27307	187	-0.796	0.00454
			MSTRG.27322	33.6	-1.3	0.0414
			MSTRG.27342	17.7	1.92	0.0025
			MSTRG.27377	35.5	-0.805	0.0201
			MSTRG.27463	1220	1.16	0.00178
			MSTRG.27479	11.9	1.53	0.0272
			MSTRG.27539	578	0.825	0.00358
			MSTRG.27580	70.9	-0.928	0.0288
			MSTRG.27584	1300	0.578	0.0346
			MSTRG.27596	341	-0.619	0.0379
			MSTRG.27620	52.8	1.46	0.0358
			MSTRG.27624	13.9	-1.68	0.0133
			MSTRG.27629	7.89	-1.5	0.0321
			MSTRG.27636	68.5	1.29	0.0196
			MSTRG.27638	138	0.645	0.0434
			MSTRG.27645	59.6	0.795	0.0311
			MSTRG.27704	9.26	-1.28	0.0448
			MSTRG.27782	1020	-1.63	0.000208
			MSTRG.27795	14.2	-2.1	0.00163
			MSTRG.27814	2490	-1.03	0.0119
			MSTRG.27853	9370	-0.494	0.0499
			MSTRG.27857	353	0.951	0.0275
			MSTRG.27897	262	1.18	0.0142
			MSTRG.27940	85.6	1.92	1.17e-05
			MSTRG.27983	759	-1.46	0.000326
			MSTRG.28001	179	1.28	0.00794
			MSTRG.28024	1.68	-2.73	0.0439
			MSTRG.28045	30.1	-1.78	0.000102
			MSTRG.28076	4.45	-1.95	0.0469
			MSTRG.28077	354	-1.29	0.0208
			MSTRG.28119	131	-1.32	0.0365
			MSTRG.28127	1400	-0.663	0.0284
			MSTRG.28139	54.8	1.79	1.3e-05
			MSTRG.28178	433	-0.682	0.00286
			MSTRG.28328	4.8	-2.5	0.0178
			MSTRG.28373	147	1.42	0.000811
			MSTRG.28378	6900	1.29	4.38e-05
			MSTRG.28421	89.3	1.22	0.0024
			MSTRG.28517	279	-0.761	0.0387
			MSTRG.28582	5.84	-1.73	0.0483
			MSTRG.28707	25.8	1.61	0.00196
			MSTRG.28746	398	-0.592	0.0371
			MSTRG.28758	211	1.4	0.00879
			MSTRG.28764	14.8	1.46	0.0132
			MSTRG.28782	71.7	1.23	0.00566
			MSTRG.28790	52.8	-1.31	0.00268
			MSTRG.28800	52.9	1.1	0.0423
			MSTRG.28831	13.6	1.68	0.0427
			MSTRG.28833	632	-0.62	0.0352
			MSTRG.28868	17.8	1.31	0.00566
			MSTRG.28883	141	1.94	0.00209
			MSTRG.28897	344	-0.572	0.0235
			MSTRG.28916	29.6	-1.22	0.00161
			MSTRG.28984	7.93	-1.56	0.0441
			MSTRG.29029	411	-1.13	0.00601
			MSTRG.29033	9.61	-1.69	0.00512
			MSTRG.29035	391	-1.38	0.00408
			MSTRG.29041	17.9	-1.77	0.00223
			MSTRG.29091	97.6	-1.21	0.000197
			MSTRG.29104	1840	-0.521	0.0362
			MSTRG.29200	49.6	0.708	0.0294
			MSTRG.29203	8.8	-2.88	0.000849
			MSTRG.29297	233	-1.43	0.00169
			MSTRG.29303	625	-0.516	0.0463
			MSTRG.29308	428	-0.866	0.000272
			MSTRG.29353	109	1.03	0.002
			MSTRG.29433	1130	-0.776	0.03
			MSTRG.29443	168	0.677	0.0265
			MSTRG.29472	885	-0.932	0.00462
			MSTRG.29474	223	1.64	0.00173
			MSTRG.29479	6.69	-2.36	0.0321
			MSTRG.29567	12800	-0.53	0.0332
			MSTRG.29572	192	-0.912	0.0118
			MSTRG.29578	107	0.799	0.0285
			MSTRG.29611	441	-0.633	0.0474
			MSTRG.29628	73.9	1.48	0.0153
			MSTRG.29655	656	-1.06	0.00136
			MSTRG.29737	280	-1.2	0.000252
			MSTRG.29760	14.4	1.7	0.0232
			MSTRG.29771	45.7	0.918	0.0143
			MSTRG.29779	998	1.24	0.0026
			MSTRG.29830	1270	-0.434	0.0375
			MSTRG.29972	3.38	-3	0.0289
			MSTRG.30101	104	-0.973	0.00883
			MSTRG.30105	8.72	-2.16	0.0219
			MSTRG.30107	48.6	1.16	0.0493
			MSTRG.30317	1.47	-4.29	0.0441
			MSTRG.30322	21.3	1.32	0.0224
			MSTRG.30371	2.15	-2.67	0.0474
			MSTRG.30465	1.38	-4.2	0.0272
			MSTRG.30492	16.9	-1.67	0.0391
			MSTRG.30607	43.9	-7.71	0.000529
			MSTRG.30613	5.08	-6.09	0.0471
			MSTRG.30616	8.89	-5.9	0.00167
			MSTRG.30631	90.4	-5.05	1.02e-05
			MSTRG.30641	627	-3.15	0.0402
			MSTRG.30708	22.5	1.84	0.00438
			MSTRG.30778	387	-0.64	0.0214
			MSTRG.30801	15.7	1.29	0.0244
			MSTRG.30828	1040	-0.804	0.00324
			MSTRG.30852	99.9	1.48	0.00108
			MSTRG.30861	507	-1.3	0.00213
			MSTRG.30873	596	0.626	0.0473
			MSTRG.30924	1160	0.416	0.0498
			MSTRG.31001	141	-1.17	0.0493
			MSTRG.31005	9.49	-2.57	0.000135
			MSTRG.31070	12.1	-1.35	0.028
			MSTRG.31177	85.3	0.814	0.0102
			MSTRG.31299	5.62	1.96	0.0453
			MSTRG.31300	11200	0.579	0.0317
			MSTRG.31408	43.4	1.11	0.0125
			MSTRG.31439	42	1.34	0.0222
			MSTRG.31456	110	0.733	0.00407
			MSTRG.31470	364	-0.782	0.027
			MSTRG.31516	69.9	1.43	0.0146
			MSTRG.31542	360	-0.886	0.00158
			MSTRG.31584	29.5	-1.72	0.00345
			MSTRG.31618	26.1	1.5	0.0389
			MSTRG.31692	148	-0.751	0.0335
			MSTRG.31713	95.9	1.65	8.37e-05
			MSTRG.31727	36.2	-1.16	0.00243
			MSTRG.31741	2500	-0.76	0.0107
			MSTRG.31769	261	-1.03	0.0212
			MSTRG.31796	396	-11.9	6.16e-07
			MSTRG.31801	51.6	-8.47	0.00157
			MSTRG.31817	49.3	-7.18	5.09e-05
			MSTRG.31823	693	-10.7	2.55e-10
			MSTRG.31824	18.8	-3.81	1.33e-05
			MSTRG.31828	56.5	-9.08	0.00301
			MSTRG.31832	11.9	-7.32	0.0169
			MSTRG.31835	86.5	-10.3	0.000729
			MSTRG.31837	119	-10.6	0.000511
			MSTRG.31840	77.7	-24.9	3.87e-16
			MSTRG.31843	129	-10.3	0.000141
			MSTRG.31846	15.5	-7.7	0.0119
			ENSG00000069812	14.4	2	0.000891
			ENSG00000204624	2.43	-2.54	0.0198
			ENSG00000142661	14.6	-1.24	0.0113
			ENSG00000181773	36.2	1.29	0.0382
			ENSG00000127124	55.8	1.81	1.82e-07
			ENSG00000265107	33	-2.43	0.000876
			ENSG00000159450	36.9	1.84	0.0155
			ENSG00000215846	2.2	-3.22	0.0332
			ENSG00000117091	10.1	-1.65	0.0491
			ENSG00000186517	12.1	1.64	0.0099
			ENSG00000116785	6.16	-2.73	0.00102
			ENSG00000066279	13.5	1.72	0.0136
			ENSG00000240710	4.51	-2.98	0.00186
			ENSG00000198835	17.8	-1.96	0.000499
			ENSG00000154429	52.9	0.782	0.0212
			ENSG00000143674	23.7	1.66	0.0394
			ENSG00000272754	1.65	-3.91	0.0192
			ENSG00000246575	5.59	1.83	0.0459
			ENSG00000125637	29.2	1.36	0.00875
			ENSG00000226853	9.83	1.7	0.00632
			ENSG00000030419	61.3	1.3	0.00277
			ENSG00000279348	12	1.59	0.0288
			ENSG00000065802	22.6	1.67	0.0177
			ENSG00000285969	1.51	-3.77	0.029
			ENSG00000164061	11.8	-1.4	0.0301
			ENSG00000114251	13.5	1.88	0.00735
			ENSG00000163376	14.1	1.59	0.00703
			ENSG00000114554	24.6	1.25	0.00478
			ENSG00000114631	16.6	1.32	0.0312
			ENSG00000172771	5.39	1.9	0.0393
			ENSG00000269889	10.1	1.68	0.0474
			ENSG00000236893	7.08	-1.32	0.034
			ENSG00000238097	2.79	-3.21	0.039
			ENSG00000163071	16.8	1.84	0.0255
			ENSG00000138650	20.7	1.63	0.0498
			ENSG00000151012	10.7	1.53	0.0431
			ENSG00000137462	6.94	-2.28	0.00771
			ENSG00000198948	66.1	1.09	0.0054
			ENSG00000204963	1.55	-4.39	0.0387
			ENSG00000113645	4.63	2	0.0346
			ENSG00000094755	23.9	-1.16	0.021
			ENSG00000146197	25.8	-1.89	0.00774
			ENSG00000007866	26.4	1.79	0.00184
			ENSG00000124496	27.5	1.39	0.00496
			ENSG00000112290	17.3	1.21	0.00532
			ENSG00000203797	6.63	-1.8	0.0151
			ENSG00000175967	21.8	1.29	0.0313
			ENSG00000135547	11.3	-1.55	0.0224
			ENSG00000288162	4.91	1.86	0.0355
			ENSG00000176532	11	-2.85	4.38e-05
			ENSG00000122574	2.4	-2.56	0.0308
			ENSG00000178503	5.96	-1.43	0.0353
			ENSG00000228742	5.93	-2.84	0.00744
			ENSG00000170775	32.6	1.69	0.00642
			ENSG00000228459	5.72	1.94	0.0443
			ENSG00000089472	4.9	-2.22	0.0449
			ENSG00000147127	4.48	1.85	0.0432
			ENSG00000082458	19.7	1.12	0.0388
			ENSG00000147166	4.52	-1.61	0.0454
			ENSG00000130224	50.8	-1.63	0.00106
			ENSG00000184661	6.6	1.41	0.0431
			ENSG00000164841	16.6	1.05	0.0191
			ENSG00000229817	8.83	1.32	0.0348
			ENSG00000078725	3.36	-2.51	0.043
			ENSG00000148357	12.3	-1.85	0.00411
			ENSG00000198113	9.59	-2.05	0.0126
			ENSG00000171631	5.68	-2.64	0.00104
			ENSG00000110237	6.56	-2	0.0159
			ENSG00000110400	48.4	1.99	3.41e-06
			ENSG00000165495	9.08	-1.97	0.0254
			ENSG00000224934	8.53	1.96	0.022
			ENSG00000285517	19.1	-1.35	0.00828
			ENSG00000161634	1.8	-4.59	0.0224
			ENSG00000135643	13	1.21	0.0264
			ENSG00000139438	9.35	1.59	0.0449
			ENSG00000135116	1.72	-3.98	0.0383
			ENSG00000089163	6.84	1.9	0.027
			ENSG00000139737	12.3	-1.25	0.0411
			ENSG00000185950	68.8	1.86	0.000996
			ENSG00000258860	8.26	-1.86	0.00289
			ENSG00000259070	6.96	-1.8	0.0289
			ENSG00000126787	13.2	1.33	0.0337
			ENSG00000100767	18.1	1.3	0.0485
			ENSG00000198208	11.6	1.2	0.0278
			ENSG00000099814	25	1	0.0376
			ENSG00000184507	10.7	1.91	0.02
			ENSG00000128965	14.9	1.36	0.0366
			ENSG00000157021	17.9	0.996	0.0429
			ENSG00000128849	29	-0.911	0.0367
			ENSG00000157890	19	1.37	0.0282
			ENSG00000136383	15.3	-1.89	0.0185
			ENSG00000270127	4.67	-2.32	0.0146
			ENSG00000262950	10.7	-1.73	0.0376
			ENSG00000166446	56.3	-2.68	6.79e-07
			ENSG00000277200	7.8	-1.86	0.0177
			ENSG00000108576	14.7	-1.63	0.0227
			ENSG00000176749	14.3	1.86	0.00599
			ENSG00000073670	6.63	-2.03	0.0165
			ENSG00000204584	5.36	1.87	0.0296
			ENSG00000279555	3.74	-2.92	0.0162
			ENSG00000154262	9.32	-2.18	0.00705
			ENSG00000204347	7.42	-1.4	0.0476
			ENSG00000168502	19.3	-2.1	0.000108
			ENSG00000274414	3.55	-2.62	0.0402
			ENSG00000101057	6.09	1.91	0.04
			ENSG00000064205	6.94	-2.21	0.002
			ENSG00000124249	17.9	-2.25	6.95e-06
			ENSG00000197496	24.2	1.98	0.00601
			ENSG00000124171	24.7	1.94	0.0111
			ENSG00000173809	5.28	-2.72	0.0352
			ENSG00000142408	21.8	-1.1	0.0345
			ENSG00000179954	12.5	1.4	0.0225
			ENSG00000179922	22.1	0.999	0.027
			ENSG00000179873	1.61	-4.45	0.0386
			ENSG00000180532	8.12	-4.23	6.95e-07
			ENSG00000231535	1.46	-4.3	0.0409
			ENSG00000260197	1.45	-4.29	0.041
			ENSG00000280969	7.93	-6.73	0.0281
			ENSG00000237917	3.37	-4.99	3.52e-05
			ENSG00000249923	5.7	-2.64	0.0166
			ENSG00000128266	29	-1.03	0.042
			ENSG00000236532	37.4	-1.65	0.0182

## Sheet: res_D2_UPR_2685_ST_Table3
	Supplementary Table ST-3 A list of upregulated differential expression genes of SRP092491_2 dataset
			DEG_Ids	BaseMean	Log2FC	Adj. P-value
			MSTRG.68	4.55	3.2	0.263
			MSTRG.110	8.72	2.86	0.263
			MSTRG.126	15.4	3.13	0.113
			MSTRG.136	1.48	4.21	0.383
			MSTRG.137	5.96	2.59	0.28
			MSTRG.149	0.885	3.48	0.474
			MSTRG.154	0.567	2.84	0.562
			MSTRG.155	0.851	3.42	0.481
			MSTRG.188	11.9	2.14	0.228
			MSTRG.222	1.7	4.42	0.359
			MSTRG.264	1.48	4.21	0.383
			MSTRG.271	1.68	2.71	0.509
			MSTRG.280	0.874	3.46	0.476
			MSTRG.285	10.5	2.17	0.241
			MSTRG.289	10.5	2.09	0.296
			MSTRG.361	7.81	2.3	0.367
			MSTRG.419	0.567	2.84	0.562
			MSTRG.439	5.02	5.98	0.14
			MSTRG.448	1.38	2.38	0.589
			MSTRG.457	3.84	5.59	0.207
			MSTRG.469	14.3	2.18	0.165
			MSTRG.540	6.28	3.06	0.344
			MSTRG.551	4.72	5.89	0.154
			MSTRG.590	1.48	4.21	0.383
			MSTRG.593	0.59	2.89	0.555
			MSTRG.655	3.93	3.08	0.309
			MSTRG.668	68.3	2.68	0.0656
			MSTRG.690	17.5	3.34	0.189
			MSTRG.692	5.32	2.83	0.215
			MSTRG.695	0.567	2.84	0.562
			MSTRG.734	2.66	5.06	0.292
			MSTRG.746	1.7	4.42	0.359
			MSTRG.761	0.59	2.89	0.555
			MSTRG.778	3.89	2.34	0.459
			MSTRG.783	4.05	4.11	0.199
			MSTRG.847	3.41	3.9	0.221
			MSTRG.864	1.41	2.4	0.619
			MSTRG.878	19.7	2.4	0.208
			MSTRG.883	2.66	5.06	0.292
			MSTRG.931	1.42	4.16	0.389
			MSTRG.937	3.59	2.2	0.496
			MSTRG.960	8.44	2.39	0.426
			MSTRG.982	0.579	2.86	0.558
			MSTRG.995	5.39	2.42	0.399
			MSTRG.1042	7.74	4.03	0.0851
			MSTRG.1043	6.7	4.88	0.0765
			MSTRG.1045	4.46	2.62	0.462
			MSTRG.1065	7.08	6.48	0.0752
			MSTRG.1069	1.18	3.89	0.421
			MSTRG.1111	2.36	4.89	0.309
			MSTRG.1130	0.885	3.48	0.474
			MSTRG.1149	0.885	3.48	0.474
			MSTRG.1161	5.54	4.58	0.184
			MSTRG.1183	2.36	4.89	0.309
			MSTRG.1206	1.41	2.4	0.619
			MSTRG.1217	2.12	2.04	0.656
			MSTRG.1245	13.1	3.13	0.18
			MSTRG.1293	9.53	3.72	0.2
			MSTRG.1296	2.29	3.21	0.476
			MSTRG.1328	0.59	2.89	0.555
			MSTRG.1363	3.77	4	0.299
			MSTRG.1387	8.54	2.17	0.262
			MSTRG.1391	59.4	2.12	0.107
			MSTRG.1393	7.09	2.78	0.296
			MSTRG.1410	0.59	2.89	0.555
			MSTRG.1413	29.1	2.84	0.0987
			MSTRG.1417	2.8	2.39	0.49
			MSTRG.1430	17.8	4.67	0.0643
			MSTRG.1431	26.2	2.89	0.0854
			MSTRG.1438	11.9	3.05	0.189
			MSTRG.1453	3.69	5.54	0.217
			MSTRG.1456	0.59	2.89	0.555
			MSTRG.1556	4.61	2.63	0.382
			MSTRG.1592	3.11	2.56	0.523
			MSTRG.1610	5.84	3.59	0.278
			MSTRG.1649	22.1	2.47	0.318
			MSTRG.1662	6.06	3.64	0.266
			MSTRG.1676	4.22	2.39	0.511
			MSTRG.1743	22.2	2.45	0.077
			MSTRG.1770	6.55	3.17	0.185
			MSTRG.1798	0.59	2.89	0.555
			MSTRG.1816	0.567	2.84	0.562
			MSTRG.1834	0.59	2.89	0.555
			MSTRG.1862	15.7	2.19	0.147
			MSTRG.1931	30.2	3.48	0.447
			MSTRG.1933	1.91	3	0.532
			MSTRG.1958	3.61	2.88	0.275
			MSTRG.1975	2.59	3.41	0.431
			MSTRG.2021	0.885	3.48	0.474
			MSTRG.2051	2.44	2.14	0.622
			MSTRG.2118	1.36	2.35	0.627
			MSTRG.2126	4.27	3.09	0.297
			MSTRG.2163	1.42	4.16	0.389
			MSTRG.2178	4.95	4.41	0.215
			MSTRG.2189	1.18	3.89	0.421
			MSTRG.2202	0.567	2.84	0.562
			MSTRG.2225	1.98	3.05	0.519
			MSTRG.2240	26.9	3.3	0.0839
			MSTRG.2241	3.11	2.56	0.523
			MSTRG.2259	4.8	3.28	0.23
			MSTRG.2260	3.25	5.35	0.255
			MSTRG.2281	19.7	2.96	0.0962
			MSTRG.2282	3.25	5.35	0.255
			MSTRG.2302	1.77	4.48	0.353
			MSTRG.2307	10.9	3.53	0.0922
			MSTRG.2366	2.36	4.89	0.309
			MSTRG.2378	63.1	2.95	0.0671
			MSTRG.2390	6.2	3.08	0.156
			MSTRG.2412	1.48	4.21	0.383
			MSTRG.2414	0.59	2.89	0.555
			MSTRG.2423	3.01	2.51	0.536
			MSTRG.2430	0.59	2.89	0.555
			MSTRG.2431	1.7	4.42	0.359
			MSTRG.2442	5.54	4.58	0.184
			MSTRG.2470	4.13	5.7	0.187
			MSTRG.2508	3.08	2.55	0.435
			MSTRG.2517	0.59	2.89	0.555
			MSTRG.2555	0.851	3.42	0.481
			MSTRG.2601	9.96	5.46	0.0686
			MSTRG.2618	6.76	2.71	0.279
			MSTRG.2622	19.1	2.39	0.0792
			MSTRG.2626	3.62	2.82	0.353
			MSTRG.2632	1.18	3.89	0.421
			MSTRG.2653	16.5	2.69	0.0773
			MSTRG.2660	1.48	4.21	0.383
			MSTRG.2695	2.89	5.19	0.179
			MSTRG.2704	2.16	2.07	0.574
			MSTRG.2730	652	2.94	0.189
			MSTRG.2750	0.567	2.84	0.562
			MSTRG.2756	39.8	2.41	0.0565
			MSTRG.2771	2.35	4.89	0.258
			MSTRG.2810	6.98	3.87	0.22
			MSTRG.2818	1.13	3.84	0.428
			MSTRG.2819	6.68	2.81	0.259
			MSTRG.2835	17.7	3.43	0.108
			MSTRG.2857	0.59	2.89	0.555
			MSTRG.2874	8.93	3.62	0.152
			MSTRG.2897	1.46	4.2	0.384
			MSTRG.2916	1.48	4.21	0.383
			MSTRG.2918	6.29	2.62	0.271
			MSTRG.2927	24.9	2.67	0.182
			MSTRG.2942	1.7	2.72	0.572
			MSTRG.2973	2.55	5.01	0.298
			MSTRG.2976	8.47	5.27	0.0898
			MSTRG.3019	0.59	2.89	0.555
			MSTRG.3039	5.39	6.08	0.124
			MSTRG.3047	49.5	2.4	0.19
			MSTRG.3051	8.74	2.04	0.272
			MSTRG.3082	16.5	2.63	0.245
			MSTRG.3100	6.74	2.32	0.466
			MSTRG.3110	6.37	2.02	0.462
			MSTRG.3127	0.885	3.48	0.474
			MSTRG.3135	31.6	2.22	0.114
			MSTRG.3141	2	2.99	0.527
			MSTRG.3183	3.47	3.87	0.326
			MSTRG.3255	5.32	4.58	0.125
			MSTRG.3279	14.5	2.89	0.0507
			MSTRG.3292	8.55	3.09	0.206
			MSTRG.3310	21.1	3.87	0.113
			MSTRG.3338	3.77	4	0.299
			MSTRG.3339	5.76	3.57	0.283
			MSTRG.3340	1.68	2.79	0.563
			MSTRG.3383	2.26	3.2	0.384
			MSTRG.3432	9.39	2.88	0.323
			MSTRG.3437	0.885	3.48	0.474
			MSTRG.3455	6.91	3.96	0.21
			MSTRG.3485	0.59	2.89	0.555
			MSTRG.3495	0.567	2.84	0.562
			MSTRG.3512	0.59	2.89	0.555
			MSTRG.3524	3.82	5.59	0.128
			MSTRG.3529	4.53	3.3	0.271
			MSTRG.3530	2.07	4.7	0.329
			MSTRG.3626	0.579	2.86	0.558
			MSTRG.3641	8.22	2.42	0.184
			MSTRG.3653	0.885	3.48	0.474
			MSTRG.3656	19	2	0.194
			MSTRG.3659	5.69	2.9	0.384
			MSTRG.3694	5.5	4.58	0.105
			MSTRG.3698	7.1	2.78	0.373
			MSTRG.3699	18.7	2.06	0.421
			MSTRG.3702	4.66	2.57	0.386
			MSTRG.3728	1.67	2.7	0.511
			MSTRG.3737	4.43	5.8	0.169
			MSTRG.3742	7.79	2.7	0.268
			MSTRG.3772	55.2	2.84	0.0829
			MSTRG.3775	2.21	3.16	0.488
			MSTRG.3813	1.18	3.89	0.421
			MSTRG.3822	0.59	2.89	0.555
			MSTRG.3827	8.42	4.15	0.167
			MSTRG.3829	2.58	5.02	0.22
			MSTRG.3865	5.46	2.48	0.34
			MSTRG.3866	0.59	2.89	0.555
			MSTRG.3874	0.59	2.89	0.555
			MSTRG.3901	10.5	2.35	0.167
			MSTRG.3902	6.2	6.28	0.0971
			MSTRG.3906	1.99	4.64	0.335
			MSTRG.3935	0.567	2.84	0.562
			MSTRG.3963	29	2.62	0.135
			MSTRG.3964	21.9	2.44	0.0757
			MSTRG.3997	12.8	2.23	0.306
			MSTRG.4005	0.885	3.48	0.474
			MSTRG.4033	3.81	5.58	0.118
			MSTRG.4048	0.885	3.48	0.474
			MSTRG.4115	4.94	2.27	0.336
			MSTRG.4140	130	2.51	0.582
			MSTRG.4170	3.54	5.48	0.229
			MSTRG.4171	2.66	5.06	0.292
			MSTRG.4248	87.4	2.04	0.0778
			MSTRG.4257	5.25	2.41	0.477
			MSTRG.4270	3.47	3.87	0.326
			MSTRG.4335	13.3	2.17	0.332
			MSTRG.4360	0.885	3.48	0.474
			MSTRG.4363	2.32	4.86	0.249
			MSTRG.4364	6.9	2.39	0.242
			MSTRG.4405	10.7	2.15	0.21
			MSTRG.4427	25.2	2.19	0.0628
			MSTRG.4428	7.91	4.07	0.0821
			MSTRG.4429	5.29	2.35	0.408
			MSTRG.4459	0.885	3.48	0.474
			MSTRG.4656	12.9	3.39	0.103
			MSTRG.4706	2.49	2.19	0.533
			MSTRG.4714	1.48	4.21	0.383
			MSTRG.4738	3.47	3.87	0.326
			MSTRG.4743	0.59	2.89	0.555
			MSTRG.4763	5.9	6.21	0.106
			MSTRG.4773	6.55	2.02	0.318
			MSTRG.4774	39.6	2.38	0.0805
			MSTRG.4813	7.48	2.27	0.377
			MSTRG.4836	2.87	3.58	0.309
			MSTRG.4840	3.25	5.35	0.255
			MSTRG.4847	0.885	3.48	0.474
			MSTRG.4851	5.9	6.21	0.106
			MSTRG.4914	32	3.38	0.0751
			MSTRG.4915	19.8	2.28	0.23
			MSTRG.4919	5.22	4.55	0.193
			MSTRG.4929	0.851	3.42	0.481
			MSTRG.4935	3.77	4	0.299
			MSTRG.4965	11.6	2.67	0.337
			MSTRG.4966	13.3	3.79	0.103
			MSTRG.4977	0.59	2.89	0.555
			MSTRG.4984	0.59	2.89	0.555
			MSTRG.5006	10.2	3.02	0.169
			MSTRG.5011	5.89	6.21	0.0549
			MSTRG.5036	1.74	4.45	0.348
			MSTRG.5041	0.567	2.84	0.562
			MSTRG.5067	1.42	4.16	0.389
			MSTRG.5128	14.5	3.04	0.129
			MSTRG.5151	5.77	2.08	0.346
			MSTRG.5152	1.37	2.36	0.596
			MSTRG.5191	17.1	2.16	0.189
			MSTRG.5199	2.77	2.43	0.406
			MSTRG.5205	15.5	3.39	0.0913
			MSTRG.5206	0.885	3.48	0.474
			MSTRG.5268	0.59	2.89	0.555
			MSTRG.5346	1.13	3.84	0.428
			MSTRG.5354	3.39	2.71	0.406
			MSTRG.5388	11.7	2.27	0.281
			MSTRG.5408	0.851	3.42	0.481
			MSTRG.5413	3.25	5.35	0.255
			MSTRG.5442	0.59	2.89	0.555
			MSTRG.5485	4.3	4.21	0.155
			MSTRG.5493	5.44	2.03	0.349
			MSTRG.5496	1.46	4.2	0.384
			MSTRG.5504	15.4	2.58	0.0942
			MSTRG.5509	6.2	6.28	0.0971
			MSTRG.5540	10.9	2.04	0.221
			MSTRG.5591	4.36	2.5	0.339
			MSTRG.5603	4.43	5.8	0.169
			MSTRG.5607	5.16	3.4	0.242
			MSTRG.5616	1.38	2.38	0.589
			MSTRG.5617	4.06	4.11	0.274
			MSTRG.5644	17.1	3.33	0.0509
			MSTRG.5681	5.17	3.4	0.322
			MSTRG.5682	5.33	2.3	0.498
			MSTRG.5700	3.66	4.01	0.198
			MSTRG.5704	1.18	3.89	0.421
			MSTRG.5726	1.67	2.7	0.511
			MSTRG.5775	14.9	2.28	0.192
			MSTRG.5777	1.13	3.84	0.428
			MSTRG.5784	13.9	2.32	0.134
			MSTRG.5794	1.48	4.21	0.383
			MSTRG.5795	3.84	5.59	0.207
			MSTRG.5830	0.59	2.89	0.555
			MSTRG.5839	2.49	2.25	0.47
			MSTRG.5861	2.07	4.7	0.329
			MSTRG.5869	3.54	5.48	0.229
			MSTRG.5994	2.36	4.89	0.309
			MSTRG.6039	1.91	3	0.532
			MSTRG.6040	19.5	2.45	0.148
			MSTRG.6092	6.02	3.75	0.253
			MSTRG.6129	0.567	2.84	0.562
			MSTRG.6159	2.25	3.19	0.386
			MSTRG.6237	2.12	2.04	0.656
			MSTRG.6239	1.35	2.43	0.588
			MSTRG.6311	1.13	3.84	0.428
			MSTRG.6357	5.02	5.98	0.14
			MSTRG.6390	2.36	4.89	0.309
			MSTRG.6395	15.5	2.49	0.113
			MSTRG.6452	30.2	2.11	0.0697
			MSTRG.6464	4.14	3.04	0.406
			MSTRG.6468	4.77	2.69	0.369
			MSTRG.6483	0.567	2.84	0.562
			MSTRG.6505	6.82	2.11	0.29
			MSTRG.6510	7.79	4.14	0.176
			MSTRG.6554	3.54	5.48	0.229
			MSTRG.6555	4.43	5.8	0.169
			MSTRG.6577	5.1	2.71	0.429
			MSTRG.6605	16.9	3.06	0.233
			MSTRG.6608	5.29	6.06	0.0609
			MSTRG.6614	14.9	2.51	0.129
			MSTRG.6616	0.567	2.84	0.562
			MSTRG.6626	5.31	6.06	0.127
			MSTRG.6627	49	2.01	0.0796
			MSTRG.6639	4.13	3.1	0.254
			MSTRG.6675	11.9	2.61	0.149
			MSTRG.6697	2.19	3.22	0.481
			MSTRG.6703	1.66	2.77	0.501
			MSTRG.6731	7.86	2.96	0.197
			MSTRG.6741	10.2	3.04	0.109
			MSTRG.6742	1.13	3.84	0.428
			MSTRG.6747	1.18	3.89	0.421
			MSTRG.6756	2.07	4.7	0.329
			MSTRG.6764	2.66	5.06	0.292
			MSTRG.6774	2.04	4.68	0.294
			MSTRG.6799	0.567	2.84	0.562
			MSTRG.6820	1.13	3.84	0.428
			MSTRG.6834	1.48	4.21	0.383
			MSTRG.6869	0.567	2.84	0.562
			MSTRG.6876	4.04	4.17	0.268
			MSTRG.6890	138	8.26	0.0771
			MSTRG.6896	0.874	3.46	0.476
			MSTRG.6924	7.62	2.04	0.296
			MSTRG.6934	6.7	4.92	0.134
			MSTRG.6950	31.8	2.34	0.058
			MSTRG.6960	1.13	3.84	0.428
			MSTRG.7030	9.21	2.95	0.116
			MSTRG.7037	10.9	2.64	0.131
			MSTRG.7044	1.7	4.42	0.359
			MSTRG.7072	2.01	4.66	0.3
			MSTRG.7087	0.567	2.84	0.562
			MSTRG.7094	8.59	2.16	0.352
			MSTRG.7127	4.72	5.89	0.154
			MSTRG.7130	4.11	5.69	0.103
			MSTRG.7135	1.42	4.16	0.389
			MSTRG.7139	1.48	4.21	0.383
			MSTRG.7159	4.46	3.22	0.193
			MSTRG.7215	1.41	2.4	0.619
			MSTRG.7221	20.1	2.03	0.163
			MSTRG.7233	2.26	3.2	0.384
			MSTRG.7246	3.07	2.55	0.431
			MSTRG.7251	2.85	3.57	0.294
			MSTRG.7252	5.45	3.48	0.208
			MSTRG.7257	3.84	5.59	0.207
			MSTRG.7261	3.25	5.35	0.255
			MSTRG.7342	29.3	3.93	0.392
			MSTRG.7368	3.25	5.35	0.255
			MSTRG.7399	4.82	3.4	0.234
			MSTRG.7402	20.1	3.16	0.0716
			MSTRG.7410	2.94	5.21	0.193
			MSTRG.7456	1.48	4.21	0.383
			MSTRG.7470	7.37	3.36	0.103
			MSTRG.7480	0.567	2.84	0.562
			MSTRG.7497	0.885	3.48	0.474
			MSTRG.7505	2.07	4.7	0.329
			MSTRG.7522	1.36	2.35	0.627
			MSTRG.7523	0.863	3.44	0.479
			MSTRG.7557	19.4	2.68	0.0804
			MSTRG.7561	3.43	3.86	0.226
			MSTRG.7598	0.885	3.48	0.474
			MSTRG.7611	10.8	3.11	0.151
			MSTRG.7613	1.18	3.89	0.421
			MSTRG.7668	2.36	4.89	0.309
			MSTRG.7689	0.851	3.42	0.481
			MSTRG.7713	21.5	2.32	0.19
			MSTRG.7755	1.13	3.84	0.428
			MSTRG.7788	1.39	2.47	0.61
			MSTRG.7804	1.41	2.4	0.619
			MSTRG.7809	1.93	2.93	0.539
			MSTRG.7822	9.03	2.51	0.395
			MSTRG.7858	2.18	2.01	0.523
			MSTRG.7905	3.67	2.9	0.3
			MSTRG.7934	1.18	3.89	0.421
			MSTRG.7982	1.7	2.72	0.572
			MSTRG.8002	999	2.11	0.336
			MSTRG.8035	85	3.53	0.195
			MSTRG.8040	17.4	4.64	0.0667
			MSTRG.8048	12.8	2.29	0.21
			MSTRG.8114	3.69	2.85	0.371
			MSTRG.8126	9.72	2.17	0.3
			MSTRG.8131	1.13	3.84	0.428
			MSTRG.8137	1.18	3.89	0.421
			MSTRG.8139	5.03	3.36	0.225
			MSTRG.8169	5.17	3.4	0.322
			MSTRG.8176	1.91	3	0.532
			MSTRG.8187	13	2.35	0.154
			MSTRG.8192	1.76	4.47	0.352
			MSTRG.8202	1.13	3.84	0.428
			MSTRG.8274	4.05	4.11	0.199
			MSTRG.8277	0.59	2.89	0.555
			MSTRG.8289	8.27	3.04	0.237
			MSTRG.8305	0.567	2.84	0.562
			MSTRG.8309	0.567	2.84	0.562
			MSTRG.8319	9.25	4.3	0.0611
			MSTRG.8330	6.68	3.16	0.206
			MSTRG.8339	0.851	3.42	0.481
			MSTRG.8340	2.07	4.7	0.329
			MSTRG.8389	6.87	2.03	0.404
			MSTRG.8397	0.567	2.84	0.562
			MSTRG.8427	1.17	3.88	0.423
			MSTRG.8435	1.13	3.84	0.428
			MSTRG.8444	2.48	3.41	0.436
			MSTRG.8468	6.69	2.06	0.434
			MSTRG.8470	37.7	2.02	0.101
			MSTRG.8472	16.1	2.04	0.437
			MSTRG.8473	27.2	3.02	0.0821
			MSTRG.8534	0.885	3.48	0.474
			MSTRG.8535	6.07	4.78	0.0831
			MSTRG.8584	9.22	2.59	0.163
			MSTRG.8606	1.94	2.95	0.457
			MSTRG.8619	63	2.03	0.0678
			MSTRG.8663	3.16	3.79	0.35
			MSTRG.8665	0.567	2.84	0.562
			MSTRG.8680	5.96	6.23	0.104
			MSTRG.8688	4.58	3.2	0.367
			MSTRG.8720	0.885	3.48	0.474
			MSTRG.8757	0.59	2.89	0.555
			MSTRG.8779	0.567	2.84	0.562
			MSTRG.8805	5.15	3.45	0.25
			MSTRG.8808	3.87	2.24	0.447
			MSTRG.8811	0.567	2.84	0.562
			MSTRG.8815	1.08	2.03	0.675
			MSTRG.8826	2.56	3.4	0.339
			MSTRG.8830	0.59	2.89	0.555
			MSTRG.8849	4.1	2.39	0.341
			MSTRG.8851	2.46	2.29	0.514
			MSTRG.8921	10.5	2.1	0.309
			MSTRG.8926	3.53	5.47	0.146
			MSTRG.8927	6.04	3.64	0.176
			MSTRG.8932	8.45	2.17	0.238
			MSTRG.8938	0.567	2.84	0.562
			MSTRG.8942	30.4	2.1	0.0506
			MSTRG.8948	6.38	2.23	0.377
			MSTRG.8953	4.69	2.7	0.325
			MSTRG.8989	12.5	2.01	0.361
			MSTRG.9005	7.43	2.2	0.273
			MSTRG.9036	3.69	5.54	0.217
			MSTRG.9065	6.06	4.73	0.077
			MSTRG.9080	2.18	2.01	0.523
			MSTRG.9090	6.56	3.17	0.252
			MSTRG.9124	5.42	3.48	0.194
			MSTRG.9134	6.79	6.42	0.0817
			MSTRG.9152	9.47	2.09	0.475
			MSTRG.9163	20	2.19	0.253
			MSTRG.9180	10.5	2.59	0.124
			MSTRG.9181	21.7	2.01	0.22
			MSTRG.9188	0.567	2.84	0.562
			MSTRG.9201	2.66	5.06	0.292
			MSTRG.9212	2.22	3.17	0.403
			MSTRG.9222	4.18	4.22	0.257
			MSTRG.9224	1.42	4.16	0.389
			MSTRG.9231	5.43	3.59	0.287
			MSTRG.9235	2.86	3.64	0.385
			MSTRG.9248	13	3.2	0.0686
			MSTRG.9249	0.874	3.46	0.476
			MSTRG.9259	4.13	5.7	0.187
			MSTRG.9275	3.84	5.59	0.207
			MSTRG.9287	0.851	3.42	0.481
			MSTRG.9315	1.48	4.21	0.383
			MSTRG.9316	1.99	4.64	0.335
			MSTRG.9343	0.885	3.48	0.474
			MSTRG.9355	8.52	2.8	0.139
			MSTRG.9363	0.579	2.86	0.558
			MSTRG.9374	22.4	2.73	0.267
			MSTRG.9385	1.18	3.89	0.421
			MSTRG.9401	2.79	2.45	0.49
			MSTRG.9449	7.83	4.04	0.187
			MSTRG.9452	5.02	5.98	0.14
			MSTRG.9482	0.567	2.84	0.562
			MSTRG.9520	12.9	2.74	0.0991
			MSTRG.9545	2.66	5.06	0.292
			MSTRG.9550	14.8	2.21	0.123
			MSTRG.9562	0.567	2.84	0.562
			MSTRG.9737	0.59	2.89	0.555
			MSTRG.9768	18.6	4.3	0.085
			MSTRG.9778	2.66	5.06	0.292
			MSTRG.9783	3.12	5.3	0.266
			MSTRG.9792	5.09	2.71	0.349
			MSTRG.9852	1.07	2.02	0.678
			MSTRG.9925	1.69	2.72	0.513
			MSTRG.9933	3.08	3.75	0.258
			MSTRG.9946	1.48	4.21	0.383
			MSTRG.9950	1.36	2.35	0.627
			MSTRG.9954	4.67	2.07	0.454
			MSTRG.9971	28	2.26	0.0947
			MSTRG.9976	2.84	3.56	0.293
			MSTRG.9990	96.6	2.75	0.0739
			MSTRG.9993	3.25	5.35	0.255
			MSTRG.9998	0.59	2.89	0.555
			MSTRG.10035	35.6	2	0.141
			MSTRG.10065	12.5	2.79	0.207
			MSTRG.10071	2.21	3.16	0.488
			MSTRG.10081	16.3	3.23	0.211
			MSTRG.10093	0.59	2.89	0.555
			MSTRG.10095	0.863	3.44	0.479
			MSTRG.10114	1.64	2.67	0.58
			MSTRG.10142	10.3	2.47	0.246
			MSTRG.10188	11.9	2.97	0.162
			MSTRG.10222	1.18	3.89	0.421
			MSTRG.10223	8.12	4.1	0.177
			MSTRG.10243	8.69	2.49	0.318
			MSTRG.10258	5.23	2.27	0.393
			MSTRG.10289	1.7	2.72	0.572
			MSTRG.10290	6.18	2.62	0.339
			MSTRG.10305	8.91	2.22	0.344
			MSTRG.10317	2.76	2.36	0.482
			MSTRG.10361	5.9	6.21	0.106
			MSTRG.10365	2.95	5.21	0.278
			MSTRG.10382	0.851	3.42	0.481
			MSTRG.10402	5.58	6.13	0.0538
			MSTRG.10403	4.43	5.8	0.169
			MSTRG.10421	2.4	2.26	0.605
			MSTRG.10490	1.08	2.03	0.675
			MSTRG.10526	2.35	4.89	0.258
			MSTRG.10534	6.7	2.31	0.365
			MSTRG.10537	5.06	2.7	0.32
			MSTRG.10547	11.3	2.94	0.099
			MSTRG.10551	19.5	2.64	0.295
			MSTRG.10572	1.18	3.89	0.421
			MSTRG.10588	2.07	4.7	0.329
			MSTRG.10592	1.13	3.84	0.428
			MSTRG.10635	11.4	2.28	0.161
			MSTRG.10637	3.92	3.07	0.303
			MSTRG.10652	1.77	4.48	0.353
			MSTRG.10657	2.52	2.2	0.61
			MSTRG.10660	5.17	3.4	0.322
			MSTRG.10675	1.98	3.05	0.519
			MSTRG.10677	0.567	2.84	0.562
			MSTRG.10687	4.13	5.7	0.187
			MSTRG.10699	8.35	2.1	0.397
			MSTRG.10710	30.9	2.17	0.0997
			MSTRG.10711	6.34	2.36	0.464
			MSTRG.10781	3.2	2	0.479
			MSTRG.10782	0.567	2.84	0.562
			MSTRG.10785	2.84	5.16	0.283
			MSTRG.10813	14.6	2.11	0.154
			MSTRG.10815	5.89	6.21	0.0549
			MSTRG.10862	0.59	2.89	0.555
			MSTRG.10866	6.38	4.81	0.0739
			MSTRG.10896	3.12	5.3	0.266
			MSTRG.10899	1.48	4.21	0.383
			MSTRG.10923	3.13	5.3	0.175
			MSTRG.10931	18.8	2.58	0.184
			MSTRG.10934	1.7	2.72	0.572
			MSTRG.10945	11.8	2.7	0.201
			MSTRG.11003	5.02	5.98	0.14
			MSTRG.11012	2.66	5.06	0.292
			MSTRG.11054	1.7	4.42	0.359
			MSTRG.11056	0.59	2.89	0.555
			MSTRG.11074	1.43	4.17	0.388
			MSTRG.11077	10.1	2.45	0.254
			MSTRG.11078	5.22	4.55	0.193
			MSTRG.11136	1.17	3.88	0.423
			MSTRG.11162	6.93	2.05	0.42
			MSTRG.11173	25.4	2.17	0.1
			MSTRG.11179	0.567	2.84	0.562
			MSTRG.11197	0.567	2.84	0.562
			MSTRG.11203	8.4	4.2	0.117
			MSTRG.11239	1.08	2.03	0.675
			MSTRG.11272	3.05	2.66	0.417
			MSTRG.11287	1.18	3.89	0.421
			MSTRG.11294	0.59	2.89	0.555
			MSTRG.11373	7.71	2.92	0.339
			MSTRG.11399	5.99	2.98	0.363
			MSTRG.11420	7.44	3.97	0.0934
			MSTRG.11428	13.9	2.97	0.169
			MSTRG.11469	2.07	4.7	0.329
			MSTRG.11531	5.63	2.15	0.409
			MSTRG.11551	1.68	2.79	0.563
			MSTRG.11566	4.91	2.3	0.401
			MSTRG.11578	4.94	4.42	0.148
			MSTRG.11579	47.5	2.18	0.143
			MSTRG.11591	0.59	2.89	0.555
			MSTRG.11632	2.49	2.19	0.533
			MSTRG.11634	1.18	3.89	0.421
			MSTRG.11635	6.53	3.16	0.157
			MSTRG.11648	2.07	4.7	0.329
			MSTRG.11747	2.86	3.64	0.385
			MSTRG.11752	12.1	2.03	0.252
			MSTRG.11801	9.71	2.47	0.201
			MSTRG.11835	4.3	4.21	0.155
			MSTRG.11867	0.885	3.48	0.474
			MSTRG.11888	1.13	3.84	0.428
			MSTRG.11896	0.885	3.48	0.474
			MSTRG.11903	1.41	2.4	0.619
			MSTRG.11911	7.47	2.18	0.36
			MSTRG.11912	1.48	4.21	0.383
			MSTRG.11914	0.579	2.86	0.558
			MSTRG.11942	2	2.99	0.527
			MSTRG.11969	1.75	4.46	0.348
			MSTRG.11987	1.18	3.89	0.421
			MSTRG.12020	4.16	2.51	0.491
			MSTRG.12032	9.43	2.36	0.195
			MSTRG.12034	2.78	3.52	0.404
			MSTRG.12035	6.42	4.81	0.148
			MSTRG.12039	17.6	2.55	0.143
			MSTRG.12048	5.61	6.14	0.116
			MSTRG.12057	1.48	4.21	0.383
			MSTRG.12068	15.1	3.11	0.144
			MSTRG.12069	9.1	3.19	0.157
			MSTRG.12075	9.88	4.45	0.0861
			MSTRG.12079	20.4	2.39	0.142
			MSTRG.12107	18.1	2.99	0.106
			MSTRG.12108	2.44	2.14	0.622
			MSTRG.12109	11.8	2.71	0.205
			MSTRG.12121	19.1	2.57	0.0799
			MSTRG.12135	1.36	2.35	0.627
			MSTRG.12167	0.567	2.84	0.562
			MSTRG.12175	0.851	3.42	0.481
			MSTRG.12185	0.567	2.84	0.562
			MSTRG.12213	3.38	2.71	0.394
			MSTRG.12255	8.21	3.12	0.166
			MSTRG.12312	2.79	2.45	0.49
			MSTRG.12345	0.567	2.84	0.562
			MSTRG.12361	0.885	3.48	0.474
			MSTRG.12382	1.76	4.47	0.352
			MSTRG.12383	0.59	2.89	0.555
			MSTRG.12392	19.9	2.06	0.123
			MSTRG.12520	0.59	2.89	0.555
			MSTRG.12536	2.95	5.21	0.278
			MSTRG.12550	0.874	3.46	0.476
			MSTRG.12590	2.59	3.41	0.431
			MSTRG.12595	0.567	2.84	0.562
			MSTRG.12602	1.16	3.86	0.424
			MSTRG.12643	6.61	2.03	0.441
			MSTRG.12670	1.38	2.45	0.582
			MSTRG.12717	1.18	3.89	0.421
			MSTRG.12725	5.44	2.08	0.447
			MSTRG.12737	3.12	5.3	0.266
			MSTRG.12814	19.4	2.06	0.141
			MSTRG.12833	7.33	2.46	0.428
			MSTRG.12854	0.885	3.48	0.474
			MSTRG.12860	7.18	3.92	0.11
			MSTRG.12862	0.885	3.48	0.474
			MSTRG.12879	4.25	3.2	0.377
			MSTRG.12900	0.851	3.42	0.481
			MSTRG.12928	3.59	2.2	0.496
			MSTRG.12990	0.567	2.84	0.562
			MSTRG.13012	18.5	2.51	0.0689
			MSTRG.13030	2.78	3.52	0.404
			MSTRG.13035	15	2.37	0.146
			MSTRG.13079	0.885	3.48	0.474
			MSTRG.13085	1.18	3.89	0.421
			MSTRG.13155	4.27	4.25	0.15
			MSTRG.13267	22.2	2.12	0.0907
			MSTRG.13276	2.17	2.08	0.579
			MSTRG.13356	1.18	3.89	0.421
			MSTRG.13365	0.567	2.84	0.562
			MSTRG.13425	1.97	2.98	0.442
			MSTRG.13454	0.567	2.84	0.562
			MSTRG.13519	1.13	3.84	0.428
			MSTRG.13538	4.01	4.1	0.175
			MSTRG.13546	4.43	5.8	0.169
			MSTRG.13578	1.18	3.89	0.421
			MSTRG.13591	1.41	2.4	0.619
			MSTRG.13593	1.09	2.05	0.672
			MSTRG.13596	1.42	4.16	0.389
			MSTRG.13615	3.36	2.83	0.469
			MSTRG.13616	3.89	2.34	0.459
			MSTRG.13626	1.48	4.21	0.383
			MSTRG.13632	2.66	5.06	0.292
			MSTRG.13641	7.09	3.9	0.102
			MSTRG.13662	9.98	2.81	0.189
			MSTRG.13680	0.567	2.84	0.562
			MSTRG.13706	2.07	4.7	0.329
			MSTRG.13716	1.18	3.89	0.421
			MSTRG.13726	6.79	6.42	0.0817
			MSTRG.13734	16.2	2.49	0.141
			MSTRG.13777	2.29	3.21	0.476
			MSTRG.13848	3.54	5.48	0.229
			MSTRG.13876	0.885	3.48	0.474
			MSTRG.13915	2.95	5.21	0.278
			MSTRG.13970	8.44	3.16	0.107
			MSTRG.13980	4.32	4.22	0.161
			MSTRG.13992	9.24	2.95	0.121
			MSTRG.14070	5.01	2.69	0.316
			MSTRG.14086	0.851	3.42	0.481
			MSTRG.14117	2.29	3.21	0.476
			MSTRG.14119	3.4	5.42	0.24
			MSTRG.14124	1.95	2.96	0.446
			MSTRG.14172	1.66	2.77	0.501
			MSTRG.14193	0.567	2.84	0.562
			MSTRG.14200	3.61	2.12	0.494
			MSTRG.14206	0.885	3.48	0.474
			MSTRG.14208	25.4	2.61	0.109
			MSTRG.14209	5.89	6.21	0.0549
			MSTRG.14227	7.73	2.07	0.416
			MSTRG.14239	1.66	2.77	0.501
			MSTRG.14248	4.75	2.73	0.435
			MSTRG.14249	9.91	2.66	0.355
			MSTRG.14262	0.579	2.86	0.558
			MSTRG.14275	31.3	2.21	0.106
			MSTRG.14295	2.17	2.01	0.523
			MSTRG.14299	4.22	2.39	0.511
			MSTRG.14300	6.81	2.85	0.268
			MSTRG.14308	2.76	2.43	0.402
			MSTRG.14319	3.59	2.16	0.417
			MSTRG.14323	11.3	2.23	0.185
			MSTRG.14327	2.95	5.21	0.278
			MSTRG.14340	5.31	6.06	0.127
			MSTRG.14341	3.69	5.54	0.217
			MSTRG.14357	0.567	2.84	0.562
			MSTRG.14364	7.08	6.48	0.0752
			MSTRG.14372	0.885	3.48	0.474
			MSTRG.14376	0.851	3.42	0.481
			MSTRG.14391	2.88	3.58	0.392
			MSTRG.14405	3.58	2.15	0.411
			MSTRG.14406	2.66	5.06	0.292
			MSTRG.14427	2.36	4.89	0.309
			MSTRG.14442	13.1	2.1	0.356
			MSTRG.14449	46.5	2.1	0.0525
			MSTRG.14452	1.18	3.89	0.421
			MSTRG.14469	1.48	4.21	0.383
			MSTRG.14474	17.2	3.31	0.137
			MSTRG.14489	2.36	4.89	0.309
			MSTRG.14498	11	4.01	0.104
			MSTRG.14500	0.59	2.89	0.555
			MSTRG.14502	0.59	2.89	0.555
			MSTRG.14505	0.567	2.84	0.562
			MSTRG.14511	3.17	5.32	0.155
			MSTRG.14517	0.59	2.89	0.555
			MSTRG.14520	0.59	2.89	0.555
			MSTRG.14532	1.39	2.47	0.61
			MSTRG.14533	1.48	4.21	0.383
			MSTRG.14543	3.25	5.35	0.255
			MSTRG.14561	2.07	4.7	0.329
			MSTRG.14579	2.95	5.21	0.278
			MSTRG.14584	7.03	2.39	0.447
			MSTRG.14605	0.885	3.48	0.474
			MSTRG.14606	15.7	3.49	0.0711
			MSTRG.14635	11.4	5.67	0.052
			MSTRG.14647	2.95	5.21	0.278
			MSTRG.14682	0.851	3.42	0.481
			MSTRG.14689	3.25	5.35	0.255
			MSTRG.14693	17.3	3.56	0.161
			MSTRG.14696	1.13	3.84	0.428
			MSTRG.14707	23.7	4.17	0.0802
			MSTRG.14735	1.18	3.89	0.421
			MSTRG.14738	7.53	2.65	0.389
			MSTRG.14869	8	3.56	0.238
			MSTRG.14875	0.567	2.84	0.562
			MSTRG.14944	5.61	2.08	0.453
			MSTRG.14949	2.78	2.38	0.478
			MSTRG.14974	2.7	2.39	0.503
			MSTRG.14986	33.8	2.05	0.0813
			MSTRG.15007	2.57	3.47	0.424
			MSTRG.15060	3.38	3.84	0.233
			MSTRG.15065	8.05	3.45	0.253
			MSTRG.15168	3.04	3.73	0.362
			MSTRG.15197	2.44	2.14	0.622
			MSTRG.15266	22.5	2.07	0.111
			MSTRG.15396	1.18	3.89	0.421
			MSTRG.15399	69.1	2.02	0.137
			MSTRG.15431	2.66	5.06	0.292
			MSTRG.15435	0.885	3.48	0.474
			MSTRG.15447	1.99	4.64	0.335
			MSTRG.15458	1.48	4.21	0.383
			MSTRG.15501	2.72	2.41	0.413
			MSTRG.15518	5.02	5.98	0.14
			MSTRG.15526	5.9	6.21	0.106
			MSTRG.15568	8.31	2.43	0.194
			MSTRG.15597	0.567	2.84	0.562
			MSTRG.15628	20.5	2.39	0.0763
			MSTRG.15634	18.8	2.29	0.165
			MSTRG.15656	0.885	3.48	0.474
			MSTRG.15662	0.59	2.89	0.555
			MSTRG.15676	0.567	2.84	0.562
			MSTRG.15735	13.2	2.47	0.294
			MSTRG.15774	6.44	2.24	0.487
			MSTRG.15813	2.23	3.18	0.391
			MSTRG.15838	1.18	3.89	0.421
			MSTRG.15896	25.7	4.78	0.301
			MSTRG.15930	10.4	3.85	0.0857
			MSTRG.15936	6.7	3.17	0.196
			MSTRG.15942	19.5	2.58	0.0782
			MSTRG.15962	28.2	2.35	0.0517
			MSTRG.15991	3.72	5.55	0.118
			MSTRG.15996	3.94	3.02	0.248
			MSTRG.16059	1.46	4.2	0.384
			MSTRG.16075	16.6	2.12	0.287
			MSTRG.16091	3.25	2.77	0.482
			MSTRG.16102	37.2	8.87	0.0639
			MSTRG.16148	4.87	2.28	0.4
			MSTRG.16169	1.42	4.16	0.389
			MSTRG.16217	13.2	2.25	0.276
			MSTRG.16282	1.13	3.84	0.428
			MSTRG.16286	12.7	3.72	0.0979
			MSTRG.16332	3.11	2.56	0.523
			MSTRG.16335	10.6	2.84	0.0881
			MSTRG.16343	0.59	2.89	0.555
			MSTRG.16372	10.8	3.5	0.0547
			MSTRG.16385	2.54	3.39	0.336
			MSTRG.16417	4.76	3.38	0.216
			MSTRG.16450	0.885	3.48	0.474
			MSTRG.16454	1.18	3.89	0.421
			MSTRG.16481	7.49	2.26	0.378
			MSTRG.16504	3.25	2.77	0.482
			MSTRG.16518	1.36	2.44	0.581
			MSTRG.16532	2.29	3.21	0.476
			MSTRG.16552	2.29	3.21	0.476
			MSTRG.16560	2.18	2.01	0.523
			MSTRG.16591	2.36	4.89	0.309
			MSTRG.16602	2.44	2.14	0.622
			MSTRG.16623	4.37	2.45	0.495
			MSTRG.16662	1.34	2.41	0.618
			MSTRG.16680	0.567	2.84	0.562
			MSTRG.16730	1.08	2.03	0.675
			MSTRG.16746	5.77	2.44	0.35
			MSTRG.16747	1.77	4.48	0.353
			MSTRG.16759	1.41	2.4	0.619
			MSTRG.16789	1.48	4.21	0.383
			MSTRG.16801	2.26	3.2	0.384
			MSTRG.16855	5.52	3.62	0.281
			MSTRG.16881	2.07	4.7	0.329
			MSTRG.16885	3.25	5.35	0.255
			MSTRG.16889	0.885	3.48	0.474
			MSTRG.16892	0.579	2.86	0.558
			MSTRG.16917	1.42	4.16	0.389
			MSTRG.16949	1.13	3.84	0.428
			MSTRG.16969	14.1	2.26	0.169
			MSTRG.16987	1.42	4.16	0.389
			MSTRG.17014	2.66	5.06	0.292
			MSTRG.17015	2.27	4.84	0.315
			MSTRG.17020	0.579	2.86	0.558
			MSTRG.17024	9.22	2.63	0.282
			MSTRG.17069	2.95	5.21	0.278
			MSTRG.17070	4.36	4.22	0.252
			MSTRG.17107	2.78	3.52	0.404
			MSTRG.17122	18.6	2.16	0.128
			MSTRG.17127	11.5	3.56	0.0944
			MSTRG.17134	5.91	2.17	0.352
			MSTRG.17141	2.35	4.89	0.258
			MSTRG.17144	0.885	3.48	0.474
			MSTRG.17180	3.48	2.15	0.51
			MSTRG.17190	4.54	5.84	0.163
			MSTRG.17229	1.46	4.2	0.384
			MSTRG.17253	2.41	2.26	0.531
			MSTRG.17266	1.44	4.18	0.387
			MSTRG.17274	0.874	3.46	0.476
			MSTRG.17278	0.59	2.89	0.555
			MSTRG.17343	4.86	2.17	0.462
			MSTRG.17384	3.99	2.98	0.421
			MSTRG.17385	29.8	2.17	0.197
			MSTRG.17404	14.6	2.29	0.243
			MSTRG.17408	0.567	2.84	0.562
			MSTRG.17437	1.39	2.39	0.59
			MSTRG.17440	0.59	2.89	0.555
			MSTRG.17441	10.7	3.16	0.0669
			MSTRG.17450	3.62	2.12	0.505
			MSTRG.17454	7.41	3.33	0.167
			MSTRG.17498	5.41	3.53	0.144
			MSTRG.17514	2.18	2.09	0.644
			MSTRG.17556	8.26	6.7	0.0545
			MSTRG.17566	3.25	5.35	0.255
			MSTRG.17580	1.08	2.03	0.675
			MSTRG.17613	10	3.35	0.173
			MSTRG.17652	1.18	3.89	0.421
			MSTRG.17655	3.46	3.87	0.246
			MSTRG.17708	2.95	5.21	0.278
			MSTRG.17733	0.567	2.84	0.562
			MSTRG.17744	2.36	4.89	0.309
			MSTRG.17786	6.52	2.26	0.48
			MSTRG.17801	0.567	2.84	0.562
			MSTRG.17806	0.885	3.48	0.474
			MSTRG.17808	5.19	2.26	0.408
			MSTRG.17847	10.3	2.78	0.105
			MSTRG.17871	5.1	2.71	0.429
			MSTRG.17877	25.7	2.52	0.239
			MSTRG.17881	10.9	2.83	0.172
			MSTRG.17901	2.07	4.7	0.329
			MSTRG.17947	6.66	4.87	0.0643
			MSTRG.17979	0.851	3.42	0.481
			MSTRG.17987	1.18	3.89	0.421
			MSTRG.18012	2.51	2.19	0.54
			MSTRG.18024	8.26	6.7	0.0545
			MSTRG.18044	1.18	3.89	0.421
			MSTRG.18118	1.09	2.05	0.672
			MSTRG.18130	1.42	4.16	0.389
			MSTRG.18132	2.07	4.7	0.329
			MSTRG.18222	2.81	2.39	0.564
			MSTRG.18224	4.42	5.8	0.099
			MSTRG.18292	1.09	2.05	0.672
			MSTRG.18295	4.12	5.7	0.112
			MSTRG.18312	1.64	2.67	0.58
			MSTRG.18327	0.851	3.42	0.481
			MSTRG.18336	3.11	2.56	0.523
			MSTRG.18367	8.55	2.5	0.171
			MSTRG.18418	0.567	2.84	0.562
			MSTRG.18443	1.09	2.05	0.672
			MSTRG.18445	9.49	3.38	0.112
			MSTRG.18463	1.68	2.71	0.509
			MSTRG.18480	5.22	4.5	0.122
			MSTRG.18491	22.3	2.27	0.36
			MSTRG.18497	8.64	2.18	0.395
			MSTRG.18549	8.32	2.14	0.323
			MSTRG.18650	1.44	4.18	0.387
			MSTRG.18675	3.91	4.06	0.285
			MSTRG.18680	12.2	3.01	0.147
			MSTRG.18689	8.61	2.16	0.356
			MSTRG.18698	4.46	2.62	0.462
			MSTRG.18737	2.35	4.89	0.258
			MSTRG.18748	9.21	2.38	0.196
			MSTRG.18778	5.21	4.5	0.116
			MSTRG.18779	3.25	5.35	0.255
			MSTRG.18806	4.13	5.7	0.187
			MSTRG.18810	3.35	3.81	0.338
			MSTRG.18854	10.8	2.94	0.153
			MSTRG.18860	17.3	2.03	0.136
			MSTRG.18886	12	2.82	0.0927
			MSTRG.18922	1.13	3.84	0.428
			MSTRG.18935	2.46	2.16	0.539
			MSTRG.18946	11	4.67	0.0971
			MSTRG.18954	0.59	2.89	0.555
			MSTRG.18972	1.13	3.84	0.428
			MSTRG.18975	3.59	2.2	0.496
			MSTRG.19023	3.05	2.6	0.355
			MSTRG.19031	0.59	2.89	0.555
			MSTRG.19104	7.62	3.48	0.135
			MSTRG.19111	4.82	3.29	0.232
			MSTRG.19119	3.16	3.79	0.35
			MSTRG.19205	2.95	5.21	0.278
			MSTRG.19214	6.73	2.7	0.269
			MSTRG.19222	3.26	2.03	0.449
			MSTRG.19236	3.91	2.26	0.468
			MSTRG.19250	8.07	2.32	0.324
			MSTRG.19254	3.54	5.48	0.229
			MSTRG.19261	5.59	2.42	0.323
			MSTRG.19265	0.863	3.44	0.479
			MSTRG.19284	2.95	5.21	0.278
			MSTRG.19309	0.567	2.84	0.562
			MSTRG.19333	0.851	3.42	0.481
			MSTRG.19339	1.36	2.35	0.627
			MSTRG.19370	2.95	5.21	0.278
			MSTRG.19463	21.8	2.59	0.292
			MSTRG.19472	3.54	5.48	0.229
			MSTRG.19477	4.36	4.22	0.252
			MSTRG.19478	1.13	3.84	0.428
			MSTRG.19505	12.9	2.22	0.274
			MSTRG.19507	9.01	3.18	0.145
			MSTRG.19544	0.59	2.89	0.555
			MSTRG.19572	22.6	2.05	0.138
			MSTRG.19586	2.27	4.84	0.315
			MSTRG.19594	26.8	2.4	0.114
			MSTRG.19595	12.7	3.72	0.17
			MSTRG.19635	0.59	2.89	0.555
			MSTRG.19640	1.35	2.43	0.588
			MSTRG.19649	0.874	3.46	0.476
			MSTRG.19666	0.567	2.84	0.562
			MSTRG.19677	2.18	2.01	0.523
			MSTRG.19703	5.33	2.3	0.498
			MSTRG.19716	1.18	3.89	0.421
			MSTRG.19728	1.69	2.72	0.513
			MSTRG.19773	2.77	2.51	0.547
			MSTRG.19777	1.35	2.43	0.588
			MSTRG.19780	13	3.17	0.0503
			MSTRG.19789	0.567	2.84	0.562
			MSTRG.19805	0.885	3.48	0.474
			MSTRG.19809	3.52	5.47	0.136
			MSTRG.19834	7.88	2.02	0.31
			MSTRG.19888	2.95	5.21	0.278
			MSTRG.19913	3.66	2.96	0.436
			MSTRG.19985	23.5	3.09	0.0649
			MSTRG.20020	19.7	2.8	0.127
			MSTRG.20061	13.9	2.45	0.149
			MSTRG.20088	1.18	3.89	0.421
			MSTRG.20110	0.885	3.48	0.474
			MSTRG.20147	0.567	2.84	0.562
			MSTRG.20201	3.23	5.35	0.167
			MSTRG.20204	15.2	2.06	0.193
			MSTRG.20237	21.8	2.22	0.151
			MSTRG.20308	6.49	6.35	0.089
			MSTRG.20309	2.07	4.7	0.329
			MSTRG.20317	2.59	3.41	0.431
			MSTRG.20319	4.09	5.68	0.0958
			MSTRG.20395	2.55	3.39	0.335
			MSTRG.20426	22.7	2.69	0.0503
			MSTRG.20470	2.88	3.58	0.392
			MSTRG.20545	0.579	2.86	0.558
			MSTRG.20589	1.07	2.02	0.678
			MSTRG.20594	2.45	2.22	0.46
			MSTRG.20619	62.6	2.18	0.0743
			MSTRG.20620	1.18	3.89	0.421
			MSTRG.20630	1.92	3.01	0.449
			MSTRG.20634	2.07	4.7	0.329
			MSTRG.20635	0.567	2.84	0.562
			MSTRG.20659	2.26	3.27	0.387
			MSTRG.20680	0.59	2.89	0.555
			MSTRG.20688	17.5	2.22	0.198
			MSTRG.20736	8.55	3.12	0.163
			MSTRG.20755	2.95	5.21	0.278
			MSTRG.20766	17.5	3.02	0.154
			MSTRG.20767	3.84	5.59	0.207
			MSTRG.20786	1.18	3.89	0.421
			MSTRG.20788	1.48	4.21	0.383
			MSTRG.20836	9.99	3.43	0.168
			MSTRG.20869	17.8	2.66	0.0659
			MSTRG.20882	0.851	3.42	0.481
			MSTRG.20900	2.84	5.16	0.283
			MSTRG.20918	1.48	4.21	0.383
			MSTRG.20922	2.36	4.89	0.309
			MSTRG.20929	1.42	4.16	0.389
			MSTRG.20969	2.52	2.2	0.61
			MSTRG.21012	1.18	3.89	0.421
			MSTRG.21075	1.93	2.93	0.539
			MSTRG.21094	1.99	4.64	0.335
			MSTRG.21100	3.84	5.59	0.207
			MSTRG.21104	3.1	3.76	0.251
			MSTRG.21138	1.07	2.02	0.678
			MSTRG.21152	0.851	3.42	0.481
			MSTRG.21199	16.5	2.21	0.331
			MSTRG.21207	0.567	2.84	0.562
			MSTRG.21221	4.05	4.11	0.199
			MSTRG.21272	1.48	4.21	0.383
			MSTRG.21275	0.59	2.89	0.555
			MSTRG.21325	2.95	5.21	0.278
			MSTRG.21340	1.36	2.44	0.581
			MSTRG.21341	13.7	4.89	0.0686
			MSTRG.21363	1.7	2.72	0.572
			MSTRG.21388	1.17	3.88	0.423
			MSTRG.21408	0.863	3.44	0.479
			MSTRG.21437	1.13	3.84	0.428
			MSTRG.21438	1.42	4.16	0.389
			MSTRG.21446	18.7	2.32	0.241
			MSTRG.21449	2.44	2.22	0.466
			MSTRG.21503	1.42	4.16	0.389
			MSTRG.21513	14.4	2.61	0.326
			MSTRG.21522	6.58	3.78	0.128
			MSTRG.21552	2	2.99	0.527
			MSTRG.21565	4.67	2.07	0.454
			MSTRG.21566	2.49	2.19	0.533
			MSTRG.21599	28.6	3.26	0.0663
			MSTRG.21605	1.64	2.67	0.58
			MSTRG.21614	14.2	3.02	0.0948
			MSTRG.21638	20.9	2.65	0.128
			MSTRG.21652	0.567	2.84	0.562
			MSTRG.21674	1.13	3.84	0.428
			MSTRG.21675	2.29	3.21	0.476
			MSTRG.21706	1.39	2.47	0.61
			MSTRG.21725	5.9	6.21	0.106
			MSTRG.21762	21	2.54	0.0795
			MSTRG.21763	0.59	2.89	0.555
			MSTRG.21810	3.19	5.33	0.152
			MSTRG.21838	0.59	2.89	0.555
			MSTRG.21843	3.16	3.79	0.35
			MSTRG.21850	3.06	3.67	0.369
			MSTRG.21862	374	3.9	0.271
			MSTRG.21866	0.59	2.89	0.555
			MSTRG.21884	3.4	2.72	0.486
			MSTRG.21926	1.18	3.89	0.421
			MSTRG.21947	2.66	5.06	0.292
			MSTRG.21968	0.567	2.84	0.562
			MSTRG.21975	3.11	2.56	0.523
			MSTRG.21978	9.02	2.07	0.238
			MSTRG.21993	31.6	2.06	0.279
			MSTRG.21996	0.59	2.89	0.555
			MSTRG.22012	0.567	2.84	0.562
			MSTRG.22032	8.76	5.32	0.0844
			MSTRG.22045	5.07	2.75	0.276
			MSTRG.22047	13.4	2.3	0.259
			MSTRG.22064	9.08	5.33	0.0819
			MSTRG.22083	1.42	4.16	0.389
			MSTRG.22124	4.43	5.8	0.169
			MSTRG.22176	1.18	3.89	0.421
			MSTRG.22221	0.567	2.84	0.562
			MSTRG.22235	2.95	5.21	0.278
			MSTRG.22240	8.34	2.4	0.223
			MSTRG.22246	2.52	2.2	0.61
			MSTRG.22275	4.42	5.8	0.099
			MSTRG.22302	6.96	2.76	0.249
			MSTRG.22323	1.64	2.67	0.58
			MSTRG.22389	1.48	4.21	0.383
			MSTRG.22399	19.1	2.15	0.155
			MSTRG.22404	6.53	6.36	0.0877
			MSTRG.22406	0.874	3.46	0.476
			MSTRG.22462	1.42	4.16	0.389
			MSTRG.22488	4.88	4.4	0.121
			MSTRG.22499	5.92	2.48	0.451
			MSTRG.22508	22.7	3.54	0.069
			MSTRG.22516	1.09	2.05	0.672
			MSTRG.22540	8	3.56	0.238
			MSTRG.22563	3.63	2.13	0.577
			MSTRG.22571	19.1	2.11	0.275
			MSTRG.22591	3.54	5.48	0.229
			MSTRG.22643	0.567	2.84	0.562
			MSTRG.22668	0.579	2.86	0.558
			MSTRG.22696	10.1	3.35	0.242
			MSTRG.22714	64.4	2.01	0.136
			MSTRG.22723	3.25	5.35	0.255
			MSTRG.22748	26.6	2.1	0.272
			MSTRG.22751	0.567	2.84	0.562
			MSTRG.22775	5.05	4.45	0.208
			MSTRG.22783	19	3.48	0.114
			MSTRG.22794	4.43	5.8	0.169
			MSTRG.22795	7.01	2.89	0.276
			MSTRG.22808	0.851	3.42	0.481
			MSTRG.22818	1.09	2.05	0.672
			MSTRG.22827	1.99	4.64	0.335
			MSTRG.22835	5.75	3	0.292
			MSTRG.22841	1.18	3.89	0.421
			MSTRG.22848	4.36	4.22	0.252
			MSTRG.22872	3.23	2.07	0.511
			MSTRG.22877	1.75	4.46	0.348
			MSTRG.22882	19.9	2.22	0.0984
			MSTRG.22884	165	4.23	0.0593
			MSTRG.22893	2.36	4.89	0.309
			MSTRG.22895	0.851	3.42	0.481
			MSTRG.22908	5.88	3.71	0.145
			MSTRG.22929	1.36	2.35	0.627
			MSTRG.22938	9.55	3.73	0.09
			MSTRG.22956	13.4	2.9	0.194
			MSTRG.22960	0.567	2.84	0.562
			MSTRG.23001	129	2.74	0.432
			MSTRG.23018	4.46	2.62	0.462
			MSTRG.23025	3.84	5.59	0.207
			MSTRG.23093	399	3.84	0.108
			MSTRG.23097	1.13	3.84	0.428
			MSTRG.23109	4.66	5.87	0.0699
			MSTRG.23116	4.25	3.2	0.377
			MSTRG.23120	1.48	4.21	0.383
			MSTRG.23137	0.851	3.42	0.481
			MSTRG.23171	1.15	3.85	0.426
			MSTRG.23216	2.44	2.14	0.622
			MSTRG.23238	1.48	4.21	0.383
			MSTRG.23244	11.1	2.37	0.26
			MSTRG.23311	2.52	2.2	0.61
			MSTRG.23318	8.58	3.09	0.299
			MSTRG.23325	17.4	2.61	0.135
			MSTRG.23354	2.64	5.06	0.222
			MSTRG.23378	3.47	3.87	0.326
			MSTRG.23381	4.82	5.92	0.148
			MSTRG.23410	29.3	3.64	0.0618
			MSTRG.23430	1.48	4.21	0.383
			MSTRG.23434	4.51	2.51	0.481
			MSTRG.23435	0.59	2.89	0.555
			MSTRG.23445	0.59	2.89	0.555
			MSTRG.23460	0.59	2.89	0.555
			MSTRG.23475	1.7	2.72	0.572
			MSTRG.23513	0.567	2.84	0.562
			MSTRG.23549	44.4	3.34	0.0725
			MSTRG.23555	0.851	3.42	0.481
			MSTRG.23558	39.7	2.29	0.173
			MSTRG.23584	2.07	4.7	0.329
			MSTRG.23587	2.72	2.41	0.413
			MSTRG.23588	0.567	2.84	0.562
			MSTRG.23595	1.7	4.42	0.359
			MSTRG.23607	2.66	5.06	0.292
			MSTRG.23651	1.09	2.05	0.672
			MSTRG.23654	1.08	2.03	0.675
			MSTRG.23672	2.5	2.26	0.538
			MSTRG.23698	6.13	4.74	0.159
			MSTRG.23731	2.04	4.68	0.294
			MSTRG.23734	0.567	2.84	0.562
			MSTRG.23746	7.67	6.59	0.0638
			MSTRG.23774	3.18	3.73	0.357
			MSTRG.23820	8.77	5.28	0.0508
			MSTRG.23837	7.15	2.22	0.334
			MSTRG.23854	3.25	5.35	0.255
			MSTRG.23872	4.13	5.7	0.187
			MSTRG.23894	3.53	5.47	0.146
			MSTRG.23962	2.93	5.2	0.184
			MSTRG.23973	2.76	2.36	0.482
			MSTRG.24018	2.66	5.06	0.292
			MSTRG.24041	2.07	4.7	0.329
			MSTRG.24116	0.885	3.48	0.474
			MSTRG.24122	1.48	4.21	0.383
			MSTRG.24125	7.07	3.25	0.171
			MSTRG.24130	2.95	5.21	0.278
			MSTRG.24173	21.7	2.4	0.148
			MSTRG.24179	2	2.99	0.527
			MSTRG.24189	0.851	3.42	0.481
			MSTRG.24209	2.95	5.21	0.278
			MSTRG.24238	0.851	3.42	0.481
			MSTRG.24261	1.35	2.43	0.588
			MSTRG.24287	1.18	3.89	0.421
			MSTRG.24288	3.95	3.09	0.405
			MSTRG.24289	4.72	5.89	0.154
			MSTRG.24296	0.59	2.89	0.555
			MSTRG.24304	1.18	3.89	0.421
			MSTRG.24316	0.851	3.42	0.481
			MSTRG.24330	3.25	5.35	0.255
			MSTRG.24336	7.47	2.23	0.268
			MSTRG.24350	0.567	2.84	0.562
			MSTRG.24400	0.59	2.89	0.555
			MSTRG.24437	1.91	3	0.532
			MSTRG.24459	0.567	2.84	0.562
			MSTRG.24466	10.1	2.44	0.395
			MSTRG.24502	27.2	2.45	0.141
			MSTRG.24509	0.567	2.84	0.562
			MSTRG.24513	3.75	4.05	0.292
			MSTRG.24537	25.6	3.32	0.0611
			MSTRG.24559	4.59	2.11	0.371
			MSTRG.24560	5.32	2.83	0.215
			MSTRG.24563	2.86	3.64	0.385
			MSTRG.24564	8.43	2.7	0.238
			MSTRG.24600	1.16	3.86	0.424
			MSTRG.24646	1.68	2.71	0.509
			MSTRG.24677	10.9	2.13	0.453
			MSTRG.24679	14.8	2.08	0.148
			MSTRG.24718	6.94	3.86	0.222
			MSTRG.24721	19.3	3.49	0.0952
			MSTRG.24727	3.13	3.78	0.258
			MSTRG.24735	1.48	4.21	0.383
			MSTRG.24749	7.95	3.55	0.136
			MSTRG.24757	1.18	3.89	0.421
			MSTRG.24762	11	2.62	0.203
			MSTRG.24763	20.2	2.39	0.0916
			MSTRG.24764	12.7	3.49	0.0819
			MSTRG.24772	4.36	2.5	0.339
			MSTRG.24776	4.95	4.41	0.215
			MSTRG.24813	0.567	2.84	0.562
			MSTRG.24822	3.78	5.57	0.11
			MSTRG.24825	0.885	3.48	0.474
			MSTRG.24846	0.863	3.44	0.479
			MSTRG.24854	2.44	2.29	0.513
			MSTRG.24859	17.1	2.21	0.115
			MSTRG.24868	0.567	2.84	0.562
			MSTRG.24873	1.13	3.84	0.428
			MSTRG.24925	1.42	4.16	0.389
			MSTRG.24927	2.29	3.21	0.476
			MSTRG.24930	0.59	2.89	0.555
			MSTRG.24931	88.7	2.02	0.116
			MSTRG.24940	1.09	2.05	0.672
			MSTRG.24956	4.54	5.84	0.163
			MSTRG.25008	3.81	5.58	0.118
			MSTRG.25025	21.7	2.96	0.0978
			MSTRG.25054	10.4	2.13	0.206
			MSTRG.25089	5.1	2.71	0.429
			MSTRG.25105	0.59	2.89	0.555
			MSTRG.25165	2.94	5.21	0.193
			MSTRG.25182	3.84	5.59	0.207
			MSTRG.25188	0.567	2.84	0.562
			MSTRG.25211	3.84	5.59	0.207
			MSTRG.25259	0.567	2.84	0.562
			MSTRG.25262	3.56	2.24	0.484
			MSTRG.25287	2.66	5.06	0.292
			MSTRG.25302	2.63	5.05	0.214
			MSTRG.25311	2.27	4.84	0.315
			MSTRG.25318	65.6	2.45	0.458
			MSTRG.25342	5.4	2.81	0.406
			MSTRG.25345	1.18	3.89	0.421
			MSTRG.25374	3.12	5.3	0.266
			MSTRG.25417	0.567	2.84	0.562
			MSTRG.25446	6.54	2.72	0.313
			MSTRG.25455	0.863	3.44	0.479
			MSTRG.25475	6.2	6.28	0.0971
			MSTRG.25480	1.42	4.16	0.389
			MSTRG.25481	5.1	2.71	0.429
			MSTRG.25483	4.63	2.12	0.354
			MSTRG.25509	7.22	3.92	0.128
			MSTRG.25510	2.55	5.01	0.298
			MSTRG.25533	3.69	3.97	0.2
			MSTRG.25543	0.567	2.84	0.562
			MSTRG.25571	3.54	2.18	0.401
			MSTRG.25585	4.13	5.7	0.187
			MSTRG.25603	6.56	3.13	0.231
			MSTRG.25615	5.02	5.98	0.14
			MSTRG.25646	1.45	4.19	0.385
			MSTRG.25684	1.42	4.16	0.389
			MSTRG.25755	12.2	3.01	0.165
			MSTRG.25764	11.2	2.93	0.0724
			MSTRG.25769	0.874	3.46	0.476
			MSTRG.25788	0.885	3.48	0.474
			MSTRG.25792	12.1	3.41	0.0848
			MSTRG.25795	14.6	4.99	0.0601
			MSTRG.25951	0.567	2.84	0.562
			MSTRG.25956	3.61	2.88	0.275
			MSTRG.25978	9.73	2.37	0.277
			MSTRG.25980	6.6	3.89	0.154
			MSTRG.26002	7.27	2.18	0.4
			MSTRG.26015	23.6	2.41	0.0648
			MSTRG.26044	1.13	3.84	0.428
			MSTRG.26076	8.07	2.34	0.248
			MSTRG.26130	22.7	2.41	0.168
			MSTRG.26144	14.8	2.07	0.167
			MSTRG.26205	8.18	5.18	0.0588
			MSTRG.26218	13	2.77	0.163
			MSTRG.26234	6.65	3.79	0.236
			MSTRG.26237	11.3	4.05	0.0987
			MSTRG.26259	11.1	4.57	0.105
			MSTRG.26266	1.13	3.84	0.428
			MSTRG.26268	0.59	2.89	0.555
			MSTRG.26273	0.851	3.42	0.481
			MSTRG.26306	6.72	4.88	0.138
			MSTRG.26308	11.4	4.61	0.0996
			MSTRG.26406	0.567	2.84	0.562
			MSTRG.26433	6.2	6.28	0.0971
			MSTRG.26441	3.93	3.02	0.244
			MSTRG.26457	3.54	5.48	0.229
			MSTRG.26495	4.46	2.62	0.462
			MSTRG.26513	2.27	3.27	0.468
			MSTRG.26516	3.17	2.04	0.607
			MSTRG.26534	6.07	3	0.357
			MSTRG.26569	0.567	2.84	0.562
			MSTRG.26576	63.5	2.23	0.14
			MSTRG.26579	1.42	4.16	0.389
			MSTRG.26609	3.54	5.48	0.229
			MSTRG.26624	5.4	2.81	0.406
			MSTRG.26638	0.59	2.89	0.555
			MSTRG.26660	1.77	4.48	0.353
			MSTRG.26686	0.567	2.84	0.562
			MSTRG.26688	6.49	6.35	0.089
			MSTRG.26691	39.7	3.15	0.107
			MSTRG.26720	3.25	5.35	0.255
			MSTRG.26727	0.567	2.84	0.562
			MSTRG.26745	1.18	3.89	0.421
			MSTRG.26748	1.64	2.67	0.58
			MSTRG.26770	75.6	2.11	0.456
			MSTRG.26784	5.34	2.87	0.23
			MSTRG.26787	9.8	3.77	0.0964
			MSTRG.26808	0.567	2.84	0.562
			MSTRG.26846	31.4	2.19	0.0635
			MSTRG.26848	1.18	3.89	0.421
			MSTRG.26880	0.59	2.89	0.555
			MSTRG.26896	1.17	3.88	0.423
			MSTRG.26903	0.59	2.89	0.555
			MSTRG.26908	12	2.02	0.195
			MSTRG.26954	2.66	5.06	0.292
			MSTRG.26964	2.29	3.21	0.476
			MSTRG.26967	2.07	4.7	0.329
			MSTRG.26968	34.6	2.32	0.104
			MSTRG.26983	2.07	4.7	0.329
			MSTRG.27062	1.67	2.78	0.505
			MSTRG.27068	0.851	3.42	0.481
			MSTRG.27129	5.32	2.91	0.291
			MSTRG.27132	1.18	3.89	0.421
			MSTRG.27163	3.68	2.91	0.375
			MSTRG.27166	0.59	2.89	0.555
			MSTRG.27177	7.43	2.52	0.212
			MSTRG.27205	0.567	2.84	0.562
			MSTRG.27220	3.8	2.21	0.556
			MSTRG.27230	2	2.99	0.527
			MSTRG.27260	34.6	2.6	0.0582
			MSTRG.27261	16.7	2.48	0.186
			MSTRG.27273	16.5	2.59	0.163
			MSTRG.27292	1.13	3.84	0.428
			MSTRG.27325	8.26	6.7	0.0545
			MSTRG.27334	0.59	2.89	0.555
			MSTRG.27341	7.56	2.54	0.223
			MSTRG.27354	1.34	2.41	0.618
			MSTRG.27374	1.42	4.16	0.389
			MSTRG.27384	0.59	2.89	0.555
			MSTRG.27392	4.71	3.25	0.356
			MSTRG.27395	15.4	2.82	0.0966
			MSTRG.27399	4.64	4.32	0.163
			MSTRG.27440	1.07	2.02	0.678
			MSTRG.27460	0.579	2.86	0.558
			MSTRG.27465	3.47	3.87	0.326
			MSTRG.27476	1.48	4.21	0.383
			MSTRG.27478	4.94	5.96	0.0588
			MSTRG.27485	4.95	4.41	0.215
			MSTRG.27555	3.29	2.05	0.536
			MSTRG.27568	5.17	3.4	0.322
			MSTRG.27595	1.18	3.89	0.421
			MSTRG.27669	1.41	2.4	0.619
			MSTRG.27679	1.09	2.05	0.672
			MSTRG.27720	3.46	3.87	0.246
			MSTRG.27733	0.851	3.42	0.481
			MSTRG.27739	7.3	2.46	0.335
			MSTRG.27780	4.43	3.27	0.249
			MSTRG.27786	18.1	2.49	0.0826
			MSTRG.27798	1.77	4.48	0.353
			MSTRG.27804	4.43	5.8	0.169
			MSTRG.27855	0.874	3.46	0.476
			MSTRG.27900	8.65	2.25	0.227
			MSTRG.27926	1.18	3.89	0.421
			MSTRG.27953	1.7	2.72	0.572
			MSTRG.28019	16.4	2.04	0.175
			MSTRG.28032	7.36	2.85	0.251
			MSTRG.28077	9.02	2.36	0.209
			MSTRG.28123	10.6	3.89	0.0615
			MSTRG.28135	0.59	2.89	0.555
			MSTRG.28165	6.24	3.05	0.233
			MSTRG.28167	7.53	3.98	0.198
			MSTRG.28175	3.14	5.31	0.164
			MSTRG.28203	1.42	4.16	0.389
			MSTRG.28205	15.6	2.74	0.295
			MSTRG.28307	1.35	2.43	0.588
			MSTRG.28322	5.31	6.06	0.127
			MSTRG.28325	69.1	2.07	0.146
			MSTRG.28326	45.9	2.2	0.13
			MSTRG.28327	99.1	2.02	0.0699
			MSTRG.28329	74.6	2.99	0.293
			MSTRG.28367	0.851	3.42	0.481
			MSTRG.28397	2.46	2.16	0.539
			MSTRG.28402	22.1	2.26	0.302
			MSTRG.28425	8.4	2.77	0.158
			MSTRG.28452	0.579	2.86	0.558
			MSTRG.28485	26.9	2.28	0.104
			MSTRG.28489	31.7	2.3	0.0579
			MSTRG.28493	10.2	3.46	0.068
			MSTRG.28502	10.4	3.89	0.0629
			MSTRG.28551	21.1	2.31	0.108
			MSTRG.28582	1.18	3.89	0.421
			MSTRG.28605	0.567	2.84	0.562
			MSTRG.28609	4.43	5.8	0.169
			MSTRG.28625	0.567	2.84	0.562
			MSTRG.28717	4.6	2.11	0.364
			MSTRG.28749	34.1	2.26	0.109
			MSTRG.28805	0.59	2.89	0.555
			MSTRG.28820	20	2.29	0.0839
			MSTRG.28822	1.16	3.86	0.424
			MSTRG.28828	1.77	4.48	0.353
			MSTRG.28841	5.64	3.59	0.116
			MSTRG.28882	8.8	2.22	0.242
			MSTRG.28886	0.567	2.84	0.562
			MSTRG.28900	0.567	2.84	0.562
			MSTRG.28917	2.18	2.09	0.644
			MSTRG.28931	4.13	5.7	0.187
			MSTRG.28933	3.67	2.85	0.358
			MSTRG.28970	4.06	4.11	0.274
			MSTRG.28972	0.59	2.89	0.555
			MSTRG.28998	6.06	3.64	0.266
			MSTRG.29001	2.28	3.21	0.394
			MSTRG.29008	0.863	3.44	0.479
			MSTRG.29047	0.59	2.89	0.555
			MSTRG.29054	3.28	2.09	0.594
			MSTRG.29056	1.48	4.21	0.383
			MSTRG.29065	3.59	2.2	0.496
			MSTRG.29070	0.59	2.89	0.555
			MSTRG.29081	8.36	2.47	0.325
			MSTRG.29095	2.63	5.05	0.214
			MSTRG.29117	0.59	2.89	0.555
			MSTRG.29154	4.36	4.22	0.252
			MSTRG.29186	3.09	2.62	0.447
			MSTRG.29192	7.31	2.21	0.258
			MSTRG.29227	39.8	2.61	0.0777
			MSTRG.29236	0.567	2.84	0.562
			MSTRG.29257	73.2	2.03	0.0679
			MSTRG.29267	8.51	6.74	0.0507
			MSTRG.29289	13.2	2.76	0.0764
			MSTRG.29293	20.6	2.24	0.24
			MSTRG.29312	3.84	5.59	0.207
			MSTRG.29318	2.26	3.2	0.384
			MSTRG.29353	2.72	2.34	0.577
			MSTRG.29372	1.07	2.02	0.678
			MSTRG.29385	4.77	4.36	0.225
			MSTRG.29424	29.9	2.44	0.202
			MSTRG.29426	2.77	2.37	0.478
			MSTRG.29442	0.863	3.44	0.479
			MSTRG.29453	0.59	2.89	0.555
			MSTRG.29482	33.4	2.09	0.134
			MSTRG.29503	5.09	2.71	0.349
			MSTRG.29508	2.78	2.44	0.418
			MSTRG.29515	0.567	2.84	0.562
			MSTRG.29517	15.9	2.51	0.119
			MSTRG.29588	7.08	6.48	0.0752
			MSTRG.29598	1.13	3.84	0.428
			MSTRG.29622	5.24	3.53	0.299
			MSTRG.29637	6.39	3.09	0.23
			MSTRG.29644	0.567	2.84	0.562
			MSTRG.29646	1.63	2.73	0.571
			MSTRG.29655	4.42	2.56	0.287
			MSTRG.29656	0.885	3.48	0.474
			MSTRG.29657	4.69	2.14	0.391
			MSTRG.29706	1.7	4.42	0.359
			MSTRG.29738	1.38	2.38	0.589
			MSTRG.29739	5.76	2.53	0.243
			MSTRG.29760	1.42	4.16	0.389
			MSTRG.29771	7.76	3.39	0.266
			MSTRG.29772	2.95	5.21	0.278
			MSTRG.29777	7.58	2.08	0.383
			MSTRG.29802	5.39	6.08	0.124
			MSTRG.29840	18.1	2.17	0.102
			MSTRG.29899	9.89	4.4	0.128
			MSTRG.29900	20	3.34	0.0872
			MSTRG.29903	2.61	5.04	0.21
			MSTRG.29939	6.79	2.71	0.313
			MSTRG.29941	13.6	2.82	0.0865
			MSTRG.29959	7.44	3.33	0.188
			MSTRG.29982	1.36	2.35	0.627
			MSTRG.30055	0.851	3.42	0.481
			MSTRG.30058	7.38	6.54	0.0692
			MSTRG.30062	2.04	4.68	0.294
			MSTRG.30067	2.56	3.4	0.339
			MSTRG.30082	1.13	3.84	0.428
			MSTRG.30111	58.9	2.17	0.0863
			MSTRG.30146	0.851	3.42	0.481
			MSTRG.30214	0.851	3.42	0.481
			MSTRG.30223	1.18	3.89	0.421
			MSTRG.30275	15.4	2.4	0.148
			MSTRG.30276	24.7	2.91	0.0873
			MSTRG.30291	3.97	2.97	0.325
			MSTRG.30295	0.885	3.48	0.474
			MSTRG.30308	1.18	3.89	0.421
			MSTRG.30319	5.16	3.4	0.242
			MSTRG.30324	5.76	3.57	0.283
			MSTRG.30367	3.25	5.35	0.255
			MSTRG.30401	2.29	4.85	0.256
			MSTRG.30402	0.863	3.44	0.479
			MSTRG.30431	11.6	2.59	0.232
			MSTRG.30439	5.83	4.66	0.171
			MSTRG.30483	4.12	5.7	0.112
			MSTRG.30503	40.2	2.11	0.104
			MSTRG.30505	0.567	2.84	0.562
			MSTRG.30528	1.75	4.46	0.348
			MSTRG.30537	18.2	3.19	0.0809
			MSTRG.30540	0.885	3.48	0.474
			MSTRG.30552	1.77	4.48	0.353
			MSTRG.30558	1.13	3.84	0.428
			MSTRG.30564	2.07	4.7	0.329
			MSTRG.30584	27.6	3.47	0.0667
			MSTRG.30605	3.81	5.58	0.118
			MSTRG.30611	12.7	2.3	0.173
			MSTRG.30652	4.66	2.21	0.53
			MSTRG.30657	8.56	6.75	0.0505
			MSTRG.30679	2.53	3.38	0.339
			MSTRG.30707	0.579	2.86	0.558
			MSTRG.30716	1.77	4.48	0.353
			MSTRG.30727	6.51	3.12	0.208
			MSTRG.30775	5.9	6.21	0.106
			MSTRG.30813	3.29	2.66	0.499
			MSTRG.30822	0.567	2.84	0.562
			MSTRG.30826	1.34	2.41	0.618
			MSTRG.30830	2.63	5.05	0.214
			MSTRG.30851	33.6	2.31	0.0977
			MSTRG.30879	3.39	2.71	0.406
			MSTRG.30900	2.17	2.01	0.523
			MSTRG.30925	3.92	2.27	0.542
			MSTRG.30943	1.18	3.89	0.421
			MSTRG.31064	3.77	4	0.299
			MSTRG.31088	0.579	2.86	0.558
			MSTRG.31162	3.22	5.34	0.158
			MSTRG.31186	0.579	2.86	0.558
			MSTRG.31233	2.56	3.4	0.339
			MSTRG.31274	0.567	2.84	0.562
			MSTRG.31284	0.579	2.86	0.558
			MSTRG.31285	0.885	3.48	0.474
			MSTRG.31316	6.92	3.91	0.162
			MSTRG.31324	2.07	4.7	0.329
			MSTRG.31329	0.567	2.84	0.562
			MSTRG.31332	8.26	6.7	0.0545
			MSTRG.31355	0.59	2.89	0.555
			MSTRG.31368	4.75	3.32	0.172
			MSTRG.31386	4.68	5.88	0.0716
			MSTRG.31430	7.06	2.84	0.284
			MSTRG.31493	6.02	2.23	0.309
			MSTRG.31509	9.38	3.36	0.246
			MSTRG.31569	1.13	3.84	0.428
			MSTRG.31576	1.63	2.73	0.571
			MSTRG.31596	1.17	3.88	0.423
			MSTRG.31623	0.851	3.42	0.481
			MSTRG.31667	0.579	2.86	0.558
			MSTRG.31691	1.46	4.2	0.384
			MSTRG.31715	0.579	2.86	0.558
			MSTRG.31800	0.885	3.48	0.474
			MSTRG.31939	6.28	3.06	0.344
			MSTRG.31947	9.54	2.63	0.178
			MSTRG.31968	1.16	3.86	0.424
			MSTRG.31994	11.4	5.67	0.052
			MSTRG.32035	1.15	3.85	0.426
			MSTRG.32096	13.2	3.78	0.0567
			MSTRG.32103	1.35	2.43	0.588
			MSTRG.32105	14.4	3.16	0.23
			MSTRG.32160	1.93	2.93	0.539
			MSTRG.32228	0.885	3.48	0.474
			MSTRG.32290	1.48	4.21	0.383
			MSTRG.32306	7.08	6.48	0.0752
			MSTRG.32338	6.06	4.73	0.077
			MSTRG.32348	28.1	2.87	0.126
			MSTRG.32371	4.9	2.25	0.325
			MSTRG.32409	1.42	4.16	0.389
			MSTRG.32452	2.44	2.14	0.622
			MSTRG.32515	5.75	4.65	0.0846
			MSTRG.32578	5.17	3.4	0.322
			MSTRG.32585	0.885	3.48	0.474
			MSTRG.32634	5.58	3.52	0.199
			MSTRG.32663	2.55	5.01	0.298
			MSTRG.32671	3.54	5.48	0.229
			MSTRG.32690	4.48	4.26	0.243
			MSTRG.32732	0.567	2.84	0.562
			MSTRG.32759	8.72	2.45	0.336
			MSTRG.32769	1.18	3.89	0.421
			MSTRG.32781	0.567	2.84	0.562
			MSTRG.32782	3.73	3.99	0.203
			MSTRG.32783	0.567	2.84	0.562
			MSTRG.32805	0.59	2.89	0.555
			MSTRG.32809	0.885	3.48	0.474
			MSTRG.32811	11.2	2.65	0.119
			MSTRG.32876	5.85	2.07	0.532
			MSTRG.32915	1.46	4.2	0.384
			MSTRG.32924	138	2.14	0.0652
			MSTRG.32928	10.3	3.96	0.105
			MSTRG.32979	2.18	2.09	0.644
			MSTRG.33064	6.13	4.74	0.159
			MSTRG.33081	0.579	2.86	0.558
			MSTRG.33138	5.56	3.51	0.295
			ENSG00000269981	1.18	3.89	0.421
			ENSG00000272078	2.98	2.62	0.438
			ENSG00000204624	6.93	2.07	0.373
			ENSG00000287384	3.99	2.98	0.421
			ENSG00000229484	0.567	2.84	0.562
			ENSG00000157330	2.55	5.01	0.298
			ENSG00000162494	1.13	3.84	0.428
			ENSG00000253085	1.18	3.89	0.421
			ENSG00000227066	0.567	2.84	0.562
			ENSG00000261025	2.16	2.07	0.574
			ENSG00000233755	1.7	4.42	0.359
			ENSG00000176083	0.59	2.89	0.555
			ENSG00000224311	0.567	2.84	0.562
			ENSG00000228176	0.851	3.42	0.481
			ENSG00000284719	1.42	4.16	0.389
			ENSG00000279667	8.59	2.45	0.199
			ENSG00000236505	1.18	3.89	0.421
			ENSG00000287743	8.75	3.25	0.161
			ENSG00000229528	2.55	5.01	0.298
			ENSG00000127129	0.567	2.84	0.562
			ENSG00000227538	0.567	2.84	0.562
			ENSG00000177181	4.54	3.19	0.258
			ENSG00000236290	3.29	2.66	0.499
			ENSG00000203963	2.55	5.01	0.298
			ENSG00000285473	0.885	3.48	0.474
			ENSG00000236407	0.579	2.86	0.558
			ENSG00000231364	3.37	2.7	0.389
			ENSG00000171517	3.74	2.33	0.536
			ENSG00000280099	7.99	2.15	0.408
			ENSG00000199934	0.567	2.84	0.562
			ENSG00000137975	0.874	3.46	0.476
			ENSG00000143032	0.851	3.42	0.481
			ENSG00000233228	0.851	3.42	0.481
			ENSG00000273487	12	2.11	0.447
			ENSG00000287919	3.63	3.94	0.31
			ENSG00000231671	0.851	3.42	0.481
			ENSG00000186086	0.567	2.84	0.562
			ENSG00000143107	5.17	3.4	0.322
			ENSG00000228054	2.48	2.18	0.532
			ENSG00000224927	1.76	4.47	0.352
			ENSG00000197106	0.567	2.84	0.562
			ENSG00000171385	29.7	3.08	0.0853
			ENSG00000234790	3.83	2.32	0.358
			ENSG00000228040	1.38	2.45	0.582
			ENSG00000116748	1.48	4.21	0.383
			ENSG00000116824	5.75	3	0.292
			ENSG00000134258	6.45	4.87	0.141
			ENSG00000271427	2.27	4.84	0.315
			ENSG00000226755	0.567	2.84	0.562
			ENSG00000203855	0.851	3.42	0.481
			ENSG00000275131	3.93	3.02	0.244
			ENSG00000272583	1.42	4.16	0.389
			ENSG00000233396	4.22	3.19	0.274
			ENSG00000261168	1.99	4.64	0.335
			ENSG00000234614	0.567	2.84	0.562
			ENSG00000197084	0.567	2.84	0.562
			ENSG00000235942	1.18	3.89	0.421
			ENSG00000169474	1.13	3.84	0.428
			ENSG00000159516	1.7	4.42	0.359
			ENSG00000203784	0.851	3.42	0.481
			ENSG00000203783	0.851	3.42	0.481
			ENSG00000203782	4.9	5.95	0.0597
			ENSG00000159527	1.7	4.42	0.359
			ENSG00000143556	1.48	4.21	0.383
			ENSG00000163554	31.9	2.22	0.0891
			ENSG00000197403	0.885	3.48	0.474
			ENSG00000180409	0.885	3.48	0.474
			ENSG00000117090	49.2	2.77	0.0725
			ENSG00000158887	4.92	2.23	0.32
			ENSG00000132185	13.2	2.88	0.285
			ENSG00000227818	0.885	3.48	0.474
			ENSG00000226292	1.08	2.03	0.675
			ENSG00000143194	5.31	6.06	0.127
			ENSG00000237131	0.59	2.89	0.555
			ENSG00000236741	0.567	2.84	0.562
			ENSG00000200674	2.6	5.03	0.212
			ENSG00000252231	0.567	2.84	0.562
			ENSG00000260990	2.36	4.89	0.309
			ENSG00000213057	0.851	3.42	0.481
			ENSG00000237292	1.42	4.16	0.389
			ENSG00000226570	5.61	6.14	0.116
			ENSG00000271387	0.567	2.84	0.562
			ENSG00000232077	4.64	2.13	0.355
			ENSG00000081248	1.48	4.21	0.383
			ENSG00000133067	18.7	2.21	0.385
			ENSG00000234775	1.7	4.42	0.359
			ENSG00000122188	23	3.58	0.0948
			ENSG00000224462	0.851	3.42	0.481
			ENSG00000232621	1.13	3.84	0.428
			ENSG00000228255	1.18	3.89	0.421
			ENSG00000227496	2.95	5.21	0.278
			ENSG00000185155	8.02	3.08	0.12
			ENSG00000234277	2.99	2.56	0.46
			ENSG00000280157	1.42	4.16	0.389
			ENSG00000162913	5.47	2.92	0.238
			ENSG00000232175	8.91	4.25	0.0578
			ENSG00000228044	3.12	5.3	0.266
			ENSG00000279261	5.25	6.05	0.0523
			ENSG00000227236	6.54	3.2	0.246
			ENSG00000286142	2.5	3.35	0.444
			ENSG00000279263	0.851	3.42	0.481
			ENSG00000200085	0.567	2.84	0.562
			ENSG00000196071	1.13	3.84	0.428
			ENSG00000233684	3.35	3.81	0.338
			ENSG00000235688	1.13	3.84	0.428
			ENSG00000232835	0.567	2.84	0.562
			ENSG00000230090	2.44	2.14	0.622
			ENSG00000232044	4.26	5.74	0.179
			ENSG00000227007	3.4	5.42	0.24
			ENSG00000287305	2.07	4.7	0.329
			ENSG00000226080	1.94	3.02	0.435
			ENSG00000225649	18.7	3.44	0.0926
			ENSG00000234022	0.59	2.89	0.555
			ENSG00000228784	5.15	3.45	0.25
			ENSG00000228950	3.36	2.7	0.387
			ENSG00000261012	1.39	2.47	0.61
			ENSG00000287956	1.48	4.21	0.383
			ENSG00000218819	1.36	2.35	0.627
			ENSG00000157884	3.38	2.77	0.409
			ENSG00000171303	42.5	2.23	0.0908
			ENSG00000227938	0.567	2.84	0.562
			ENSG00000231712	0.59	2.89	0.555
			ENSG00000287658	7.2	3.28	0.292
			ENSG00000213620	2.95	5.21	0.278
			ENSG00000158125	17.4	3.12	0.143
			ENSG00000187600	1.7	4.42	0.359
			ENSG00000271615	1.41	2.4	0.619
			ENSG00000230702	0.59	2.89	0.555
			ENSG00000228541	1.68	2.79	0.563
			ENSG00000223935	4.26	5.74	0.179
			ENSG00000183607	3.54	5.48	0.229
			ENSG00000271597	1.77	4.48	0.353
			ENSG00000235499	2.52	2.2	0.61
			ENSG00000236209	0.851	3.42	0.481
			ENSG00000230836	0.851	3.42	0.481
			ENSG00000237498	1.13	3.84	0.428
			ENSG00000172005	11.7	2.28	0.28
			ENSG00000287362	2.85	5.16	0.201
			ENSG00000275655	0.567	2.84	0.562
			ENSG00000228970	1.99	4.64	0.335
			ENSG00000170500	10	3.8	0.183
			ENSG00000229743	1.42	4.16	0.389
			ENSG00000272861	5.1	3.38	0.208
			ENSG00000230651	0.59	2.89	0.555
			ENSG00000235644	5.82	2.09	0.387
			ENSG00000135960	0.851	3.42	0.481
			ENSG00000259863	2.6	5.03	0.212
			ENSG00000233307	1.77	4.48	0.353
			ENSG00000287937	4.86	3.36	0.27
			ENSG00000227359	0.567	2.84	0.562
			ENSG00000258910	1.18	3.89	0.421
			ENSG00000163064	0.885	3.48	0.474
			ENSG00000229774	0.567	2.84	0.562
			ENSG00000260163	16.4	2.43	0.0766
			ENSG00000226789	4.33	2.04	0.396
			ENSG00000214100	3.37	2.7	0.389
			ENSG00000231147	0.579	2.86	0.558
			ENSG00000273073	0.579	2.86	0.558
			ENSG00000018607	2.56	3.46	0.342
			ENSG00000272769	3.55	2.23	0.473
			ENSG00000263813	0.885	3.48	0.474
			ENSG00000176601	5.92	2.48	0.451
			ENSG00000237262	1.99	4.64	0.335
			ENSG00000234119	0.863	3.44	0.479
			ENSG00000224337	0.579	2.86	0.558
			ENSG00000177519	7.38	2.88	0.28
			ENSG00000235548	2.35	4.89	0.258
			ENSG00000282440	0.851	3.42	0.481
			ENSG00000136541	1.63	2.73	0.571
			ENSG00000073734	1.48	4.21	0.383
			ENSG00000236651	0.885	3.48	0.474
			ENSG00000288048	0.851	3.42	0.481
			ENSG00000235414	1.48	4.21	0.383
			ENSG00000217236	0.851	3.42	0.481
			ENSG00000279205	5.67	4.67	0.0854
			ENSG00000224019	7.34	3.38	0.0976
			ENSG00000174325	4.72	5.89	0.154
			ENSG00000225539	6.2	6.28	0.0971
			ENSG00000226124	9.67	2.63	0.231
			ENSG00000232719	2.86	3.57	0.298
			ENSG00000155749	5.17	2.25	0.435
			ENSG00000272966	1.13	3.84	0.428
			ENSG00000233031	0.59	2.89	0.555
			ENSG00000260171	1.48	4.21	0.383
			ENSG00000196096	0.59	2.89	0.555
			ENSG00000224391	1.99	4.64	0.335
			ENSG00000287498	2	2.99	0.527
			ENSG00000261338	23.7	2.25	0.076
			ENSG00000224928	2.55	5.01	0.298
			ENSG00000171450	0.579	2.86	0.558
			ENSG00000163499	2.95	5.21	0.278
			ENSG00000135903	14.8	2.62	0.319
			ENSG00000237732	2.5	3.35	0.444
			ENSG00000228670	1.42	4.16	0.389
			ENSG00000168955	11.6	2.99	0.197
			ENSG00000244280	1.7	4.42	0.359
			ENSG00000171551	13.3	2.75	0.0661
			ENSG00000231278	3.54	5.48	0.229
			ENSG00000226022	1.34	2.41	0.618
			ENSG00000286689	1.7	4.42	0.359
			ENSG00000230807	2.66	5.06	0.292
			ENSG00000232766	0.59	2.89	0.555
			ENSG00000173705	26.2	2.87	0.0837
			ENSG00000227707	1.18	3.89	0.421
			ENSG00000172995	0.59	2.89	0.555
			ENSG00000286996	2.77	2.51	0.547
			ENSG00000157119	2.55	5.01	0.298
			ENSG00000226933	1.38	2.38	0.589
			ENSG00000183396	2.07	4.7	0.329
			ENSG00000270538	0.851	3.42	0.481
			ENSG00000286531	0.885	3.48	0.474
			ENSG00000113805	0.851	3.42	0.481
			ENSG00000241593	1.18	3.89	0.421
			ENSG00000242009	1.13	3.84	0.428
			ENSG00000239440	0.851	3.42	0.481
			ENSG00000287158	3.61	2.17	0.503
			ENSG00000242641	0.885	3.48	0.474
			ENSG00000281392	4.72	5.89	0.154
			ENSG00000261292	2.27	4.84	0.315
			ENSG00000239462	1.48	4.21	0.383
			ENSG00000240476	3.46	5.45	0.131
			ENSG00000241754	0.851	3.42	0.481
			ENSG00000176040	0.59	2.89	0.555
			ENSG00000239453	0.59	2.89	0.555
			ENSG00000173200	12.7	2.42	0.155
			ENSG00000173702	4.27	5.75	0.105
			ENSG00000114547	0.567	2.84	0.562
			ENSG00000242062	1.77	4.48	0.353
			ENSG00000261758	4.68	2.07	0.455
			ENSG00000241131	1.13	3.84	0.428
			ENSG00000240246	0.863	3.44	0.479
			ENSG00000241929	2.77	3.59	0.312
			ENSG00000244268	2.26	3.27	0.387
			ENSG00000242790	0.59	2.89	0.555
			ENSG00000174930	2.95	5.21	0.278
			ENSG00000244227	3.4	5.42	0.24
			ENSG00000241383	1.36	2.35	0.627
			ENSG00000240128	0.59	2.89	0.555
			ENSG00000187033	0.59	2.89	0.555
			ENSG00000186329	4.38	5.78	0.0826
			ENSG00000121853	2.27	3.27	0.468
			ENSG00000243799	3.54	5.48	0.229
			ENSG00000244302	1.13	3.84	0.428
			ENSG00000232233	3.86	2.99	0.263
			ENSG00000234076	2.66	5.06	0.292
			ENSG00000188001	19.3	2.54	0.0832
			ENSG00000214147	1.07	2.02	0.678
			ENSG00000253548	1.48	4.21	0.383
			ENSG00000223711	0.851	3.42	0.481
			ENSG00000225240	0.59	2.89	0.555
			ENSG00000225770	2.44	2.22	0.466
			ENSG00000260262	0.567	2.84	0.562
			ENSG00000184160	3.99	4.14	0.17
			ENSG00000249844	0.59	2.89	0.555
			ENSG00000246526	17	2.24	0.135
			ENSG00000249780	1.45	4.19	0.385
			ENSG00000248698	3.25	5.35	0.255
			ENSG00000249506	0.885	3.48	0.474
			ENSG00000250064	0.567	2.84	0.562
			ENSG00000174145	0.59	2.89	0.555
			ENSG00000249534	2.32	4.86	0.249
			ENSG00000250338	1.42	4.16	0.389
			ENSG00000287999	0.851	3.42	0.481
			ENSG00000272969	1.13	3.84	0.428
			ENSG00000248998	2.27	4.84	0.315
			ENSG00000287383	5.01	2.19	0.436
			ENSG00000251284	0.579	2.86	0.558
			ENSG00000178522	8.85	3.27	0.143
			ENSG00000249942	1.42	4.16	0.389
			ENSG00000272856	3.11	2.56	0.523
			ENSG00000249973	1.63	2.73	0.571
			ENSG00000029559	3.92	2.27	0.542
			ENSG00000270720	1.18	3.89	0.421
			ENSG00000163114	2.52	2.2	0.61
			ENSG00000164089	0.851	3.42	0.481
			ENSG00000248432	1.42	4.16	0.389
			ENSG00000249815	3.51	5.46	0.132
			ENSG00000138653	4.82	5.92	0.148
			ENSG00000270394	1.46	4.2	0.384
			ENSG00000250791	3.01	2.64	0.413
			ENSG00000227145	2.63	5.05	0.214
			ENSG00000251432	25.5	2.03	0.069
			ENSG00000250326	2.46	2.16	0.539
			ENSG00000164142	14.6	3.68	0.0688
			ENSG00000120251	3.42	5.43	0.153
			ENSG00000183439	2.36	4.89	0.309
			ENSG00000109511	1.45	4.19	0.385
			ENSG00000251445	0.567	2.84	0.562
			ENSG00000185758	0.567	2.84	0.562
			ENSG00000248206	0.579	2.86	0.558
			ENSG00000271538	4.79	2.61	0.36
			ENSG00000272218	1.99	4.64	0.335
			ENSG00000250658	2.79	2.38	0.481
			ENSG00000250042	0.567	2.84	0.562
			ENSG00000250620	2.84	5.16	0.283
			ENSG00000247130	0.863	3.44	0.479
			ENSG00000174358	23.2	2.93	0.104
			ENSG00000287486	1.13	3.84	0.428
			ENSG00000248677	0.851	3.42	0.481
			ENSG00000251549	1.13	3.84	0.428
			ENSG00000248791	3.54	5.48	0.229
			ENSG00000250386	1.13	3.84	0.428
			ENSG00000269466	0.851	3.42	0.481
			ENSG00000214132	1.07	2.02	0.678
			ENSG00000286543	1.42	4.16	0.389
			ENSG00000251478	2.72	2.47	0.463
			ENSG00000249266	0.579	2.86	0.558
			ENSG00000213940	10.4	3.41	0.0993
			ENSG00000249069	2.97	2.62	0.519
			ENSG00000249016	3.54	5.48	0.229
			ENSG00000248727	4.86	2.17	0.462
			ENSG00000248285	1.15	3.85	0.426
			ENSG00000264391	1.13	3.84	0.428
			ENSG00000248400	0.579	2.86	0.558
			ENSG00000250331	0.567	2.84	0.562
			ENSG00000175749	9.21	4.39	0.0559
			ENSG00000226926	0.885	3.48	0.474
			ENSG00000251026	4.8	2.26	0.516
			ENSG00000251574	1.13	3.84	0.428
			ENSG00000214794	1.34	2.41	0.618
			ENSG00000271849	4.71	5.89	0.0875
			ENSG00000243304	1.99	4.64	0.335
			ENSG00000249600	0.59	2.89	0.555
			ENSG00000250862	0.59	2.89	0.555
			ENSG00000205279	8.51	6.74	0.0507
			ENSG00000201274	1.13	3.84	0.428
			ENSG00000287067	2.5	3.43	0.338
			ENSG00000228672	36.7	2	0.0981
			ENSG00000286736	0.851	3.42	0.481
			ENSG00000248493	8.46	2.19	0.22
			ENSG00000156475	5.44	2.95	0.379
			ENSG00000222308	0.59	2.89	0.555
			ENSG00000155511	3.76	2.29	0.473
			ENSG00000287963	0.567	2.84	0.562
			ENSG00000254336	0.567	2.84	0.562
			ENSG00000188573	3.63	3.94	0.31
			ENSG00000253686	0.851	3.42	0.481
			ENSG00000287003	1.48	4.21	0.383
			ENSG00000185056	1.42	4.16	0.389
			ENSG00000251144	0.567	2.84	0.562
			ENSG00000074276	6.77	2.77	0.301
			ENSG00000169258	13.6	2.57	0.0836
			ENSG00000272459	1.42	4.16	0.389
			ENSG00000238035	0.59	2.89	0.555
			ENSG00000272279	1.13	3.84	0.428
			ENSG00000233503	5.15	2.34	0.308
			ENSG00000219993	2.76	2.43	0.402
			ENSG00000234015	7.53	3.98	0.198
			ENSG00000286885	3.01	2.51	0.536
			ENSG00000152954	0.567	2.84	0.562
			ENSG00000286933	1.41	2.4	0.619
			ENSG00000272810	5.99	2.98	0.363
			ENSG00000275379	0.851	3.42	0.481
			ENSG00000287089	10.9	3.93	0.0606
			ENSG00000196748	1.42	4.16	0.389
			ENSG00000287891	5.61	6.14	0.116
			ENSG00000112818	25.3	2.03	0.243
			ENSG00000153292	2.84	5.16	0.283
			ENSG00000216998	0.567	2.84	0.562
			ENSG00000060303	1.38	2.38	0.589
			ENSG00000170927	2.18	2.09	0.644
			ENSG00000137251	2.27	4.84	0.315
			ENSG00000168143	1.42	4.16	0.389
			ENSG00000271761	0.567	2.84	0.562
			ENSG00000283453	1.64	2.75	0.512
			ENSG00000255633	1.36	2.44	0.581
			ENSG00000287300	2.36	4.89	0.309
			ENSG00000112706	21	2.5	0.174
			ENSG00000219361	2.55	5.01	0.298
			ENSG00000219702	0.567	2.84	0.562
			ENSG00000203877	3.79	2.3	0.369
			ENSG00000280232	6.2	6.28	0.0971
			ENSG00000215477	0.567	2.84	0.562
			ENSG00000286871	4.26	5.74	0.179
			ENSG00000218730	5.38	2.01	0.354
			ENSG00000219867	1.08	2.03	0.675
			ENSG00000285961	1.42	4.16	0.389
			ENSG00000220370	2.25	3.26	0.379
			ENSG00000219257	0.579	2.86	0.558
			ENSG00000164418	22.1	2.39	0.0717
			ENSG00000287616	9.14	3.2	0.184
			ENSG00000112333	1.77	4.48	0.353
			ENSG00000286562	0.885	3.48	0.474
			ENSG00000004809	3.89	2.34	0.459
			ENSG00000216904	0.59	2.89	0.555
			ENSG00000223811	1.99	4.64	0.335
			ENSG00000287100	1.18	3.89	0.421
			ENSG00000199458	1.42	4.16	0.389
			ENSG00000240056	2.07	4.7	0.329
			ENSG00000224374	0.863	3.44	0.479
			ENSG00000016402	4.78	4.42	0.13
			ENSG00000236013	1.7	4.42	0.359
			ENSG00000217612	1.97	3.04	0.441
			ENSG00000152822	4.2	4.16	0.263
			ENSG00000234675	0.851	3.42	0.481
			ENSG00000074771	8.11	4.1	0.176
			ENSG00000220347	0.874	3.46	0.476
			ENSG00000286482	1.7	2.72	0.572
			ENSG00000213076	2.79	2.45	0.49
			ENSG00000146453	6.04	4.77	0.0747
			ENSG00000231720	1.34	2.41	0.618
			ENSG00000120440	0.59	2.89	0.555
			ENSG00000234647	1.64	2.67	0.58
[truncated: 687 more rows]

## Sheet: res_D2_DNR_2053_ST_Table4
	Supplementary Table ST-4 A list of downregulated differential expression genes of SRP092491_2 dataset
			DEG_Ids	BaseMean	log2FC	Adj. P-value
			MSTRG.17	20700	-1.55	1.23e-05
			MSTRG.24	279	-2.27	0.00019
			MSTRG.25	7520	1.05	0.0286
			MSTRG.71	2340	-0.799	0.0205
			MSTRG.82	83.9	-2.26	0.0402
			MSTRG.105	933	0.827	0.0185
			MSTRG.113	134	-3.13	0.000581
			MSTRG.129	307	-1.09	0.0118
			MSTRG.163	46.8	-3.21	0.0283
			MSTRG.182	122	1.96	0.000781
			MSTRG.186	561	-1.19	0.0153
			MSTRG.205	391	-0.908	0.0397
			MSTRG.209	983	0.722	0.0429
			MSTRG.237	406	-0.882	0.0335
			MSTRG.251	4760	-0.964	0.0144
			MSTRG.255	2700	-2.07	0.00119
			MSTRG.260	17	-5.84	0.00506
			MSTRG.263	1180	0.9	0.0269
			MSTRG.266	141	-2.12	0.00578
			MSTRG.287	849	1.46	0.00541
			MSTRG.301	18.2	-3	0.0265
			MSTRG.330	74.9	-2.06	0.0036
			MSTRG.386	7220	-1.11	0.0115
			MSTRG.394	2180	-5.14	0.00198
			MSTRG.395	656	-5.6	0.00528
			MSTRG.396	2740	-5.43	0.000524
			MSTRG.433	2470	-1.2	0.0218
			MSTRG.460	1260	-1.05	0.00157
			MSTRG.461	392	-1.84	0.00396
			MSTRG.468	9040	-0.96	0.0233
			MSTRG.471	108	-2.25	0.0273
			MSTRG.474	193	-2.69	0.00875
			MSTRG.488	26.1	-3.83	0.032
			MSTRG.491	254	-1.16	0.0344
			MSTRG.518	34.9	-3.31	0.00282
			MSTRG.525	27.9	-8.04	6.02e-05
			MSTRG.528	18300	-4.37	2.79e-20
			MSTRG.543	304	-2.82	7.37e-06
			MSTRG.552	750	-2.24	8.77e-07
			MSTRG.578	1140	-0.671	0.0467
			MSTRG.587	160	1.3	0.0154
			MSTRG.598	113	-1.85	0.0107
			MSTRG.615	380	0.927	0.0251
			MSTRG.626	791	1.08	0.0209
			MSTRG.667	4100	-0.632	0.0381
			MSTRG.702	29.6	-4.03	0.00831
			MSTRG.705	1210	-0.771	0.0324
			MSTRG.713	2710	-1.42	0.0135
			MSTRG.714	147	-3.48	5.33e-06
			MSTRG.722	262	-1.63	0.0146
			MSTRG.735	86.7	-3.54	0.00327
			MSTRG.750	36.1	-3.86	0.00218
			MSTRG.766	4570	0.951	0.00524
			MSTRG.828	7200	-1.21	0.000301
			MSTRG.831	897	-2.1	4.48e-06
			MSTRG.879	554	-1.23	0.0024
			MSTRG.901	560	-1.21	0.0137
			MSTRG.916	2270	-0.968	0.0181
			MSTRG.920	283	-3.74	4.19e-12
			MSTRG.933	2060	-1.03	0.011
			MSTRG.949	122	-1.62	0.00622
			MSTRG.1014	73.4	-2.1	0.00807
			MSTRG.1033	1800	0.911	0.0168
			MSTRG.1068	9610	1	0.0188
			MSTRG.1074	129	-3.49	0.000311
			MSTRG.1101	77.1	-5.46	7.33e-07
			MSTRG.1106	46	-4.96	0.000232
			MSTRG.1123	209	1.73	0.00183
			MSTRG.1158	2190	-1.4	0.00819
			MSTRG.1165	6470	0.798	0.0177
			MSTRG.1190	14.6	-7.1	0.00125
			MSTRG.1260	6180	-6.25	4.06e-40
			MSTRG.1262	2580	-3.36	1.57e-07
			MSTRG.1266	635	-0.972	0.0226
			MSTRG.1300	2770	1.04	0.0258
			MSTRG.1317	26.3	-4.86	0.00134
			MSTRG.1319	715	-1.5	0.000244
			MSTRG.1333	5050	-0.836	0.0156
			MSTRG.1347	332	-2.25	0.00319
			MSTRG.1350	2040	-1.42	0.0418
			MSTRG.1361	1510	0.788	0.0282
			MSTRG.1375	30.9	-2.38	0.0455
			MSTRG.1379	569	-1.23	0.038
			MSTRG.1380	984	1.43	0.0192
			MSTRG.1382	3060	-1.64	0.0194
			MSTRG.1407	1280	1.79	2.83e-05
			MSTRG.1416	188	-1.41	0.0146
			MSTRG.1428	968	0.853	0.0224
			MSTRG.1501	2830	0.832	0.0103
			MSTRG.1513	455	1.06	0.00867
			MSTRG.1541	241	-1.59	0.00494
			MSTRG.1547	817	-1.7	0.00394
			MSTRG.1555	126	-1.39	0.0311
			MSTRG.1558	22.2	-5.24	0.00182
			MSTRG.1561	1270	-1.28	0.0219
			MSTRG.1568	1500	-1.56	0.000303
			MSTRG.1577	820	-1.53	0.0121
			MSTRG.1579	602	-2.18	0.0107
			MSTRG.1593	409	-0.829	0.0395
			MSTRG.1622	531	-1.64	0.00232
			MSTRG.1642	490	-2.02	0.000272
			MSTRG.1650	206	1.43	0.00603
			MSTRG.1682	160	-3.59	0.00133
			MSTRG.1689	320	-1.89	0.0286
			MSTRG.1757	543	-1.55	6.75e-05
			MSTRG.1800	2980	-0.856	0.0188
			MSTRG.1831	31.5	-8.21	2.67e-05
			MSTRG.1876	635	-1	0.0117
			MSTRG.1881	164	-1.81	0.00146
			MSTRG.1899	326	-1.6	0.000665
			MSTRG.1913	1540	-1.18	0.000881
			MSTRG.1916	411	-1.76	7.31e-05
			MSTRG.1959	4370	0.702	0.0229
			MSTRG.1963	141	-3.35	0.00666
			MSTRG.1978	448	-1.86	0.0018
			MSTRG.2004	258	-3.02	2.56e-06
			MSTRG.2018	1030	-0.859	0.0143
			MSTRG.2020	4040	-0.762	0.0192
			MSTRG.2029	3370	-1.22	0.00267
			MSTRG.2064	676	1.28	0.0086
			MSTRG.2081	14400	-0.939	0.00368
			MSTRG.2082	555	-0.953	0.0128
			MSTRG.2115	54	-4.93	0.000107
			MSTRG.2116	66.8	1.48	0.0422
			MSTRG.2128	18.2	-7.42	0.000732
			MSTRG.2158	1050	1.14	0.0314
			MSTRG.2167	828	-2.07	0.000771
			MSTRG.2169	169	-2.32	0.000147
			MSTRG.2207	1820	-1.06	0.00124
			MSTRG.2229	695	-1.77	0.0125
			MSTRG.2232	449	-6.68	2.54e-11
			MSTRG.2236	65.3	-3.03	0.00567
			MSTRG.2239	298	1.91	0.00118
			MSTRG.2244	21900	1.2	0.00339
			MSTRG.2258	470	-1.09	0.0052
			MSTRG.2280	758	1.14	0.0135
			MSTRG.2288	1020	1.11	0.0198
			MSTRG.2291	4340	0.733	0.019
			MSTRG.2321	2270	-1.36	0.0232
			MSTRG.2322	1270	1.35	0.000774
			MSTRG.2338	491	-2.07	2.25e-05
			MSTRG.2369	52.7	-3.05	0.0414
			MSTRG.2413	244	-1.22	0.0131
			MSTRG.2436	30	-5.08	0.00329
			MSTRG.2474	10700	-0.727	0.041
			MSTRG.2503	89.4	-3.14	0.0037
			MSTRG.2529	24.1	-7.83	8.69e-05
			MSTRG.2538	3980	-2.01	4.41e-08
			MSTRG.2550	4310	-1.06	0.00186
			MSTRG.2571	74.6	-2.9	0.0326
			MSTRG.2575	179	-1.62	0.0423
			MSTRG.2590	215	-1.7	0.00849
			MSTRG.2607	570	0.95	0.048
			MSTRG.2616	1940	-1.01	0.0173
			MSTRG.2639	2720	0.804	0.0266
			MSTRG.2642	68.5	-2.37	0.0415
			MSTRG.2652	80.6	-3.49	2.11e-05
			MSTRG.2669	1230	-3.53	0.039
			MSTRG.2686	670	-0.777	0.0347
			MSTRG.2693	1750	-1.74	0.0108
			MSTRG.2696	71.3	1.91	0.0194
			MSTRG.2700	195	-2	0.0126
			MSTRG.2705	50.3	-3.33	0.0151
			MSTRG.2729	325	1.72	0.0159
			MSTRG.2733	339	-1.22	0.0107
			MSTRG.2737	2210	-1	0.0123
			MSTRG.2741	41.4	-2.04	0.0474
			MSTRG.2745	9390	-0.697	0.0362
			MSTRG.2754	2030	1.92	0.000685
			MSTRG.2760	843	-1.63	0.00182
			MSTRG.2764	789	0.925	0.0103
			MSTRG.2765	27.8	-2.42	0.0443
			MSTRG.2778	180	-2.11	0.00299
			MSTRG.2779	832	0.932	0.00833
			MSTRG.2816	246	-1.14	0.0151
			MSTRG.2821	930	1.02	0.0147
			MSTRG.2826	641	-1.28	0.0201
			MSTRG.2840	237	-1.7	0.00144
			MSTRG.2870	516	-2.07	0.0172
			MSTRG.2905	2500	-0.822	0.0156
			MSTRG.2977	1320	-0.715	0.0453
			MSTRG.2997	2280	0.662	0.0427
			MSTRG.3004	114	1.39	0.0415
			MSTRG.3011	526	-1.91	0.000476
			MSTRG.3015	374	1.31	0.00263
			MSTRG.3020	4550	0.771	0.012
			MSTRG.3026	4110	-1.27	0.00592
			MSTRG.3032	554	-1.04	0.0139
			MSTRG.3112	1330	0.784	0.0475
			MSTRG.3159	1280	-1.11	0.00643
			MSTRG.3160	357	-1.48	0.0124
			MSTRG.3161	202	-1.34	0.00581
			MSTRG.3180	370	-1	0.0418
			MSTRG.3194	230	-1.65	0.00257
			MSTRG.3201	6.17	-5.86	0.0464
			MSTRG.3216	156	1.32	0.0289
			MSTRG.3231	10.1	-6.56	0.0132
			MSTRG.3242	19.3	-4.43	0.00812
			MSTRG.3277	81.6	-1.78	0.0192
			MSTRG.3299	6470	0.808	0.0146
			MSTRG.3313	554	1.03	0.0198
			MSTRG.3329	285	1.61	0.0198
			MSTRG.3337	665	1.58	0.00223
			MSTRG.3345	19.6	-7.52	0.00196
			MSTRG.3354	314	-3.11	8.28e-09
			MSTRG.3358	387	-1.57	0.00282
			MSTRG.3362	1260	-1.56	0.00417
			MSTRG.3365	247	1.52	0.00197
			MSTRG.3439	1020	-1.27	0.0197
			MSTRG.3443	174	-3.62	0.000293
			MSTRG.3468	1920	1.04	0.0293
			MSTRG.3486	371	1.15	0.0223
			MSTRG.3500	285	1.63	0.0105
			MSTRG.3511	506	-0.894	0.0313
			MSTRG.3602	389	-1.5	0.00822
			MSTRG.3663	36.3	-5.37	0.00109
			MSTRG.3672	292	-2.35	9.77e-05
			MSTRG.3673	10.5	-6.63	0.00623
			MSTRG.3674	459	-1.91	0.0105
			MSTRG.3681	799	-1.25	0.00263
			MSTRG.3692	2380	-1.91	6.99e-05
			MSTRG.3706	210	-2.27	0.000175
			MSTRG.3733	415	1.32	0.00513
			MSTRG.3761	16700	-1.21	0.00795
			MSTRG.3780	378	1.29	0.00857
			MSTRG.3786	903	-0.863	0.0202
			MSTRG.3796	223	1.29	0.0363
			MSTRG.3835	13.3	-3.38	0.0395
			MSTRG.3867	99.8	1.72	0.0144
			MSTRG.3868	315	1.34	0.00634
			MSTRG.3883	2910	-0.918	0.018
			MSTRG.3897	161	-1.16	0.0426
			MSTRG.3924	527	-1.84	0.0099
			MSTRG.4016	2630	1.2	0.00406
			MSTRG.4019	2840	-1.34	0.0467
			MSTRG.4023	4760	-2.46	9.93e-05
			MSTRG.4024	1090	-1.05	0.0433
			MSTRG.4037	79.2	1.76	0.0247
			MSTRG.4038	309	1.06	0.0138
			MSTRG.4062	76.1	-3.28	0.00431
			MSTRG.4069	730	1	0.00695
			MSTRG.4082	3280	0.838	0.0147
			MSTRG.4093	1730	-1.55	0.000147
			MSTRG.4129	15.5	-7.19	0.0172
			MSTRG.4143	7290	0.868	0.00564
			MSTRG.4145	768	-1.04	0.0241
			MSTRG.4149	804	-1.42	0.0235
			MSTRG.4158	15.3	-3.62	0.0217
			MSTRG.4183	701	-0.794	0.0282
			MSTRG.4234	38100	0.863	0.0215
			MSTRG.4237	468	-1.35	0.00402
			MSTRG.4238	2270	-1.18	0.00284
			MSTRG.4246	196	1.56	0.0424
			MSTRG.4261	87.6	-3.06	0.000249
			MSTRG.4298	1200	-1.31	0.00467
			MSTRG.4357	90.7	-2.28	0.0352
			MSTRG.4361	5250	0.941	0.00829
			MSTRG.4365	3210	1.45	0.000502
			MSTRG.4382	2530	0.808	0.0216
			MSTRG.4409	738	1.03	0.0115
			MSTRG.4419	926	-0.998	0.031
			MSTRG.4425	332	-2.2	0.00198
			MSTRG.4446	450	-0.989	0.0112
			MSTRG.4457	24.7	-4.33	0.00658
			MSTRG.4465	81400	-1.39	5.73e-05
			MSTRG.4467	517	-1.28	0.00212
			MSTRG.4497	19	-4.39	0.00566
			MSTRG.4502	621	-0.863	0.0377
			MSTRG.4534	40200	-2.17	2.61e-09
			MSTRG.4550	500	-3.6	5.93e-07
			MSTRG.4551	728	-2.08	1.04e-07
			MSTRG.4576	1480	-1.13	0.000751
			MSTRG.4579	473	-1.21	0.00898
			MSTRG.4588	146	-7.98	3.21e-09
			MSTRG.4592	1160	-1.01	0.00499
			MSTRG.4600	9340	0.974	0.00561
			MSTRG.4601	259	-0.962	0.038
			MSTRG.4628	77.1	-3.42	0.000144
			MSTRG.4637	54700	-3.09	1.41e-14
			MSTRG.4665	575	-1.68	0.0117
			MSTRG.4691	443	1.01	0.0187
			MSTRG.4708	324	1.32	0.03
			MSTRG.4721	14100	0.722	0.0441
			MSTRG.4723	3260	-1.47	0.0293
			MSTRG.4729	324	0.953	0.0397
			MSTRG.4741	376	-0.94	0.0311
			MSTRG.4752	422	-1.4	0.00832
			MSTRG.4845	210	1.46	0.00617
			MSTRG.4849	2420	0.911	0.0265
			MSTRG.4858	158	-1.87	0.000532
			MSTRG.4897	19700	0.992	0.00541
			MSTRG.4916	485	-1.06	0.0125
			MSTRG.4933	4290	0.673	0.0406
			MSTRG.4979	160	1.68	0.00478
			MSTRG.5018	157	1.59	0.0183
			MSTRG.5022	57.9	-2.71	0.0277
			MSTRG.5032	50.4	-5.07	4.49e-06
			MSTRG.5038	567	-1.01	0.0419
			MSTRG.5042	373	-1.87	0.0021
			MSTRG.5061	1160	-1.02	0.0105
			MSTRG.5063	221	-24.3	3.96e-07
			MSTRG.5073	8710	-1.39	0.00546
			MSTRG.5075	7160	-2.54	0.000442
			MSTRG.5082	457	-2.98	7.87e-12
			MSTRG.5083	13.8	-3.92	0.0353
			MSTRG.5118	726	-1.06	0.0432
			MSTRG.5119	617	-4.07	2.98e-08
			MSTRG.5130	44.1	-4.9	0.000144
			MSTRG.5157	2420	-1.25	0.000187
			MSTRG.5160	428	-1.02	0.0494
			MSTRG.5163	8160	-0.664	0.0419
			MSTRG.5166	229	-0.922	0.0476
			MSTRG.5186	2480	-0.954	0.0138
			MSTRG.5196	936	-0.79	0.046
			MSTRG.5221	4850	-0.862	0.0359
			MSTRG.5240	2530	-0.843	0.0136
			MSTRG.5242	1670	-0.887	0.0103
			MSTRG.5250	2090	-1.29	0.000823
			MSTRG.5264	182	-2.93	1.79e-05
			MSTRG.5274	11200	1.58	0.028
			MSTRG.5277	844000	1.14	0.00718
			MSTRG.5295	388	-3.38	6.32e-06
			MSTRG.5301	2090	-1.01	0.00235
			MSTRG.5311	101	-2.71	0.00162
			MSTRG.5370	45	-8.72	7.36e-07
			MSTRG.5373	342	-2.19	0.00126
			MSTRG.5375	3710	-0.642	0.0366
			MSTRG.5377	30.6	-3.11	0.0104
			MSTRG.5382	137	-2.54	7.76e-05
			MSTRG.5436	644	-7.05	0.00999
			MSTRG.5490	4870	-1.19	0.000142
			MSTRG.5495	1320	0.968	0.00573
			MSTRG.5500	406	-1.41	0.00439
			MSTRG.5512	36.2	-4.31	0.000128
			MSTRG.5529	217	-2.87	4.9e-05
			MSTRG.5546	1450	-0.714	0.0475
			MSTRG.5549	65	-2.1	0.0327
			MSTRG.5552	294	-2.6	0.00332
			MSTRG.5557	64.4	-2.23	0.015
			MSTRG.5569	4130	-1.63	1.68e-06
			MSTRG.5583	519	-1.33	0.0252
			MSTRG.5590	263	-1.29	0.0271
			MSTRG.5614	1120	0.714	0.036
			MSTRG.5638	2200	-1.15	0.00161
			MSTRG.5643	6570	0.73	0.019
			MSTRG.5666	85.6	-2.51	0.00142
			MSTRG.5694	13800	-0.853	0.0143
			MSTRG.5732	380	-1.81	0.0138
			MSTRG.5759	89	-1.52	0.0453
			MSTRG.5787	317	1.58	0.000553
			MSTRG.5800	3800	-1.05	0.012
			MSTRG.5803	780	-2.22	0.00331
			MSTRG.5804	246	-2.35	0.000156
			MSTRG.5811	2820	0.636	0.0448
			MSTRG.5826	237	-1.72	0.0179
			MSTRG.5834	36.9	-3.93	0.00485
			MSTRG.5837	1160	-0.759	0.0438
			MSTRG.5857	1030	1.75	8.25e-06
			MSTRG.5873	68.4	1.92	0.0148
			MSTRG.5878	5340	0.747	0.0345
			MSTRG.5902	726	1.73	7.46e-06
			MSTRG.5919	28.2	-2.85	0.0216
			MSTRG.5933	223	-6.58	1.89e-16
			MSTRG.5936	24	-2.87	0.0302
			MSTRG.5937	367	-3.21	0.000241
			MSTRG.5952	1480	-1.28	0.00621
			MSTRG.5990	225	-1.43	0.00735
			MSTRG.6002	9540	1.05	0.019
			MSTRG.6006	415	-1.23	0.0127
			MSTRG.6034	12.4	-6.86	0.00452
			MSTRG.6041	480	1.77	0.000113
			MSTRG.6048	682	1.32	0.00431
			MSTRG.6054	288	-1.29	0.0278
			MSTRG.6080	1110	-1.24	0.0123
			MSTRG.6104	737	-0.928	0.0107
			MSTRG.6137	55.5	1.87	0.0213
			MSTRG.6162	1860	-0.835	0.0111
			MSTRG.6196	379	-2.51	0.00434
			MSTRG.6198	428	-2.01	0.0163
			MSTRG.6204	38600	1.56	0.000163
			MSTRG.6241	686	-1.16	0.045
			MSTRG.6242	227	-1.26	0.0454
			MSTRG.6251	794	-0.997	0.0436
			MSTRG.6254	1180	-1.47	0.00408
			MSTRG.6259	17.1	-4.85	0.00654
			MSTRG.6260	135	-5.38	7.65e-09
			MSTRG.6265	398	-1.76	0.000409
			MSTRG.6268	4270	1.04	0.0105
			MSTRG.6278	308	1.79	4.69e-05
			MSTRG.6285	254	-2.9	0.00179
			MSTRG.6297	386	-3.26	7.01e-07
			MSTRG.6343	409	-1.58	0.0374
			MSTRG.6347	25400	-1.28	0.0182
			MSTRG.6348	2500	0.823	0.0419
			MSTRG.6362	7260	1.19	0.00744
			MSTRG.6363	6.94	-6.03	0.0302
			MSTRG.6384	2660	0.676	0.0362
			MSTRG.6445	1640	0.905	0.00908
			MSTRG.6451	29.6	-3.58	0.0268
			MSTRG.6522	331	-2.71	1.89e-05
			MSTRG.6527	254	1.09	0.0175
			MSTRG.6534	32.3	-8.24	8.18e-06
			MSTRG.6551	931	0.861	0.0431
			MSTRG.6567	140	-3.01	2.36e-05
			MSTRG.6604	857	0.899	0.0271
			MSTRG.6636	48.7	-1.99	0.0428
			MSTRG.6737	1110	0.993	0.00488
			MSTRG.6777	339	-1.07	0.0166
			MSTRG.6789	30.9	-2.22	0.0378
			MSTRG.6808	58.9	1.92	0.012
			MSTRG.6809	2800	-0.901	0.0118
			MSTRG.6813	1020	-0.725	0.0357
			MSTRG.6821	153	-2.55	1.24e-05
			MSTRG.6831	10.1	-5.08	0.0271
			MSTRG.6835	258	-1.73	0.00405
			MSTRG.6846	222	-2.05	0.00173
			MSTRG.6873	524	-3.11	6.81e-10
			MSTRG.6894	6320	-1.28	0.000153
			MSTRG.6918	23.2	-2.8	0.0432
			MSTRG.6922	1210	0.77	0.0384
			MSTRG.6933	887	-1.6	1.83e-05
			MSTRG.6953	3140	-1.65	2.03e-07
			MSTRG.6957	37.5	-3.17	0.0014
			MSTRG.6962	77.7	1.89	0.00737
			MSTRG.6964	67.2	-3.13	0.00218
			MSTRG.6965	325	-1.91	0.000225
			MSTRG.6966	13000	-0.782	0.0176
			MSTRG.6983	181	-4.38	0.000139
			MSTRG.6990	320	1.03	0.0444
			MSTRG.7000	470	-1.12	0.00991
			MSTRG.7006	223	1.02	0.0375
			MSTRG.7018	702	-0.901	0.0449
			MSTRG.7040	35.2	-6.92	9.35e-05
			MSTRG.7042	1390	-0.922	0.021
			MSTRG.7080	6620	-1.69	0.00618
			MSTRG.7084	258	1.9	0.00087
			MSTRG.7090	89.1	-1.61	0.0284
			MSTRG.7149	1130	-1.22	0.0451
			MSTRG.7170	42.5	1.88	0.0402
			MSTRG.7196	2280	0.69	0.0411
			MSTRG.7232	1750	0.653	0.0435
			MSTRG.7322	1470	1.36	5.56e-05
			MSTRG.7326	90	1.68	0.0271
			MSTRG.7333	12100	-1.21	0.048
			MSTRG.7350	17.6	-5.91	0.00316
			MSTRG.7417	1190	0.842	0.0241
			MSTRG.7432	5320	0.669	0.0333
			MSTRG.7491	35300	-1.2	0.00114
			MSTRG.7496	4200	0.964	0.0106
			MSTRG.7502	287	0.942	0.0308
			MSTRG.7508	227	1.57	0.00778
			MSTRG.7534	244	-3.18	0.000847
			MSTRG.7537	359	-2.29	1.44e-05
			MSTRG.7538	7.79	-6.19	0.0264
			MSTRG.7562	1050	-1.13	0.0464
			MSTRG.7597	1850	-1.05	0.0196
			MSTRG.7621	1670	-6.44	3.72e-31
			MSTRG.7623	1040	-2.24	7.82e-06
			MSTRG.7635	76	-2.59	0.00986
			MSTRG.7663	1160	-1.28	0.00154
			MSTRG.7683	861	-0.979	0.00611
			MSTRG.7701	300	1.09	0.0204
			MSTRG.7720	522	-1.99	5.24e-06
			MSTRG.7725	14.2	-3.97	0.0464
			MSTRG.7729	470	-0.796	0.0462
			MSTRG.7780	2880	1.17	0.00481
			MSTRG.7802	364	-1.32	0.00255
			MSTRG.7829	218	1.52	0.00198
			MSTRG.7911	151	-3.45	4.41e-07
			MSTRG.7913	91	1.45	0.0383
			MSTRG.7924	316	-1.48	0.00901
			MSTRG.7925	711	0.974	0.018
			MSTRG.7992	339	1.15	0.0105
			MSTRG.7999	382	1.08	0.0362
			MSTRG.8030	259	1.06	0.0274
			MSTRG.8034	86.2	1.67	0.0112
			MSTRG.8037	403	-0.9	0.0417
			MSTRG.8074	384	0.912	0.0254
			MSTRG.8084	6620	-0.828	0.011
			MSTRG.8109	1080	-2.85	2.77e-13
			MSTRG.8118	57.9	1.67	0.031
			MSTRG.8159	756	-1.89	0.0102
			MSTRG.8171	1740	0.673	0.0387
			MSTRG.8190	405	1.05	0.0273
			MSTRG.8198	14800	-1.24	0.00327
			MSTRG.8219	34.3	-3.01	0.00844
			MSTRG.8221	1600	-0.996	0.00329
			MSTRG.8242	128	-10.2	9.4e-10
			MSTRG.8250	151	-1.61	0.0027
			MSTRG.8271	595	-1.1	0.00527
			MSTRG.8328	42	-3.04	0.0459
			MSTRG.8329	594	-2.37	0.00104
			MSTRG.8346	58.3	-9.1	1.24e-06
			MSTRG.8381	1160	-0.659	0.0487
			MSTRG.8402	3030	-2.46	2.11e-07
			MSTRG.8461	30.9	-2.21	0.034
			MSTRG.8463	402	-1.65	0.03
			MSTRG.8498	167	-2.4	0.0019
			MSTRG.8531	284	-1.1	0.029
			MSTRG.8549	8810	1.39	0.00279
			MSTRG.8550	452	-1.19	0.013
			MSTRG.8594	403	-1.21	0.0177
			MSTRG.8598	22.2	-7.71	9.79e-05
			MSTRG.8599	34100	-1.02	0.00904
			MSTRG.8603	1450	-0.904	0.0145
			MSTRG.8609	216	-1.84	0.0148
			MSTRG.8621	33900	0.819	0.0164
			MSTRG.8646	6570	1.02	0.0182
			MSTRG.8658	606	-0.89	0.0155
			MSTRG.8661	101	-2.17	0.0135
			MSTRG.8669	1610	-1.9	7.18e-05
			MSTRG.8671	135	-2.33	0.00566
			MSTRG.8700	25.8	-7.92	0.000275
			MSTRG.8701	116	-1.69	0.0108
			MSTRG.8704	176	-1.34	0.02
			MSTRG.8763	1810	0.977	0.0325
			MSTRG.8786	4580	-0.703	0.0223
			MSTRG.8821	522	-1.24	0.00651
			MSTRG.8935	247	-1.29	0.00595
			MSTRG.8947	992	0.793	0.0314
			MSTRG.8965	356	1.5	0.000311
			MSTRG.8970	161	-9.12	2.29e-08
			MSTRG.8987	638	1.16	0.0371
			MSTRG.8990	616	-1.85	0.00103
			MSTRG.9000	9280	0.816	0.0163
			MSTRG.9002	658	-1.32	0.0209
			MSTRG.9013	464	-1.46	0.0255
			MSTRG.9025	147	-2.33	0.000593
			MSTRG.9028	90.7	-3.83	0.00187
			MSTRG.9072	223	-1.02	0.0357
			MSTRG.9083	5740	1.01	0.00089
			MSTRG.9131	19.7	-2.89	0.0482
			MSTRG.9133	6.85	-6.01	0.035
			MSTRG.9141	2140	-0.908	0.0495
			MSTRG.9145	942	-1.18	0.0106
			MSTRG.9155	356	-1.5	0.0138
			MSTRG.9164	7480	0.652	0.0336
			MSTRG.9171	4550	-1.03	0.00496
			MSTRG.9178	339	-0.948	0.0332
			MSTRG.9182	8.79	-6.37	0.0321
			MSTRG.9184	2150	0.796	0.0329
			MSTRG.9185	448	1.68	0.00596
			MSTRG.9190	4590	-1.11	0.00108
			MSTRG.9199	546	-0.977	0.0241
			MSTRG.9213	41.2	-1.97	0.037
			MSTRG.9215	1440	-0.708	0.0344
			MSTRG.9294	61	-2.16	0.0369
			MSTRG.9303	2280	-0.749	0.044
			MSTRG.9313	1580	1.33	0.0012
			MSTRG.9314	3030	0.905	0.00461
			MSTRG.9320	127	-1.72	0.00671
			MSTRG.9360	435	1.44	0.00662
			MSTRG.9364	610	-1.06	0.0126
			MSTRG.9411	47.7	-2.37	0.0133
			MSTRG.9423	213	-4.14	1.66e-05
			MSTRG.9428	24	-3.46	0.0278
			MSTRG.9448	81400	0.806	0.0124
			MSTRG.9477	737	-1.52	0.000281
			MSTRG.9493	7260	-1.08	0.00585
			MSTRG.9508	33.2	-5.82	0.00104
			MSTRG.9509	9.93	-6.54	0.00961
			MSTRG.9526	208	-1.27	0.0334
			MSTRG.9543	515	-1.09	0.0251
			MSTRG.9558	15700	-1.26	0.0112
			MSTRG.9559	347	-3.07	1.67e-05
			MSTRG.9563	156	-1.35	0.0192
			MSTRG.9593	1280	-1.85	4.55e-05
			MSTRG.9610	16.7	-7.3	0.00143
			MSTRG.9614	455	-1.33	0.00152
			MSTRG.9631	102	-1.62	0.00923
			MSTRG.9633	568	-0.801	0.0491
			MSTRG.9722	385	-1.15	0.0218
			MSTRG.9774	2140	0.792	0.0409
			MSTRG.9782	238	1.61	0.000563
			MSTRG.9790	46300	0.662	0.0463
			MSTRG.9802	1030	-0.861	0.0134
			MSTRG.9807	200	-2.07	0.00279
			MSTRG.9818	95.5	-2.95	5.88e-05
			MSTRG.9821	293	-1.03	0.0352
			MSTRG.9831	7570	0.709	0.0283
			MSTRG.9856	388	-0.951	0.035
			MSTRG.9863	1690	1.22	0.00392
			MSTRG.9908	18600	-0.941	0.03
			MSTRG.9924	32100	-1.37	8.92e-06
			MSTRG.9945	411	-3.27	7.38e-07
			MSTRG.9949	190	1.15	0.0196
			MSTRG.9982	220	-1.06	0.0478
			MSTRG.10074	8.37	-4.81	0.0466
			MSTRG.10080	1150	1.1	0.0257
			MSTRG.10107	238	1.57	0.00814
			MSTRG.10109	2070	-2.16	7.66e-05
			MSTRG.10126	25.3	-4.41	0.0116
			MSTRG.10183	1230	-1.56	0.00496
			MSTRG.10186	1620	0.814	0.0281
			MSTRG.10234	601	-1.6	0.0141
			MSTRG.10246	37000	0.809	0.0189
			MSTRG.10287	1650	-0.875	0.0216
			MSTRG.10292	1830	-0.864	0.0175
			MSTRG.10297	184	-1.32	0.0372
			MSTRG.10300	1200	-1.49	0.0126
			MSTRG.10332	1270	1.08	0.0422
			MSTRG.10344	70.4	-2.48	0.00102
			MSTRG.10355	622	-1.32	0.00148
			MSTRG.10369	207	-2.54	2.99e-07
			MSTRG.10422	3690	-0.869	0.0321
			MSTRG.10436	877	-1.16	0.0094
			MSTRG.10447	8320	-0.922	0.00925
			MSTRG.10462	730	0.972	0.00813
			MSTRG.10468	772	-1.08	0.00805
			MSTRG.10509	1550	-0.829	0.0184
			MSTRG.10558	726	-1.96	0.0104
			MSTRG.10571	521	1.27	0.0115
			MSTRG.10574	731	-1.33	0.00046
			MSTRG.10612	133	1.43	0.0145
			MSTRG.10624	1270	1.49	8.3e-05
			MSTRG.10662	1230	-3.1	3.92e-06
			MSTRG.10668	25.2	-7.89	7.35e-05
			MSTRG.10682	100	-1.89	0.00415
			MSTRG.10717	163	-1.28	0.0195
			MSTRG.10722	2530	-1.55	0.000645
			MSTRG.10728	88.1	-1.55	0.0263
			MSTRG.10761	12.3	-6.86	0.00324
			MSTRG.10809	6.62	-5.96	0.0357
			MSTRG.10810	185	1.96	0.0111
			MSTRG.10817	1080	-1.2	0.00372
			MSTRG.10858	347	-1.04	0.0334
			MSTRG.10863	1750	-3.79	2.34e-30
			MSTRG.10869	1980	-0.715	0.0468
			MSTRG.10886	1240	-1	0.034
			MSTRG.10889	231	-1.26	0.00831
			MSTRG.10898	783	-0.758	0.0444
			MSTRG.10907	194	-1.3	0.0123
			MSTRG.10913	645	-0.855	0.0286
			MSTRG.10927	550	-0.888	0.021
			MSTRG.10930	3410	0.809	0.0249
			MSTRG.10938	2410	1.21	0.001
			MSTRG.10939	13.7	-7.01	0.00262
			MSTRG.10952	7280	-0.888	0.00654
			MSTRG.10956	1280	1.83	0.00592
			MSTRG.10958	1420	-1.37	9.21e-05
			MSTRG.10962	291	-1.39	0.043
			MSTRG.10977	136	-1.95	0.0178
			MSTRG.10981	59	-1.95	0.0309
			MSTRG.11008	1050	-1.03	0.0194
			MSTRG.11014	2870	1.28	0.001
			MSTRG.11020	99.4	-2.21	0.00112
			MSTRG.11047	651	1.09	0.0233
			MSTRG.11102	636	-0.767	0.0493
			MSTRG.11146	2220	-1.71	0.00194
			MSTRG.11153	143	-1.34	0.031
			MSTRG.11164	6450	-1.33	0.00824
			MSTRG.11234	12.9	-5.45	0.0113
			MSTRG.11339	447	-3.56	0.000147
			MSTRG.11344	3120	-0.857	0.00594
			MSTRG.11393	602	-1.11	0.00292
			MSTRG.11429	3960	-0.999	0.00484
			MSTRG.11431	1070	-1.35	0.000878
			MSTRG.11432	782	-1.42	0.000413
			MSTRG.11438	216	1.77	0.000267
			MSTRG.11450	283	-1.11	0.0126
			MSTRG.11459	654	-4.56	1.69e-12
			MSTRG.11535	331	-1.45	0.00274
			MSTRG.11537	87	-1.78	0.0131
			MSTRG.11543	33.8	-2.2	0.0323
			MSTRG.11559	511	-1.56	0.00167
			MSTRG.11565	119	1.53	0.0225
			MSTRG.11633	612	-0.94	0.0437
			MSTRG.11652	1990	0.643	0.0492
			MSTRG.11656	2900	1.31	0.00439
			MSTRG.11676	83.5	-2.3	0.00123
			MSTRG.11681	1470	0.989	0.00886
			MSTRG.11686	59.2	-4.42	0.00486
			MSTRG.11693	1320	-0.87	0.0145
			MSTRG.11704	307	-1.3	0.0334
			MSTRG.11709	388	1.37	0.00421
			MSTRG.11741	39.1	-3.39	0.0232
			MSTRG.11781	166	1.19	0.031
			MSTRG.11791	1070	1.49	0.00035
			MSTRG.11820	863	-0.801	0.0456
			MSTRG.11868	6830	1.85	5.31e-06
			MSTRG.11953	8550	0.623	0.0399
			MSTRG.11973	7.07	-6.05	0.0287
			MSTRG.12038	774	1.23	0.00227
			MSTRG.12083	25.8	-3.8	0.00267
			MSTRG.12092	91.4	1.58	0.0333
			MSTRG.12098	335	1.35	0.0191
			MSTRG.12114	1910	-0.633	0.0469
			MSTRG.12132	414	-1.17	0.00344
			MSTRG.12147	123	-10.2	1.25e-10
			MSTRG.12173	102	-1.37	0.0307
			MSTRG.12181	72.6	-2.16	0.00356
			MSTRG.12183	128	-1.36	0.029
			MSTRG.12190	763	-1.05	0.0139
			MSTRG.12203	3410	1.13	0.0337
			MSTRG.12218	1240	-0.906	0.0217
			MSTRG.12220	3170	0.703	0.0486
			MSTRG.12253	247	-1.56	0.00753
			MSTRG.12300	202	-1.15	0.0185
			MSTRG.12318	12900	1.03	0.0436
			MSTRG.12321	3310	0.836	0.0153
			MSTRG.12323	8.57	-4.83	0.0436
			MSTRG.12333	738	-1.77	0.00128
			MSTRG.12363	39.9	-2.82	0.0122
			MSTRG.12365	610	-1.03	0.0104
			MSTRG.12367	247	-1.09	0.0197
			MSTRG.12377	814	-1.3	0.000207
			MSTRG.12400	186	-2.11	0.0238
			MSTRG.12403	545	-1.08	0.00766
			MSTRG.12413	5440	1	0.0253
			MSTRG.12420	732	-0.967	0.0138
			MSTRG.12427	190	-3.15	2.74e-07
			MSTRG.12434	887	-3.7	8.81e-10
			MSTRG.12446	406	-1.2	0.0258
			MSTRG.12464	1120	0.696	0.0415
			MSTRG.12477	287	1.47	0.00743
			MSTRG.12479	240	-1.19	0.0112
			MSTRG.12497	680	-2.32	0.000546
			MSTRG.12505	84.7	-2.15	0.00232
			MSTRG.12521	688	0.838	0.0261
			MSTRG.12535	13.1	-6.94	0.0023
			MSTRG.12541	53.9	-3.15	0.00351
			MSTRG.12547	14.2	-3.96	0.0318
			MSTRG.12560	12.5	-3.3	0.0421
			MSTRG.12572	457	-1.48	0.0279
			MSTRG.12606	625	-1.19	0.021
			MSTRG.12669	16.5	-3.74	0.0145
			MSTRG.12712	202	-1.09	0.0288
			MSTRG.12720	199	-1.26	0.0365
			MSTRG.12730	643	-2.15	3.35e-06
			MSTRG.12734	673	1.39	0.00351
			MSTRG.12736	1310	0.996	0.0192
			MSTRG.12766	1000	-0.928	0.0362
			MSTRG.12785	12700	-1.1	0.00296
			MSTRG.12786	28.2	-3.32	0.03
			MSTRG.12787	28.1	-3.5	0.0274
			MSTRG.12790	528	-2.21	1.36e-06
			MSTRG.12832	1940	-1.18	0.00552
			MSTRG.12838	305	-1.27	0.00557
			MSTRG.12843	1460	-0.893	0.0353
			MSTRG.12859	122	-2.38	0.0131
			MSTRG.12881	85.3	-2.58	0.0116
			MSTRG.12895	222	-1.26	0.0302
			MSTRG.12915	1050	-0.874	0.017
			MSTRG.12918	112	-2.72	0.000157
			MSTRG.12920	1230	-0.719	0.0448
			MSTRG.13116	61.5	-3.52	2.3e-05
			MSTRG.13127	263	-1.4	0.012
			MSTRG.13139	388	1.25	0.00181
			MSTRG.13141	708	-1.95	0.00778
			MSTRG.13143	138	-1.34	0.0494
			MSTRG.13145	12200	-0.82	0.0165
			MSTRG.13147	73.9	-5.38	1.55e-08
			MSTRG.13148	179	-5.17	0.0248
			MSTRG.13149	772	1.33	0.00392
			MSTRG.13151	1280	-1.81	0.0318
			MSTRG.13166	137	-5.03	1.78e-12
			MSTRG.13167	229	-1.47	0.00318
			MSTRG.13183	857	-0.972	0.00604
			MSTRG.13217	502	-1.49	0.0384
			MSTRG.13218	1300	-1.8	3.64e-07
			MSTRG.13235	1220	-0.841	0.0334
			MSTRG.13273	2280	-1.8	4.05e-08
			MSTRG.13282	994	-1.19	0.00978
			MSTRG.13296	178	-1.12	0.0323
			MSTRG.13298	178	-1.44	0.0289
			MSTRG.13335	606	-1.63	0.000106
			MSTRG.13339	5080	-0.806	0.027
			MSTRG.13340	89.4	-2.72	0.000472
			MSTRG.13363	1610	-1.79	2.08e-05
			MSTRG.13391	17.4	-3.18	0.0242
			MSTRG.13397	132	1.32	0.044
			MSTRG.13404	1120	1.5	0.000179
			MSTRG.13460	170	-1.82	0.00622
			MSTRG.13467	10.3	-6.6	0.00921
			MSTRG.13468	1050	-1.9	1.56e-06
			MSTRG.13506	1330	-0.835	0.0341
			MSTRG.13507	848	-0.748	0.0479
			MSTRG.13535	77.2	-3.86	0.023
			MSTRG.13541	910	-8.43	1.67e-07
			MSTRG.13569	2190	1.16	0.0166
			MSTRG.13609	1730	0.911	0.0352
			MSTRG.13682	122	-1.56	0.0198
			MSTRG.13689	399	0.974	0.0157
			MSTRG.13751	83.7	1.72	0.0413
			MSTRG.13787	531	-1.03	0.00893
			MSTRG.13795	16.3	-7.26	0.000669
			MSTRG.13797	304	-10	8.16e-11
			MSTRG.13807	257	-2.75	4.82e-06
			MSTRG.13811	1230	-1.75	2.24e-05
			MSTRG.13818	1430	0.731	0.0274
			MSTRG.13843	307	-0.901	0.0417
			MSTRG.13859	1400	-1.04	0.0282
			MSTRG.13862	599	-0.822	0.0419
			MSTRG.13865	298	-1.42	0.00129
			MSTRG.13867	277	-2.56	0.00717
			MSTRG.13889	400	1.73	0.00313
			MSTRG.13904	3740	-0.861	0.0496
			MSTRG.13924	1150	-2.28	1.57e-05
			MSTRG.13927	2850	0.924	0.0165
			MSTRG.13934	88.2	-1.51	0.0277
			MSTRG.13935	912	-2.08	0.000765
			MSTRG.13947	1490	-1.77	0.000172
			MSTRG.13961	535	-1.33	0.0185
			MSTRG.13969	1740	-1.6	3.35e-05
			MSTRG.13989	231	-1.77	0.00733
			MSTRG.13996	2420	-1.03	0.00171
			MSTRG.14001	1110	-1.2	0.000358
			MSTRG.14042	507	-1.16	0.029
			MSTRG.14055	40.5	-4.77	0.000101
			MSTRG.14060	3090	-0.735	0.0321
			MSTRG.14067	599	-0.94	0.0234
			MSTRG.14084	431	-0.952	0.0348
			MSTRG.14098	202	-2.09	0.000272
			MSTRG.14101	105	-1.39	0.0373
			MSTRG.14136	377	-2.2	0.00479
			MSTRG.14162	56400	1.19	0.00346
			MSTRG.14247	835	1.09	0.00404
			MSTRG.14255	415	-1.61	0.00539
			MSTRG.14260	991	1.4	6.08e-05
			MSTRG.14281	294	-1.03	0.0386
			MSTRG.14282	191	-1.4	0.0176
			MSTRG.14286	590	-0.78	0.0484
			MSTRG.14320	166	-2.26	0.0238
			MSTRG.14343	937	-1.32	0.0114
			MSTRG.14347	75.9	-1.7	0.0186
			MSTRG.14366	106	-1.87	0.00242
			MSTRG.14379	206	-2.54	0.00201
			MSTRG.14407	29.1	-3.99	0.00167
			MSTRG.14426	3010	0.946	0.00257
			MSTRG.14437	3860	0.789	0.013
			MSTRG.14445	181	1.13	0.0224
			MSTRG.14466	253	1.87	0.000763
			MSTRG.14467	1610	-1.07	0.00875
			MSTRG.14514	767	1.15	0.0293
			MSTRG.14528	3710	0.983	0.00819
			MSTRG.14558	2530	0.929	0.022
			MSTRG.14594	3890	1.14	0.0111
			MSTRG.14604	488	1.45	0.00614
			MSTRG.14608	17.1	-4.85	0.0086
			MSTRG.14611	889	1.66	0.00822
			MSTRG.14634	3220	1.23	0.00151
			MSTRG.14637	10.2	-6.58	0.00915
			MSTRG.14655	1710	1	0.00298
			MSTRG.14679	23200	0.75	0.0122
			MSTRG.14734	506	-1.27	0.00102
			MSTRG.14742	660	-0.908	0.0229
			MSTRG.14744	398	-2.15	0.0118
			MSTRG.14750	142	-1.46	0.0451
			MSTRG.14752	130	-3.34	7.62e-05
			MSTRG.14756	725	-1.16	0.0389
			MSTRG.14763	2610	-1.23	0.0047
			MSTRG.14767	341	-1.28	0.00804
			MSTRG.14773	2630	-0.878	0.0125
			MSTRG.14775	111	-1.54	0.0177
			MSTRG.14782	352	-0.929	0.0434
			MSTRG.14800	507	-1.01	0.00785
			MSTRG.14825	912	-0.771	0.0448
			MSTRG.14842	2250	-1.13	0.0062
			MSTRG.14888	33.2	-3.58	0.0139
			MSTRG.14902	5210	-1.2	0.000201
			MSTRG.14909	13.7	-4.52	0.018
			MSTRG.14916	146	-1.42	0.0155
			MSTRG.14932	358	-1.05	0.0231
			MSTRG.14934	3880	-0.73	0.0331
			MSTRG.14935	82.1	-2.81	0.0115
			MSTRG.14937	545	-0.88	0.0214
			MSTRG.14963	651	-0.92	0.0301
			MSTRG.14977	458	-1.41	0.0248
			MSTRG.14987	386	1.2	0.00807
			MSTRG.14988	124	-3.92	3.21e-06
			MSTRG.14989	28.7	-6.61	0.00488
			MSTRG.15006	594	1.77	0.00189
			MSTRG.15027	648	-1.15	0.0265
			MSTRG.15034	61.9	-3.6	0.00595
			MSTRG.15064	856	-0.704	0.0469
			MSTRG.15071	13600	-1.29	0.0131
			MSTRG.15072	87.7	-2.12	0.00428
			MSTRG.15081	913	-1.01	0.0122
			MSTRG.15085	37	-4.64	0.00097
			MSTRG.15092	139	-1.54	0.0171
			MSTRG.15103	1480	-2.04	0.00214
			MSTRG.15127	202	-2.13	0.0167
			MSTRG.15173	47.6	-5.34	1.81e-05
			MSTRG.15243	249	-0.954	0.0375
			MSTRG.15321	1110	-0.879	0.0158
			MSTRG.15324	285	-1.2	0.0336
			MSTRG.15332	29800	-2.87	6.16e-07
			MSTRG.15340	639	-1.16	0.0154
			MSTRG.15345	78.6	-2.82	0.000447
			MSTRG.15360	84.1	-2.59	0.00323
			MSTRG.15364	3170	-0.851	0.00983
			MSTRG.15365	85.5	-2.63	0.000114
			MSTRG.15381	944	-0.81	0.0402
			MSTRG.15402	110	-1.38	0.0216
			MSTRG.15411	477	-1.73	0.00278
			MSTRG.15419	334	-1.43	0.0213
			MSTRG.15423	74.1	-9.44	1.02e-08
			MSTRG.15429	43.6	-2.2	0.0148
			MSTRG.15434	106	-1.6	0.0156
			MSTRG.15455	649	-0.912	0.0182
			MSTRG.15463	315	-1.26	0.00461
			MSTRG.15471	71.9	-1.83	0.0248
			MSTRG.15476	55.3	-1.92	0.0289
			MSTRG.15544	337	1.68	0.000109
			MSTRG.15572	175	1.26	0.0309
			MSTRG.15590	292	-1.1	0.0122
			MSTRG.15594	46.8	-3.43	0.0136
			MSTRG.15596	285	-1.87	0.0483
			MSTRG.15606	427	-1.69	0.00825
			MSTRG.15612	6360	0.77	0.0283
			MSTRG.15614	61.8	-2.52	0.00929
			MSTRG.15650	147	1.68	0.00922
			MSTRG.15657	499	-1.1	0.0306
			MSTRG.15683	2340	-1.26	0.00469
			MSTRG.15684	474	-1.02	0.0397
			MSTRG.15691	41.8	-3.21	0.00184
			MSTRG.15714	19100	-1.85	1.01e-05
			MSTRG.15722	189	1.41	0.0094
			MSTRG.15739	3150	-0.996	0.0107
			MSTRG.15746	7330	-1.43	4.94e-05
			MSTRG.15748	2340	-0.875	0.0134
			MSTRG.15749	551	-2.17	0.0164
			MSTRG.15751	344	-1.28	0.00309
			MSTRG.15756	195	-1.5	0.0286
			MSTRG.15761	25.4	-3.34	0.0367
			MSTRG.15784	4150	-1.16	0.00105
			MSTRG.15785	728	1.23	0.000621
			MSTRG.15790	702	-1.38	0.000505
			MSTRG.15856	144	1.72	0.00495
			MSTRG.15861	59.8	-3.81	0.00292
			MSTRG.15862	3360	-0.833	0.0198
			MSTRG.15866	556	-1.96	0.00535
			MSTRG.15871	26.1	-3.58	0.00594
			MSTRG.15873	340	-1.29	0.0071
			MSTRG.15879	3040	-1.4	0.00462
			MSTRG.15881	685	1.32	0.00554
			MSTRG.15882	221	-1.01	0.035
			MSTRG.15890	1290	-1.2	0.0151
			MSTRG.15911	258	-1.91	2.95e-05
			MSTRG.15937	1880	-0.879	0.0123
			MSTRG.15948	122	-4.47	7.48e-05
			MSTRG.15951	299	-0.96	0.0452
			MSTRG.15966	716	-1.1	0.0144
			MSTRG.15984	8.05	-6.24	0.0184
			MSTRG.15985	6310	-0.903	0.0262
			MSTRG.16009	8570	-1.54	0.00014
			MSTRG.16010	195	-1.71	0.0157
			MSTRG.16012	2200	-1.08	0.00301
			MSTRG.16025	73.2	-5.15	6.33e-06
			MSTRG.16026	525	-0.953	0.0304
			MSTRG.16028	13.3	-3.86	0.0415
			MSTRG.16036	27800	-1.29	8.7e-05
			MSTRG.16045	1050	-0.834	0.0291
			MSTRG.16053	3070	-0.695	0.0451
			MSTRG.16054	576	-0.896	0.0209
			MSTRG.16065	46.6	-8.77	4.17e-07
			MSTRG.16068	529	1.36	0.00433
			MSTRG.16074	524	-1.46	0.000169
			MSTRG.16094	99.1	-1.85	0.00798
			MSTRG.16103	46	-2.95	0.00487
			MSTRG.16104	319	-3.79	2.82e-05
			MSTRG.16106	164	-2.01	0.0124
			MSTRG.16116	77.4	-3.34	1.02e-05
			MSTRG.16131	379	-2.04	0.0241
			MSTRG.16134	42	-8.62	1.39e-06
			MSTRG.16194	19.9	-2.94	0.0304
			MSTRG.16221	613	-4.24	0.00549
			MSTRG.16308	233	1.01	0.0286
			MSTRG.16312	184	1.84	0.00636
			MSTRG.16319	985	-1.17	0.00236
			MSTRG.16384	1410	-3.99	4.28e-08
			MSTRG.16388	406	-1.58	0.00239
			MSTRG.16389	195	-4.07	6.22e-10
			MSTRG.16411	344	-0.833	0.0463
			MSTRG.16428	1050	-1.33	0.0312
			MSTRG.16443	51.3	-2.29	0.00983
			MSTRG.16486	121	-1.36	0.0194
			MSTRG.16527	2440	1.09	0.00258
			MSTRG.16556	198	-1.32	0.0129
			MSTRG.16594	197	1.74	0.00522
			MSTRG.16595	77.8	-2.8	0.00119
			MSTRG.16627	185	-1.19	0.0173
			MSTRG.16632	5450	1.04	0.00641
			MSTRG.16666	2840	-0.891	0.029
			MSTRG.16709	3080	-1.06	0.00067
			MSTRG.16713	8040	1.37	4.9e-06
			MSTRG.16739	2940	-0.805	0.0371
			MSTRG.16754	25.6	-3.57	0.0227
			MSTRG.16813	3090	0.957	0.00663
			MSTRG.16836	23.7	-3.03	0.0149
			MSTRG.16848	230	-1.19	0.0162
			MSTRG.16879	9.37	-6.46	0.0172
			MSTRG.16909	1600	0.895	0.0125
			MSTRG.16934	1550	-1.47	0.008
			MSTRG.16992	312	-4.27	8.99e-09
			MSTRG.17047	1390	-1.16	0.0117
			MSTRG.17054	266	1.19	0.0225
			MSTRG.17055	42	-5.58	0.000393
			MSTRG.17056	6450	-1.97	7.72e-05
			MSTRG.17071	540	1.02	0.0136
			MSTRG.17125	314	-0.909	0.0472
			MSTRG.17131	1970	0.749	0.0496
			MSTRG.17136	101	-1.66	0.014
			MSTRG.17168	1220	-2.45	0.00142
			MSTRG.17170	1240	-1.05	0.013
			MSTRG.17173	419	-1.18	0.0183
			MSTRG.17183	257	-2.59	4.71e-05
			MSTRG.17241	3740	-0.945	0.0485
			MSTRG.17286	5220	0.727	0.021
			MSTRG.17297	2410	1.07	0.0234
			MSTRG.17322	183	-1.72	0.0409
			MSTRG.17329	243	-1.35	0.0061
			MSTRG.17330	2720	-1.57	6.79e-05
			MSTRG.17373	235	1.52	0.0294
			MSTRG.17383	299	0.941	0.0472
			MSTRG.17390	54.7	-3.37	0.0167
			MSTRG.17394	171	1.58	0.0303
			MSTRG.17410	5630	0.727	0.0218
			MSTRG.17449	18800	0.705	0.0203
			MSTRG.17473	733	0.997	0.00606
			MSTRG.17484	84.7	1.29	0.0486
			MSTRG.17488	3120	0.778	0.0277
			MSTRG.17495	1240	-3.27	3.47e-06
			MSTRG.17513	1380	0.687	0.0491
			MSTRG.17523	360	1.18	0.00587
			MSTRG.17568	30.5	-8.16	1.21e-05
			MSTRG.17573	1010	-1.24	0.0199
			MSTRG.17634	7.18	-6.08	0.03
			MSTRG.17672	586	1.44	0.0018
			MSTRG.17700	18700	1.2	0.000361
			MSTRG.17705	405	-1.49	0.00889
			MSTRG.17713	13.3	-6.96	0.00213
			MSTRG.17720	376	-1.68	0.00941
			MSTRG.17754	256	-2.26	0.00367
			MSTRG.17762	13200	0.635	0.0447
			MSTRG.17793	2000	-1.23	0.000407
			MSTRG.17803	1340	1.17	0.00572
			MSTRG.17851	845	-0.853	0.0205
			MSTRG.17853	177	-1.47	0.045
			MSTRG.17891	1070	0.927	0.0448
			MSTRG.17894	60.5	-2.64	0.00376
			MSTRG.17942	595	-2.12	2.12e-07
			MSTRG.17982	284	1.33	0.00248
			MSTRG.18035	21.8	-5.18	0.00196
			MSTRG.18050	89.8	-3.81	0.0022
			MSTRG.18071	6.66	-5.97	0.0404
			MSTRG.18075	3310	0.62	0.044
			MSTRG.18092	1670	1.09	0.00611
			MSTRG.18094	11100	-1.79	0.00156
			MSTRG.18129	1330	-0.787	0.0236
			MSTRG.18142	2000	-1.61	0.000282
			MSTRG.18147	2290	1.2	0.0189
			MSTRG.18151	5270	-0.821	0.015
			MSTRG.18186	449	1.36	0.00757
			MSTRG.18204	1600	-0.946	0.044
			MSTRG.18226	894	-1.05	0.0336
			MSTRG.18256	207	-1.41	0.018
			MSTRG.18301	60.6	1.53	0.0475
			MSTRG.18340	70	-1.57	0.0287
			MSTRG.18342	14.3	-7.06	0.00141
			MSTRG.18350	431	-1.24	0.0117
			MSTRG.18374	20900	-1.83	0.00678
			MSTRG.18376	147	-7.4	3.22e-12
			MSTRG.18395	202	-3.61	1.93e-06
			MSTRG.18396	360	-1.39	0.00179
			MSTRG.18397	10.5	-6.63	0.00815
			MSTRG.18409	3810	-0.773	0.0283
			MSTRG.18434	1990	-0.761	0.0262
			MSTRG.18439	499	-2.1	9.76e-08
			MSTRG.18455	1900	-0.812	0.0161
			MSTRG.18459	6070	-1.33	0.00411
			MSTRG.18486	2670	-2.36	0.00162
			MSTRG.18506	438	-0.93	0.0404
			MSTRG.18509	947	-1.55	0.000709
			MSTRG.18510	6.81	-6	0.034
			MSTRG.18516	6050	-1.01	0.00309
			MSTRG.18534	557	1.28	0.00155
			MSTRG.18541	1080	-0.934	0.00684
			MSTRG.18570	281	-2.49	0.0124
			MSTRG.18585	17.5	-7.36	0.00201
			MSTRG.18596	236	-2.29	0.000159
			MSTRG.18606	145	-2.06	0.016
			MSTRG.18614	277	-1.25	0.0125
			MSTRG.18623	411	-1.16	0.00444
			MSTRG.18641	3080	-0.82	0.0138
			MSTRG.18669	2080	-0.725	0.033
			MSTRG.18682	9650	0.888	0.0223
			MSTRG.18693	8050	-1.98	0.000612
			MSTRG.18694	337	-1.49	0.0139
			MSTRG.18713	142	-1.55	0.0304
			MSTRG.18714	90.9	-9.74	0.00186
			MSTRG.18717	296	-2.2	3.08e-06
			MSTRG.18721	2440	-0.656	0.0478
			MSTRG.18762	222	-1.36	0.0048
			MSTRG.18804	90.1	1.48	0.0307
			MSTRG.18875	52.8	-4.67	0.00124
			MSTRG.18879	2560	0.947	0.0306
			MSTRG.18889	5910	-0.772	0.0315
			MSTRG.18891	86.7	-3	0.00397
			MSTRG.18893	177	-2.93	0.002
			MSTRG.18894	48	-4.15	0.0019
			MSTRG.18901	383	-1.36	0.0415
			MSTRG.18952	793	-1.9	6.31e-07
			MSTRG.18960	733	-3.05	0.000124
			MSTRG.18985	284	-1.98	0.0146
			MSTRG.18998	213	-1.41	0.0167
			MSTRG.19008	59.6	1.78	0.0471
			MSTRG.19039	63.7	-3.08	0.000766
			MSTRG.19073	28.9	-5.63	0.000503
			MSTRG.19078	638	-1.84	0.00105
			MSTRG.19087	1270	-2.11	4.17e-09
			MSTRG.19092	15900	-1.25	0.0199
			MSTRG.19095	87.2	-3.95	0.00239
			MSTRG.19114	291	-1.45	0.00314
			MSTRG.19148	112	-2.43	0.000437
			MSTRG.19154	2750	-0.89	0.016
			MSTRG.19165	3560	-1.91	0.000816
			MSTRG.19176	1010	-0.746	0.0329
			MSTRG.19180	1690	-2.33	2.42e-07
			MSTRG.19184	2020	-0.753	0.0341
			MSTRG.19189	2750	-2.2	6.08e-05
			MSTRG.19201	1600	-0.687	0.0358
			MSTRG.19213	2790	1.6	2.66e-06
			MSTRG.19251	397	-1.77	0.0312
			MSTRG.19255	154	-1.41	0.0407
			MSTRG.19269	850	-1.45	0.00834
			MSTRG.19280	256	-1.05	0.0359
			MSTRG.19298	981	-1.36	0.000104
			MSTRG.19330	183	-2.75	1.11e-06
			MSTRG.19340	748	-1.2	0.00189
			MSTRG.19352	2370	-1.39	4.84e-05
			MSTRG.19357	227	-1.33	0.0194
			MSTRG.19387	128	-1.79	0.0364
			MSTRG.19517	270	1.66	0.0152
			MSTRG.19524	327	-1.45	0.0322
			MSTRG.19616	349	1.58	0.00089
			MSTRG.19633	1220	1.01	0.0386
			MSTRG.19652	90.4	1.66	0.0315
			MSTRG.19667	3290	0.859	0.0469
			MSTRG.19686	202	-10.9	2.09e-12
			MSTRG.19687	1580	0.953	0.00662
			MSTRG.19690	2820	-5.05	2.78e-15
			MSTRG.19694	8630	0.698	0.0204
			MSTRG.19707	404	-0.923	0.0256
			MSTRG.19725	20600	0.906	0.00872
			MSTRG.19744	1710	-0.965	0.0065
			MSTRG.19784	600	-1.46	0.000793
			MSTRG.19796	3350	-1.32	0.00296
			MSTRG.19797	2040	-3.62	0.0316
			MSTRG.19823	504	-0.989	0.00998
			MSTRG.19839	565	-2.26	5.95e-05
			MSTRG.19862	246	-1.6	0.00433
			MSTRG.19865	3990	0.62	0.0456
			MSTRG.19867	6110	0.889	0.0318
			MSTRG.19873	396	-1.01	0.0168
			MSTRG.19912	958	-0.703	0.0398
			MSTRG.19920	2540	-1	0.0335
			MSTRG.19970	9.06	-6.41	0.0116
			MSTRG.19980	7.88	-6.21	0.0414
			MSTRG.19982	99	-3.57	0.00541
			MSTRG.19986	953	1.12	0.0022
			MSTRG.20008	543	-3.86	0.0353
			MSTRG.20014	1610	-0.84	0.0408
			MSTRG.20028	1290	0.737	0.0315
			MSTRG.20036	7830	-1.16	0.000833
			MSTRG.20075	941	-1.41	0.00056
			MSTRG.20096	52	-3.43	0.0179
			MSTRG.20111	1940	-1.52	0.000112
			MSTRG.20112	162	-1.54	0.00394
			MSTRG.20133	2960	-1.2	0.000262
			MSTRG.20135	8380	0.752	0.0167
			MSTRG.20172	690	-0.795	0.0408
			MSTRG.20182	4140	1.31	0.000767
			MSTRG.20194	371	-1.64	0.00035
			MSTRG.20195	456	-2.17	0.000944
			MSTRG.20197	605	-0.798	0.0477
			MSTRG.20223	2500	-0.948	0.0144
			MSTRG.20226	4690	-1.36	0.000249
			MSTRG.20231	14000	-0.978	0.00653
			MSTRG.20271	2910	-0.965	0.00549
			MSTRG.20273	531	-1.9	9.37e-05
			MSTRG.20282	789	-1.03	0.00866
			MSTRG.20284	2730	1.44	0.00114
			MSTRG.20291	7200	0.76	0.0224
			MSTRG.20315	2450	-1.41	0.000209
			MSTRG.20326	1340	-0.902	0.036
			MSTRG.20337	64.5	-1.82	0.0265
			MSTRG.20339	565	-1.58	0.000169
			MSTRG.20357	1670	-1.26	0.000266
			MSTRG.20359	298	-1.58	0.00237
			MSTRG.20361	1300	-0.808	0.0281
			MSTRG.20391	11.2	-6.71	0.00523
			MSTRG.20403	1020	-0.913	0.0228
			MSTRG.20404	705	-2.12	0.000994
			MSTRG.20408	122	-1.65	0.0141
			MSTRG.20423	6.94	-6.03	0.0302
			MSTRG.20464	531	-1.3	0.00159
			MSTRG.20482	31.5	-3.17	0.00483
			MSTRG.20491	6.13	-5.85	0.0454
			MSTRG.20502	1170	-1.82	0.00421
			MSTRG.20520	390	-1.1	0.00637
			MSTRG.20527	7.05	-6.05	0.0314
			MSTRG.20536	777	-1.09	0.0131
			MSTRG.20548	442	1.53	0.0087
			MSTRG.20555	3030	-1.69	0.00359
			MSTRG.20564	251	-1.58	0.0078
			MSTRG.20571	86.2	-2.22	0.00425
			MSTRG.20583	2810	-0.94	0.0214
			MSTRG.20597	17.4	-5.89	0.00461
			MSTRG.20623	5140	0.762	0.0193
			MSTRG.20668	24.6	-4.36	0.00985
			MSTRG.20669	8.02	-6.24	0.0209
			MSTRG.20712	7600	0.643	0.0328
			MSTRG.20728	82.3	1.56	0.0215
			MSTRG.20756	1400	-0.997	0.0443
			MSTRG.20772	97.7	-2.35	0.00814
			MSTRG.20776	16.5	-7.28	0.000824
			MSTRG.20796	75	-1.71	0.0191
			MSTRG.20818	1830	-1.46	3.33e-05
			MSTRG.20898	2170	0.948	0.00414
			MSTRG.20920	81.6	-9.58	1.27e-08
			MSTRG.20933	704	1	0.0158
			MSTRG.20961	70.6	-1.92	0.00903
			MSTRG.20976	681	0.703	0.0499
			MSTRG.20978	177	1.59	0.00718
			MSTRG.20981	17200	-0.955	0.00124
			MSTRG.21002	1020	-0.803	0.0199
			MSTRG.21018	2690	-0.856	0.00822
			MSTRG.21024	1190	-2.3	3.47e-08
			MSTRG.21030	1050	-1.24	0.0254
			MSTRG.21045	76.8	-3.36	0.0115
			MSTRG.21053	201	-1.63	0.0075
			MSTRG.21054	967	-1.02	0.0293
			MSTRG.21072	8050	-1.07	0.00717
			MSTRG.21079	210	-1.07	0.0252
			MSTRG.21080	4390	-0.792	0.0119
			MSTRG.21082	76.8	-1.63	0.0272
			MSTRG.21095	1260	-0.811	0.0238
			MSTRG.21101	178	-1.13	0.0276
			MSTRG.21105	3120	-0.727	0.0185
			MSTRG.21123	48.5	-2.34	0.0394
			MSTRG.21125	1940	-1.29	0.00083
			MSTRG.21161	12.8	-6.9	0.00303
			MSTRG.21188	20.3	-4.07	0.0146
			MSTRG.21216	27.5	-3.11	0.0189
			MSTRG.21257	257	-1.4	0.0483
			MSTRG.21308	1460	0.74	0.0376
			MSTRG.21328	2400	-0.869	0.00705
			MSTRG.21348	1160	1.23	0.000683
			MSTRG.21361	1190	-1.34	0.0353
			MSTRG.21371	331	0.949	0.0246
			MSTRG.21372	2570	0.922	0.00915
			MSTRG.21395	195	1.31	0.012
			MSTRG.21436	6.58	-5.95	0.0375
			MSTRG.21456	424	-0.977	0.0313
			MSTRG.21469	122	1.56	0.00925
			MSTRG.21536	39.3	-3.84	0.0102
			MSTRG.21570	502	-0.865	0.0341
			MSTRG.21580	1410	-2.13	7.04e-07
			MSTRG.21583	3090	-0.948	0.00523
			MSTRG.21588	3320	-0.637	0.0421
			MSTRG.21591	36.1	-3.21	0.0347
			MSTRG.21601	3070	-0.613	0.0483
			MSTRG.21618	53.5	1.89	0.0298
			MSTRG.21623	508	1.08	0.0122
			MSTRG.21628	62.9	-2.87	0.00285
			MSTRG.21642	849	-1.74	0.0139
			MSTRG.21654	8100	-0.861	0.011
			MSTRG.21679	601	0.865	0.0415
			MSTRG.21711	442	0.896	0.0316
			MSTRG.21718	741	-0.9	0.0205
			MSTRG.21746	1210	1.19	0.000425
			MSTRG.21753	3730	0.8	0.022
			MSTRG.21819	1740	-1.05	0.00445
			MSTRG.21853	428	-4.43	2.42e-17
			MSTRG.21855	18000	-1.29	0.00322
			MSTRG.21859	10.6	-5.16	0.0238
			MSTRG.21935	15.1	-7.15	0.00104
			MSTRG.21936	12	-6.82	0.00483
			MSTRG.21966	8230	0.835	0.00919
			MSTRG.21969	225	1.84	0.000373
			MSTRG.21979	2430	0.805	0.0122
			MSTRG.22003	10.1	-5.08	0.0264
			MSTRG.22006	80.8	-3.58	0.00478
			MSTRG.22015	496	-2.42	0.000553
			MSTRG.22029	50.9	-4.23	0.00085
			MSTRG.22061	450	-1	0.0253
			MSTRG.22196	695	1.11	0.0269
			MSTRG.22204	16	-3.71	0.0392
			MSTRG.22230	1500	-0.699	0.0383
			MSTRG.22233	2550	-1.56	3.5e-06
			MSTRG.22284	1990	1.89	1.24e-07
			MSTRG.22295	1620	0.798	0.0198
			MSTRG.22314	69.4	1.94	0.0281
			MSTRG.22316	21.7	-4.6	0.00716
			MSTRG.22322	1260	-1.2	0.0011
			MSTRG.22370	444	-1.64	0.00611
			MSTRG.22371	219	-2.1	0.0134
			MSTRG.22409	540	-1.11	0.0307
			MSTRG.22412	131	1.37	0.0257
			MSTRG.22421	590	-0.782	0.046
			MSTRG.22426	612	-1.2	0.00476
			MSTRG.22427	433	-1.11	0.00707
			MSTRG.22429	803	-0.737	0.045
			MSTRG.22474	419	-1.08	0.0132
			MSTRG.22481	167	-2.85	1.58e-05
			MSTRG.22493	180	1.38	0.00651
			MSTRG.22506	21.1	-7.63	0.000476
			MSTRG.22514	47.2	-4.3	0.00616
			MSTRG.22523	201	1.06	0.0362
			MSTRG.22550	19.7	-5.03	0.00588
			MSTRG.22557	972	1.79	5.69e-06
			MSTRG.22558	2520	0.994	0.00342
			MSTRG.22573	5460	-1.58	0.00423
			MSTRG.22583	206	-3.09	0.000731
			MSTRG.22588	38.9	-3.96	0.00649
			MSTRG.22590	383	1.42	0.00214
			MSTRG.22631	42.4	-6.19	5.89e-05
			MSTRG.22646	112	-3.29	1.29e-06
			MSTRG.22660	184	1.44	0.0343
			MSTRG.22662	3200	1.32	0.00101
			MSTRG.22692	117	-1.37	0.0305
			MSTRG.22700	1150	0.888	0.0303
			MSTRG.22706	11400	0.923	0.019
			MSTRG.22707	2760	0.777	0.0165
			MSTRG.22725	565	1.33	0.0282
			MSTRG.22760	10100	0.786	0.0106
			MSTRG.22763	4120	0.943	0.0032
			MSTRG.22772	815	1.41	0.00157
			MSTRG.22817	1340	0.786	0.0382
			MSTRG.22843	3640	0.731	0.017
			MSTRG.22854	603	-1.49	0.0103
			MSTRG.22876	83.4	-2.73	0.000721
			MSTRG.22887	12.4	-6.87	0.0128
			MSTRG.22926	12100	-1.92	0.00418
			MSTRG.22927	58000	-4.13	9.34e-14
			MSTRG.22934	17300	-1.27	0.0442
			MSTRG.22943	1880	0.894	0.0169
			MSTRG.23008	2670	0.942	0.00582
			MSTRG.23010	957	-2.03	0.000118
			MSTRG.23023	671	-3.5	4.95e-06
			MSTRG.23024	413	1.62	0.000779
			MSTRG.23051	194	1.11	0.0429
			MSTRG.23071	344	-1.72	0.00635
			MSTRG.23073	815	-1.25	0.00196
			MSTRG.23074	409	-1.4	0.000565
			MSTRG.23084	7720	-1.56	3.62e-06
			MSTRG.23105	210	-2.18	0.000469
			MSTRG.23133	3540	-0.904	0.0154
			MSTRG.23154	8120	-0.808	0.00868
			MSTRG.23167	1590	-0.959	0.0154
			MSTRG.23186	286	-2.17	0.00754
			MSTRG.23187	18.6	-3.04	0.0274
			MSTRG.23242	9.06	-6.41	0.0142
			MSTRG.23281	308	-1.98	8.03e-05
			MSTRG.23298	38.5	-2.34	0.0137
			MSTRG.23303	628	1.81	4.15e-06
			MSTRG.23334	501	-1.26	0.0338
			MSTRG.23337	1470	-0.677	0.0455
			MSTRG.23341	473	-2.07	0.00391
			MSTRG.23346	164	-1.25	0.0462
			MSTRG.23347	7250	-1.37	0.0119
			MSTRG.23355	772	-0.943	0.0265
			MSTRG.23385	19.8	-5.07	0.00304
			MSTRG.23386	14.2	-3.97	0.0488
			MSTRG.23395	594	-2.93	1.57e-08
			MSTRG.23411	1720	1.82	8.51e-05
			MSTRG.23431	149	1.18	0.0278
			MSTRG.23467	3920	0.868	0.00824
			MSTRG.23489	76.5	1.41	0.039
			MSTRG.23510	142	-1.95	0.0109
			MSTRG.23512	139	-1.44	0.0478
			MSTRG.23565	577	1.04	0.0468
			MSTRG.23578	163	-1.44	0.00764
			MSTRG.23602	405	1.27	0.0118
			MSTRG.23613	219	-1.68	0.00115
			MSTRG.23647	203	-2.44	0.00117
			MSTRG.23649	645	-1.41	0.000964
			MSTRG.23650	689	-1.02	0.0282
			MSTRG.23661	89.3	-3.66	0.00537
			MSTRG.23673	1170	-0.907	0.0119
			MSTRG.23682	1220	0.804	0.0292
			MSTRG.23685	106	-2.67	0.000161
			MSTRG.23693	137	-2.15	0.000364
			MSTRG.23697	2560	1.22	0.0232
			MSTRG.23706	556	-1.28	0.0129
			MSTRG.23709	1400	0.665	0.0436
			MSTRG.23711	86.1	-4.72	2.6e-05
			MSTRG.23725	792	1.02	0.0177
			MSTRG.23732	464	-0.818	0.0449
			MSTRG.23743	647	-1.81	0.000202
			MSTRG.23777	296	1.64	0.0105
			MSTRG.23817	164	1.31	0.0369
			MSTRG.23921	37.3	-3.76	0.0262
			MSTRG.23958	10200	-1.32	0.0434
			MSTRG.23980	928	-1.77	0.000323
			MSTRG.24023	421	-2.3	0.00195
			MSTRG.24038	51.3	-2.21	0.0417
			MSTRG.24045	171	-1.97	0.0404
			MSTRG.24048	894	1	0.0332
			MSTRG.24059	1830	-0.876	0.0158
			MSTRG.24081	277	1.44	0.00678
			MSTRG.24093	1460	0.82	0.0131
			MSTRG.24120	8710	0.693	0.044
			MSTRG.24124	4500	1.99	0.000883
			MSTRG.24133	6250	1.41	3.96e-05
			MSTRG.24146	139	1.37	0.0251
			MSTRG.24156	506	1.44	0.0107
			MSTRG.24182	290	1.03	0.0295
			MSTRG.24187	246	-2.03	0.0352
			MSTRG.24232	696	-1.16	0.0127
			MSTRG.24240	730	0.73	0.0416
			MSTRG.24272	2020	-1.33	0.00778
			MSTRG.24302	8.63	-4.86	0.0419
			MSTRG.24303	7810	0.727	0.0301
			MSTRG.24339	1270	0.879	0.0164
			MSTRG.24357	8.79	-6.37	0.018
			MSTRG.24378	1450	-1.07	0.0135
			MSTRG.24393	428	-1.22	0.00524
			MSTRG.24399	1560	-0.906	0.0435
			MSTRG.24430	845	1.44	7.94e-05
			MSTRG.24440	11.2	-6.72	0.006
			MSTRG.24443	4450	-0.971	0.0411
			MSTRG.24468	2200	-1.28	0.00287
			MSTRG.24482	28.9	-3.2	0.0486
			MSTRG.24534	2750	0.836	0.0275
			MSTRG.24547	1890	-0.992	0.00195
			MSTRG.24581	3480	1.12	0.00553
			MSTRG.24601	633	-0.862	0.0494
			MSTRG.24606	299	1.25	0.00918
			MSTRG.24654	12400	0.812	0.0127
			MSTRG.24669	878	0.788	0.0289
			MSTRG.24748	741	0.704	0.0473
			MSTRG.24761	854	1.47	0.000239
			MSTRG.24795	1390	1.02	0.0241
			MSTRG.24827	2380	-0.637	0.047
			MSTRG.24833	8.42	-4.8	0.0481
			MSTRG.24875	1130	-1.42	0.0334
			MSTRG.24882	953	-1.31	0.0177
			MSTRG.24906	2280	-1.31	0.00232
			MSTRG.24933	6540	-1.05	0.00681
			MSTRG.24942	2860	-2.8	0.000257
			MSTRG.25018	2070	0.882	0.00546
			MSTRG.25028	819	-1.05	0.0197
			MSTRG.25057	1430	1.02	0.00242
			MSTRG.25064	395	-1.21	0.0287
			MSTRG.25070	419	1.34	0.0136
			MSTRG.25083	254	-3.89	1e-07
			MSTRG.25107	58.4	-4.01	0.00392
			MSTRG.25114	8.91	-6.39	0.0136
			MSTRG.25118	2000	-0.84	0.0373
			MSTRG.25120	3640	-3.49	1.01e-12
			MSTRG.25127	1170	-1.3	0.0267
			MSTRG.25138	156	-2.16	0.00135
			MSTRG.25144	7.95	-6.22	0.0257
			MSTRG.25156	11.6	-6.77	0.00679
			MSTRG.25159	690	-1.29	0.00513
			MSTRG.25177	2540	0.784	0.0327
			MSTRG.25191	757	0.828	0.0319
			MSTRG.25206	3520	-1.51	0.00341
			MSTRG.25222	11000	-0.893	0.0489
			MSTRG.25224	280	-1.54	0.0167
			MSTRG.25243	47.8	-4.5	7.73e-06
			MSTRG.25250	100	-2.1	0.00634
			MSTRG.25263	125	-1.91	0.00775
			MSTRG.25319	55.7	-3.21	0.00626
			MSTRG.25346	58.6	-6.07	7.13e-05
			MSTRG.25347	29.2	-5.64	0.00066
			MSTRG.25348	960	0.989	0.00418
			MSTRG.25359	1080	-0.774	0.0474
			MSTRG.25378	323	1.2	0.0123
			MSTRG.25389	192	-1.71	0.00325
			MSTRG.25404	604	-1	0.017
			MSTRG.25451	8.8	-4.88	0.0408
			MSTRG.25462	78.1	1.84	0.0167
			MSTRG.25464	876	0.69	0.0466
			MSTRG.25474	308	-1.07	0.0281
			MSTRG.25544	305	-6.47	0.00438
			MSTRG.25582	6120	-0.988	0.0104
			MSTRG.25611	5960	-2.51	4.82e-09
			MSTRG.25662	8.53	-6.33	0.0247
			MSTRG.25675	1680	-1.57	0.0243
			MSTRG.25677	370	-1.78	1.93e-05
			MSTRG.25686	244	-1.89	0.000997
			MSTRG.25691	40.9	-6.11	2.3e-05
			MSTRG.25709	113	-1.38	0.0274
			MSTRG.25725	534	-1.23	0.00557
			MSTRG.25729	318	-1.77	0.018
			MSTRG.25730	110	1.34	0.0254
			MSTRG.25731	1090	1.1	0.024
			MSTRG.25765	482	-1.43	0.00935
			MSTRG.25783	565	0.851	0.0459
			MSTRG.25809	18.9	-7.47	0.00275
			MSTRG.25858	223	-2.3	1.67e-05
			MSTRG.25896	30.3	-6.69	0.00317
			MSTRG.25943	274	-1.06	0.0313
			MSTRG.25965	289	-1.24	0.0138
			MSTRG.25970	95.1	-2.28	0.0331
			MSTRG.25974	979	-1.13	0.00257
			MSTRG.25981	418	1.29	0.0066
			MSTRG.25983	17.1	-5.86	0.00404
			MSTRG.25994	296	1.29	0.00757
			MSTRG.26018	418	-1.2	0.0131
			MSTRG.26033	732	1.53	2.82e-05
			MSTRG.26038	530	-2.63	0.000249
			MSTRG.26070	5280	-0.966	0.00161
			MSTRG.26092	241	-1.08	0.0213
			MSTRG.26098	8.55	-6.33	0.0224
			MSTRG.26119	1590	-1.29	0.039
			MSTRG.26127	480	1.13	0.00505
			MSTRG.26132	12.8	-6.91	0.0025
			MSTRG.26152	446	-0.919	0.048
			MSTRG.26162	10000	0.793	0.00861
			MSTRG.26172	4080	0.811	0.0132
			MSTRG.26188	1100	0.876	0.00979
			MSTRG.26212	122	1.65	0.0145
			MSTRG.26256	1410	0.821	0.0141
			MSTRG.26314	1140	-1.43	0.00235
			MSTRG.26319	106	1.72	0.0399
			MSTRG.26330	163	-2.96	5.75e-05
			MSTRG.26335	1710	-1.11	0.0444
			MSTRG.26347	928	1.45	0.000795
			MSTRG.26349	79.9	-1.66	0.0355
			MSTRG.26377	3080	-0.707	0.0291
			MSTRG.26388	242	1.61	0.000732
			MSTRG.26391	10300	1.02	0.00104
			MSTRG.26395	2070	0.768	0.042
			MSTRG.26405	125	1.47	0.0418
			MSTRG.26409	133	1.53	0.0389
			MSTRG.26461	295	1.7	0.000103
			MSTRG.26463	2000	0.822	0.0334
			MSTRG.26526	6410	0.949	0.0139
			MSTRG.26535	217	-1.3	0.0182
			MSTRG.26556	297	-1.5	0.00307
			MSTRG.26558	289	-1.68	0.0133
			MSTRG.26566	3080	1.8	3.26e-06
			MSTRG.26606	58.9	-2.97	0.00131
			MSTRG.26607	2360	1.6	0.000437
			MSTRG.26619	172	-2.75	0.000939
			MSTRG.26641	37.5	-4.97	4.83e-05
			MSTRG.26675	203	1.76	0.00188
			MSTRG.26676	249	1.83	0.000103
			MSTRG.26689	6220	1.19	0.0185
			MSTRG.26690	509	1.24	0.0145
			MSTRG.26696	4540	1.88	6.57e-06
			MSTRG.26712	20.6	-7.6	0.000215
			MSTRG.26719	16300	1.71	5.06e-05
			MSTRG.26736	110	-1.95	0.00144
			MSTRG.26737	137	1.66	0.039
			MSTRG.26751	51.7	-3.95	0.00239
			MSTRG.26774	4960	0.91	0.0354
			MSTRG.26776	9580	-1.22	0.0232
			MSTRG.26780	1070	0.821	0.0183
			MSTRG.26786	15400	1.04	0.0176
			MSTRG.26811	69.4	-2.37	0.00533
			MSTRG.26812	817	-1.56	0.00432
			MSTRG.26883	555	1.42	0.00104
			MSTRG.26893	376	1.24	0.00592
			MSTRG.26912	85.7	-1.75	0.0199
			MSTRG.26926	2510	0.684	0.0295
			MSTRG.26931	6.43	-5.92	0.0441
			MSTRG.26944	749	-1.14	0.0115
			MSTRG.26972	1680	0.924	0.014
			MSTRG.26998	26.2	-3.15	0.0469
			MSTRG.27001	59.3	-5.34	5.72e-06
			MSTRG.27031	258	-1.9	0.00136
			MSTRG.27037	1980	0.897	0.0422
			MSTRG.27094	311	-2.79	1.19e-06
			MSTRG.27104	64.4	-3.01	0.00906
			MSTRG.27130	700	-1.14	0.00898
			MSTRG.27143	77.2	-1.67	0.0219
			MSTRG.27174	1910	0.766	0.02
			MSTRG.27182	33.3	-3.97	0.00501
			MSTRG.27214	6.24	-5.87	0.0417
			MSTRG.27217	5510	-0.77	0.0162
			MSTRG.27229	1190	-1.75	0.00264
			MSTRG.27232	3130	-0.817	0.0292
			MSTRG.27250	114	-4.65	1.18e-08
			MSTRG.27276	461	1.95	0.00451
			MSTRG.27290	105	-1.69	0.0107
			MSTRG.27350	11.9	-3.68	0.0366
			MSTRG.27397	3390	-2.34	0.00184
			MSTRG.27421	22.8	-3.9	0.0176
			MSTRG.27455	185	-7.32	3.08e-14
			MSTRG.27468	51.4	-4.2	0.0028
			MSTRG.27491	36.2	-3.55	0.0135
			MSTRG.27500	11800	1.02	0.0012
			MSTRG.27516	816	-0.889	0.0471
			MSTRG.27541	31.6	-5.76	0.000211
			MSTRG.27544	563	-1.47	0.00512
			MSTRG.27545	1370	-0.887	0.0284
			MSTRG.27557	71.3	-6.33	1.47e-06
			MSTRG.27559	183	1.3	0.0137
			MSTRG.27572	1190	1	0.00329
			MSTRG.27579	49.5	-4.37	0.000596
			MSTRG.27580	4140	0.782	0.031
			MSTRG.27581	184	-1.89	0.00795
			MSTRG.27584	22.4	-7.72	0.000803
			MSTRG.27659	3570	-0.967	0.00617
			MSTRG.27698	2730	0.875	0.00903
			MSTRG.27714	77.8	-2.76	0.00266
			MSTRG.27722	22.7	-3.62	0.024
			MSTRG.27724	210	-1.28	0.0376
			MSTRG.27735	142	-1.74	0.0122
			MSTRG.27760	15.8	-4.09	0.0381
			MSTRG.27782	1320	-0.873	0.0112
			MSTRG.27870	759	1.84	0.00164
			MSTRG.27898	541	-1.55	0.00639
			MSTRG.27917	3670	-1.91	0.0124
			MSTRG.27928	2130	-2.04	0.00206
			MSTRG.27963	249	-1.15	0.0135
			MSTRG.27979	706	-1.16	0.044
			MSTRG.27988	20	-2.58	0.0483
			MSTRG.27991	946	-1.04	0.0259
			MSTRG.28004	165	-1.36	0.0264
			MSTRG.28022	548	0.9	0.0447
			MSTRG.28026	10600	1.71	0.000278
			MSTRG.28028	570	-0.863	0.0261
			MSTRG.28029	7100	0.681	0.0444
			MSTRG.28034	1340	0.666	0.0481
			MSTRG.28091	9.36	-6.46	0.0109
			MSTRG.28098	908	-1.44	0.0105
			MSTRG.28107	6340	-0.684	0.0342
			MSTRG.28125	482	1	0.0312
			MSTRG.28138	205	-1.34	0.013
			MSTRG.28163	1910	1.15	0.00389
			MSTRG.28184	57.6	-3.09	0.000283
			MSTRG.28186	9.23	-6.44	0.0147
			MSTRG.28259	86.6	-4.7	2.04e-08
			MSTRG.28264	160	-1.63	0.0163
			MSTRG.28278	21.5	-6.2	0.00151
			MSTRG.28280	379	-1.2	0.0219
			MSTRG.28321	565	1.16	0.0164
			MSTRG.28342	101	-1.84	0.0392
			MSTRG.28364	594	-1.21	0.00273
			MSTRG.28368	646	-3.71	1.21e-10
			MSTRG.28371	997	0.823	0.044
			MSTRG.28378	283	1.34	0.021
			MSTRG.28381	6.48	-5.93	0.0465
			MSTRG.28383	235	1.11	0.0188
			MSTRG.28392	331	-1.72	0.000443
			MSTRG.28395	1520	-1.24	0.000625
			MSTRG.28474	423	-1.16	0.0157
			MSTRG.28491	92.3	-1.5	0.0423
			MSTRG.28506	3430	-3.73	4.85e-07
			MSTRG.28509	13700	-0.753	0.0259
			MSTRG.28515	1620	-0.941	0.00692
			MSTRG.28521	990	-1.26	0.000344
			MSTRG.28525	801	-0.939	0.037
			MSTRG.28526	1870	0.765	0.0337
			MSTRG.28548	107	-1.73	0.016
			MSTRG.28550	3380	-1.38	0.0131
			MSTRG.28557	194	-2.85	2.65e-05
			MSTRG.28559	64.1	-1.78	0.0347
			MSTRG.28685	11.3	-6.73	0.0171
			MSTRG.28731	126	-7.19	1.48e-09
			MSTRG.28733	54.6	-9	1.38e-06
			MSTRG.28735	26.9	-7.98	3.04e-05
			MSTRG.28744	72.3	1.47	0.0439
			MSTRG.28758	7760	-1.22	0.00975
			MSTRG.28780	32.9	-8.27	9.47e-06
			MSTRG.28790	1040	-1.37	0.0489
			MSTRG.28799	643	-0.988	0.0089
			MSTRG.28833	21.9	-7.68	0.000237
			MSTRG.28844	2210	-0.759	0.0325
			MSTRG.28852	64.9	-1.89	0.0357
			MSTRG.28871	2440	-2.37	1.17e-05
			MSTRG.28874	113	-2.31	0.00358
			MSTRG.28876	410	-2.16	0.00283
			MSTRG.28923	37.7	-1.93	0.0441
			MSTRG.28948	254	-1.91	0.0305
			MSTRG.28964	11200	0.884	0.0093
			MSTRG.29010	191	1.21	0.0145
			MSTRG.29034	3260	-0.867	0.0345
			MSTRG.29073	627	-1.62	0.0367
			MSTRG.29076	15.3	-7.17	0.000951
			MSTRG.29079	289	-2.78	4.43e-05
			MSTRG.29084	17.9	-3.54	0.0389
			MSTRG.29096	341	1.95	0.000355
			MSTRG.29102	17.1	-3.43	0.023
			MSTRG.29103	7400	0.867	0.0126
			MSTRG.29120	511	-1.39	0.0315
			MSTRG.29125	16.3	-3.69	0.0367
			MSTRG.29134	124	-2	0.0012
			MSTRG.29213	902	-1.39	0.0184
			MSTRG.29235	299	1.07	0.0499
			MSTRG.29250	1130	-2.02	0.0034
			MSTRG.29252	307	-1.74	0.0105
			MSTRG.29282	63.9	-1.92	0.0131
			MSTRG.29291	628	1.53	0.0006
			MSTRG.29362	879	1.38	0.000908
			MSTRG.29367	118	1.91	0.00199
			MSTRG.29368	34300	1.78	3.15e-05
			MSTRG.29378	661	1.04	0.0101
			MSTRG.29419	557	0.79	0.0355
			MSTRG.29439	840	-1.01	0.00999
			MSTRG.29462	1390	-0.8	0.0273
			MSTRG.29486	478	-2.14	0.00124
			MSTRG.29506	188	1.78	0.0105
			MSTRG.29531	5900	-0.849	0.0154
			MSTRG.29538	3430	0.986	0.0409
			MSTRG.29539	4890	0.679	0.025
			MSTRG.29547	5030	0.94	0.00305
			MSTRG.29595	214	2	4.96e-05
			MSTRG.29649	157	-2.72	0.000127
			MSTRG.29654	330	1.94	0.000557
			MSTRG.29677	404	-1.38	0.00357
			MSTRG.29704	77.9	1.45	0.0463
			MSTRG.29707	27	-7.99	0.000121
			MSTRG.29708	34.4	-3.64	0.0116
			MSTRG.29796	9.74	-6.52	0.00866
			MSTRG.29811	221	-1.2	0.0182
			MSTRG.29816	1030	-0.898	0.0209
			MSTRG.29828	464	-2.85	5.96e-09
			MSTRG.29891	606	-1.03	0.0311
			MSTRG.29942	170	1.63	0.0284
			MSTRG.29996	1340	1.74	3.17e-05
			MSTRG.30025	70.6	-3.22	0.015
			MSTRG.30035	110	1.26	0.0336
			MSTRG.30085	532	1.66	0.00296
			MSTRG.30091	896	-1.02	0.0346
			MSTRG.30098	3220	-1.5	3.56e-05
			MSTRG.30100	5120	-1.34	0.00803
			MSTRG.30103	1900	-0.849	0.0119
			MSTRG.30109	73.9	1.9	0.0209
			MSTRG.30121	32.2	1.99	0.0457
			MSTRG.30138	1780	-0.894	0.0256
			MSTRG.30150	1140	-1.33	0.0184
			MSTRG.30161	1660	-4.3	8.41e-10
			MSTRG.30165	212	-1.11	0.0318
			MSTRG.30171	2920	-1.14	0.00187
			MSTRG.30177	145	-2.45	7.31e-05
			MSTRG.30181	64.8	-3.01	0.00101
			MSTRG.30201	444	-1.02	0.0483
			MSTRG.30225	60.4	-2.44	0.0292
			MSTRG.30365	1880	-1.13	0.0316
			MSTRG.30372	1020	1.26	0.000326
			MSTRG.30373	388	-2.39	0.0038
			MSTRG.30398	565	1.07	0.0345
			MSTRG.30414	749	-1.27	0.049
			MSTRG.30432	12500	-0.81	0.0362
			MSTRG.30447	310	-2.69	2.86e-05
			MSTRG.30448	189	-2.46	8.94e-06
			MSTRG.30453	109	1.51	0.0193
			MSTRG.30467	315	-3.3	0.000278
			MSTRG.30501	1830	0.749	0.0281
			MSTRG.30538	399	1.29	0.0162
			MSTRG.30560	614	-3.73	1.64e-20
			MSTRG.30601	641	-1.63	0.000934
			MSTRG.30609	1780	1.53	5.37e-06
			MSTRG.30641	7.88	-6.21	0.0206
			MSTRG.30647	1170	-1.59	0.0215
			MSTRG.30655	4090	-1.06	0.00783
			MSTRG.30673	2280	1.06	0.0201
			MSTRG.30700	869	-0.746	0.032
			MSTRG.30701	30.5	-5.11	0.000715
			MSTRG.30704	34800	0.817	0.0208
			MSTRG.30705	373	1.58	0.00645
			MSTRG.30714	320	-1.19	0.0156
			MSTRG.30715	1240	-1.15	0.00206
			MSTRG.30717	27.3	-4.52	0.00518
			MSTRG.30722	492	1.04	0.00858
			MSTRG.30757	6110	-0.897	0.0119
			MSTRG.30785	942	-0.696	0.0468
			MSTRG.30791	74.8	-2.01	0.0241
			MSTRG.30801	54800	-1.53	0.0196
			MSTRG.30827	1950	-0.696	0.0337
			MSTRG.30834	14300	1.09	0.0411
			MSTRG.30844	641	-1.09	0.0195
			MSTRG.30856	412	-1.46	0.016
			MSTRG.30880	175	-1.5	0.00355
			MSTRG.30904	714	-0.758	0.0397
			MSTRG.30911	630	-1.19	0.00174
			MSTRG.30921	350	-1.04	0.0199
			MSTRG.30937	47	-3.52	0.000422
			MSTRG.30986	1080	-1.56	4.36e-06
			MSTRG.30995	1010	-0.899	0.00995
			MSTRG.31002	1070	-1.92	4.26e-06
			MSTRG.31029	73	-5.97	3e-07
			MSTRG.31031	137	-2.65	6.19e-06
			MSTRG.31043	26	-3.83	0.0132
			MSTRG.31049	152	1.38	0.0161
			MSTRG.31056	2900	-1.26	0.000146
			MSTRG.31059	306	-1.08	0.0274
			MSTRG.31060	5010	-1.04	0.00251
			MSTRG.31073	497	-0.914	0.0203
			MSTRG.31293	13.5	-6.99	0.0249
			MSTRG.31364	312	-0.941	0.0318
			MSTRG.31392	334	-1.3	0.0458
			MSTRG.31401	12.3	-6.86	0.00324
			MSTRG.31410	9.75	-6.52	0.00961
			MSTRG.31521	165	-23.8	6.31e-07
			MSTRG.31524	43.2	-6.19	6.18e-05
			MSTRG.31755	3930	-2.95	1.75e-09
			MSTRG.31756	2010	-3.07	1.04e-08
			MSTRG.31760	218	-5.32	0.0255
			MSTRG.31763	34.4	-3.18	0.0359
			MSTRG.31764	24.2	-7.83	0.00484
			MSTRG.31767	73.2	-2.16	0.00568
			MSTRG.31768	49.1	-1.94	0.0316
			MSTRG.31777	341	-2.9	6.64e-09
			MSTRG.31778	2280	-2.91	3.83e-13
			MSTRG.31786	43.4	-6.23	0.00256
			MSTRG.31789	235	0.973	0.0408
			MSTRG.31790	144	-10.4	5.19e-11
			MSTRG.31793	212	-2.17	1.96e-05
			MSTRG.31795	64.5	-1.95	0.0104
			MSTRG.31796	75	-2.32	0.00208
			MSTRG.31799	18.7	-7.45	0.000402
			MSTRG.31805	55.2	-5.24	0.0016
			MSTRG.31821	1090	-2.97	4.43e-08
			MSTRG.31823	16.9	-7.31	0.0136
			MSTRG.31894	721	-1.68	9.65e-05
			MSTRG.31913	78300	0.848	0.00965
			MSTRG.31915	47700	0.662	0.0312
			MSTRG.31926	49800	0.971	0.00156
			MSTRG.31929	12000	-0.681	0.0268
			MSTRG.31931	214	-3.09	4.1e-05
			MSTRG.31935	1080	-1.3	0.00193
			MSTRG.31937	1550	-0.997	0.00899
			MSTRG.31945	1460	1.06	0.00441
			MSTRG.31961	316	1.35	0.0123
			MSTRG.31982	314	-1.8	0.000522
			MSTRG.32012	674	-0.799	0.0311
			MSTRG.32018	2220	0.85	0.0152
			MSTRG.32076	332	1.4	0.00638
			MSTRG.32130	242	-1.79	0.000395
			MSTRG.32131	8.03	-6.24	0.0184
			MSTRG.32142	68.8	-1.71	0.0266
			MSTRG.32166	167	-3	0.00155
			MSTRG.32167	4500	0.618	0.048
			MSTRG.32189	2990	0.854	0.0252
			MSTRG.32194	19.1	-3.94	0.0121
			MSTRG.32199	8210	1.68	0.000184
			MSTRG.32203	539	1.06	0.00464
			MSTRG.32208	123	-3.22	0.00065
			MSTRG.32239	3460	-1.24	0.000377
			MSTRG.32254	92.3	-4.18	0.000412
			MSTRG.32284	779	-0.765	0.0498
			MSTRG.32286	2340	1.18	0.000264
			MSTRG.32304	322	0.895	0.0439
			MSTRG.32316	4550	-1	0.0375
			MSTRG.32353	6050	-0.82	0.0448
			MSTRG.32355	541	-4.48	1.48e-12
			MSTRG.32362	157	-3.16	4.91e-06
			MSTRG.32369	257	1.1	0.0201
			MSTRG.32398	768	-2.18	0.000145
			MSTRG.32424	175	-2.87	2.8e-07
			MSTRG.32436	784	-0.821	0.032
			MSTRG.32454	816	-1.06	0.0298
			MSTRG.32554	490	-1.33	0.00144
			MSTRG.32581	1320	0.989	0.0385
			MSTRG.32590	9370	0.994	0.00294
			MSTRG.32597	436	1.25	0.0166
			MSTRG.32607	722	-1.5	0.000598
			MSTRG.32650	635	1.57	3.86e-05
			MSTRG.32693	501	0.918	0.0338
			MSTRG.32717	726	-1.06	0.0146
			MSTRG.32787	948	-0.939	0.0278
			MSTRG.32790	1780	-1.28	0.000657
			MSTRG.32822	53.5	-3.15	0.00937
			MSTRG.32842	10.3	-6.59	0.00977
			MSTRG.32844	136	-3.31	4.38e-07
			MSTRG.32938	4120	-0.767	0.026
			MSTRG.32939	297	-1.32	0.00814
			MSTRG.32950	407	-0.966	0.0411
			MSTRG.32959	1240	1.13	0.00105
			MSTRG.32974	58.6	-9.1	4.98e-07
			MSTRG.33003	397	-1.01	0.0341
			MSTRG.33007	892	-1.76	0.00114
			MSTRG.33036	3640	-0.86	0.0262
			MSTRG.33045	1070	-0.856	0.026
			MSTRG.33055	4420	-1.61	1.62e-07
			ENSG00000178821	6.9	-6.02	0.0398
			ENSG00000173641	11.1	-6.7	0.00807
			ENSG00000117154	9.93	-6.54	0.00961
			ENSG00000131914	59.4	-4.31	0.00201
			ENSG00000163873	7.67	-6.17	0.0224
			ENSG00000198520	8.41	-4.82	0.0474
			ENSG00000153898	11.1	-6.71	0.00497
			ENSG00000134207	41.5	-3.35	0.0181
			ENSG00000134253	39.2	-3.52	0.0123
			ENSG00000183508	186	-1.96	0.00174
			ENSG00000143067	155	1.37	0.0358
			ENSG00000132677	11.7	-4.28	0.0341
			ENSG00000026751	39.7	-2.89	0.05
			ENSG00000143171	12.9	-5.46	0.0138
			ENSG00000120332	14.8	-7.12	0.00115
			ENSG00000228215	9.55	-6.49	0.00948
			ENSG00000118193	82.7	-2.71	0.000284
			ENSG00000117266	30.5	-2.7	0.0114
			ENSG00000203685	31.7	-8.22	7.89e-06
			ENSG00000154358	59.8	-1.77	0.0314
			ENSG00000177614	9.57	-5.01	0.0304
			ENSG00000077522	11.3	-5.25	0.0213
			ENSG00000238243	14.6	-3.99	0.0141
			ENSG00000163032	9.81	-6.53	0.00879
			ENSG00000115155	6.49	-5.93	0.0371
			ENSG00000260101	19.2	-7.5	0.000274
			ENSG00000224173	6.8	-6	0.0334
			ENSG00000163016	26.1	-5.46	0.000446
			ENSG00000159374	16.9	-7.31	0.000551
			ENSG00000136696	7.35	-6.11	0.0249
			ENSG00000231013	17.1	-5.86	0.00549
			ENSG00000237614	11.3	-6.73	0.00656
			ENSG00000115339	26.9	-5.5	0.00048
			ENSG00000178568	31.4	-4.73	0.00234
			ENSG00000163501	7.4	-6.12	0.0267
			ENSG00000152049	60.9	-7.71	3.13e-06
			ENSG00000171951	18.1	-3.89	0.0363
			ENSG00000171596	35.5	-5.92	6.43e-05
			ENSG00000124839	46	-7.31	6.64e-05
			ENSG00000163508	22.9	-7.75	0.000204
			ENSG00000178038	112	-1.5	0.0344
			ENSG00000114378	33.6	-2.74	0.0167
			ENSG00000261051	7.65	-6.17	0.0226
			ENSG00000078081	10.5	-6.63	0.0116
			ENSG00000171658	6.19	-5.86	0.0472
			ENSG00000127418	17.3	-3.45	0.0163
			ENSG00000185818	9.66	-3.97	0.0469
			ENSG00000157765	13.5	-6.99	0.00194
			ENSG00000174125	36.7	-4.1	0.000192
			ENSG00000124406	195	-1.82	0.00108
			ENSG00000205678	15.8	-7.22	0.00118
			ENSG00000279464	6.11	-5.84	0.0452
			ENSG00000174792	8.64	-6.34	0.0165
			ENSG00000286467	11.4	-6.75	0.00426
			ENSG00000248869	8.63	-4.86	0.0444
			ENSG00000250501	10.5	-6.62	0.00645
			ENSG00000170153	86.2	-1.56	0.0399
			ENSG00000121207	12.5	-6.87	0.00365
			ENSG00000248329	31.6	-5.76	0.00116
			ENSG00000164342	14.6	-5.64	0.00703
			ENSG00000168671	16.5	-7.27	0.00198
			ENSG00000259663	6.54	-5.94	0.0401
			ENSG00000134061	45.2	-2.92	0.0108
			ENSG00000145692	19.3	-7.5	0.000558
			ENSG00000164185	16	-7.23	0.00118
			ENSG00000226650	14	-3.49	0.0326
			ENSG00000087116	31.2	-2.85	0.0425
			ENSG00000198502	13.7	-7	0.00234
			ENSG00000146192	13.7	-5.54	0.0102
			ENSG00000112195	14.7	-4.62	0.0136
			ENSG00000124818	15.7	-4.72	0.00991
			ENSG00000124743	18.4	-3.57	0.0354
			ENSG00000269964	6.26	-5.88	0.0413
			ENSG00000112297	34.7	-8.35	5.18e-06
			ENSG00000231426	9.17	-6.43	0.0184
			ENSG00000146477	19.1	-5	0.00328
			ENSG00000230825	11.7	-3.64	0.0437
			ENSG00000146530	13	-6.94	0.00743
			ENSG00000006747	11.3	-4.22	0.0229
			ENSG00000106511	7.88	-6.21	0.0414
			ENSG00000280255	6.77	-5.99	0.0355
			ENSG00000154678	93.4	1.68	0.032
			ENSG00000136274	35.4	-2.18	0.0252
			ENSG00000185274	13.3	-4.47	0.0202
			ENSG00000186472	102	1.72	0.0196
			ENSG00000091138	19.4	-4.44	0.0198
			ENSG00000287554	8.95	-6.39	0.0128
			ENSG00000106278	11.1	-5.23	0.0321
			ENSG00000221866	75.3	-2.3	0.0155
			ENSG00000273117	25.3	-4.4	0.00393
			ENSG00000236120	11.3	-6.73	0.0384
			ENSG00000171433	7.69	-6.17	0.0219
			ENSG00000078589	6.83	-6	0.0344
			ENSG00000123560	15.4	-7.17	0.00359
			ENSG00000077264	19.8	-3.69	0.0345
			ENSG00000183837	15.5	-7.19	0.00193
			ENSG00000254054	9.89	-6.54	0.00918
			ENSG00000221818	8.92	-4.89	0.045
			ENSG00000168077	28.5	-3.52	0.0253
			ENSG00000034239	17.3	-4.26	0.0136
			ENSG00000229140	18.3	-4.31	0.0115
			ENSG00000198576	28.2	-3.72	0.024
			ENSG00000178814	41.2	-3.34	0.0199
			ENSG00000127084	28	-8.04	2.37e-05
			ENSG00000106804	18.7	-5.98	0.00264
			ENSG00000185585	59	-2.8	0.0214
			ENSG00000160539	59.3	-1.9	0.0235
			ENSG00000123453	25.9	-2.71	0.045
			ENSG00000186193	19.1	-7.48	0.000266
			ENSG00000255133	6.15	-5.85	0.0461
			ENSG00000175564	7.82	-6.2	0.0226
			ENSG00000137745	11.5	-6.76	0.0367
			ENSG00000166105	39	-8.52	1.77e-06
			ENSG00000178462	28.9	-5.01	0.000224
			ENSG00000176244	11	-4.19	0.042
			ENSG00000128815	12.6	-6.89	0.00978
			ENSG00000152779	8.36	-6.3	0.0222
			ENSG00000119938	25	-5.4	0.000545
			ENSG00000231829	11.9	-4.31	0.0461
			ENSG00000120057	23.4	-2.39	0.0427
			ENSG00000148702	10.4	-6.61	0.00739
			ENSG00000184574	70.6	-1.59	0.0261
			ENSG00000139155	6.17	-5.86	0.0464
			ENSG00000184271	93.5	-1.88	0.00329
			ENSG00000166860	306	-0.982	0.0375
[truncated: 55 more rows]

## Sheet: MA_975_genes_ST_Table5
Supplementary Table ST-5 A complete list of differential expressed genes identified in meta-analysis of RNA-seq datasets
DEG_Ids	Gene_name	Gene depiction	BaseMean	Log2FC	Adj. P-value
Down-regulated DEGs
ENSG00000010256	UQCRC1	ubiquinol-cytochrome c reductase core protein 1	4.11	81.5	6.02e-14
ENSG00000115524	SF3B1	splicing factor 3b subunit 1	0.18	1810	0.588
ENSG00000283777	CANX	calnexin	-0.0355	1800	0.935
ENSG00000125772	GPCPD1	glycerophosphocholine phosphodiesterase 1	3.59	22.4	3.4e-06
ENSG00000162704	ARPC5	actin related protein 2/3 complex subunit 5	1.81	628	4.15e-06
ENSG00000169116	PARM1	prostate androgen-regulated mucin-like protein 1	-2.09	199	2.79e-05
ENSG00000115112	TFCP2L1	transcription factor CP2 like 1	4.35	9.09	5.42e-05
ENSG00000072041	SLC6A15	solute carrier family 6 member 15	4.64	11.4	0.000165
ENSG00000137875	BCL2L10	BCL2 like 10	3.11	12.8	0.000193
ENSG00000152291	TGOLN2	trans-golgi network protein 2	-0.208	2210	0.513
ENSG00000138468	SENP7	SUMO specific peptidase 7	-2.5	17.2	0.00073
ENSG00000131459	GFPT2	glutamine-fructose-6-phosphate transaminase 2	4.48	4.07	0.000732
ENSG00000178363	CALML3	calmodulin like 3	3.31	7.46	0.000747
ENSG00000163075	CFAP221	cilia and flagella associated protein 221	4.86	3.13	0.00104
ENSG00000196196	HRCT1	histidine rich carboxyl terminus 1	-1.22	29.6	0.00161
ENSG00000095303	PTGS1	prostaglandin-endoperoxide synthase 1	1.64	223	0.00173
ENSG00000169884	WNT10B	Wnt family member 10B	4.45	2.36	0.00174
ENSG00000163159	VPS72	vacuolar protein sorting 72 homolog	-3.81	89.8	0.0022
ENSG00000196503	ARL9	ADP ribosylation factor like GTPase 9	2.18	7.71	0.00244
ENSG00000065135	GNAI3	G protein subunit alpha i3	0.149	4590	0.609
ENSG00000176749	CDK5R1	cyclin dependent kinase 5 regulatory subunit 1	1.86	14.3	0.00599
ENSG00000154727	GABPA	GA binding protein transcription factor subunit alpha	1.14	22.4	0.00776
ENSG00000100321	SYNGR1	synaptogyrin 1	0.941	105	0.00998
ENSG00000197943	PLCG2	phospholipase C gamma 2	-0.58	1210	0.0105
ENSG00000142208	AKT1	AKT serine/threonine kinase 1	-0.304	253	0.323
ENSG00000128487	SPECC1	sperm antigen with calponin homology and coiled-coil domains 1	-2.82	39.9	0.0122
ENSG00000143314	MRPL24	mitochondrial ribosomal protein L24	-0.0207	2450	0.932
ENSG00000125731	SH2D3A	SH2 domain containing 3A	2.08	140	0.0154
ENSG00000159450	TCHH	trichohyalin	1.84	36.9	0.0155
ENSG00000087274	ADD1	adducin 1	-0.29	2090	0.245
ENSG00000105971	CAV2	caveolin 2	0.186	8140	0.523
ENSG00000104613	INTS10	integrator complex subunit 10	-0.162	1440	0.526
ENSG00000121892	PDS5A	PDS5 cohesin associated factor A	-1.6	5.53	0.0224
ENSG00000143119	CD53	CD53 molecule	2.35	5.14	0.024
ENSG00000142583	SLC2A5	solute carrier family 2 member 5	3.25	4.41	0.0243
ENSG00000048740	CELF2	CUGBP Elav-like family member 2	-4.2	1.38	0.0272
ENSG00000114503	NCBP2	nuclear cap binding protein subunit 2	-0.0303	1300	0.925
ENSG00000186260	MRTFB	myocardin related transcription factor B	-1.11	33.9	0.0304
ENSG00000108021	TASOR2	transcription activation suppressor family member 2	-1.11	212	0.0318
ENSG00000099814	CEP170B	centrosomal protein 170B	1	25	0.0376
ENSG00000048544	MRPS10	mitochondrial ribosomal protein S10	-3.82	5.18	0.00391
ENSG00000125733	TRIP10	thyroid hormone receptor interactor 10	-0.0525	1320	0.891
ENSG00000100028	SNRPD3	small nuclear ribonucleoprotein D3 polypeptide	2.04	10.1	0.0201
ENSG00000100410	PHF5A	PHD finger protein 5A	2.42	3.65	0.0302
ENSG00000102755	FLT1	fms related receptor tyrosine kinase 1	-0.417	270	0.067
DEG_Ids	Gene_name	Gene depiction	BaseMean	Log2FC	Adj. P-value
Up-regulated DEGs
ENSG00000182621	PLCB1	phospholipase C beta 1	-5.79	5.9	0.0502
ENSG00000279261	PP2672	uncharacterized LOC100130249	6.05	5.25	0.0523
ENSG00000163683	SMIM14	small integral membrane protein 14	-1.55	5.02	0.0528
ENSG00000103175	WFDC1	WAP four-disulfide core domain 1	-1.24	8.44	0.0536
ENSG00000101265	RASSF2	Ras association domain family member 2	0.751	156	0.0536
ENSG00000158481	CD1C	CD1c molecule	2.43	2.93	0.056
ENSG00000100079	LGALS2	galectin 2	2.02	3.55	0.061
ENSG00000119231	SENP5	SUMO specific peptidase 5	-2.39	2.72	0.0633
ENSG00000218283	MORF4L1P1	mortality factor 4 like 1 pseudogene 1	-3.42	1.23	0.0641
ENSG00000128228	SDF2L1	stromal cell derived factor 2 like 1	-8.96	52.9	0.0501
ENSG00000171295	ZNF440	zinc finger protein 440	0.652	169	0.0675
ENSG00000137747	TMPRSS13	transmembrane serine protease 13	1.85	5.25	0.07
ENSG00000155368	DBI	diazepam binding inhibitor, acyl-CoA binding protein	0.592	1330	0.0716
ENSG00000217555	CKLF	chemokine like factor	1.94	5.08	0.0728
ENSG00000223263	RNU6-387P	RNA, U6 small nuclear 387, pseudogene	0.541	103	0.079
ENSG00000267649	AC010327.5	novel transcript	2.51	1.94	0.0794
ENSG00000103269	RHBDL1	rhomboid like 1	2.13	2.4	0.0874
ENSG00000160588	MPZL3	myelin protein zero like 3	1.2	148	0.0877
ENSG00000158014	SLC30A2	solute carrier family 30 member 2	2.26	2.52	0.0921
ENSG00000104738	MCM4	minichromosome maintenance complex component 4	0.634	226	0.0924
ENSG00000213236	YWHAZP2	tyrosine 3-monooxygenase/tryptophan 5-monooxygenase activation protein zeta pseudogene 2	0.527	78.2	0.0955
ENSG00000114021	NIT2	nitrilase family member 2	1.96	4.3	0.0959
ENSG00000100284	TOM1	target of myb1 membrane trafficking protein	1.86	3.46	0.0966
ENSG00000154124	OTULIN	OTU deubiquitinase with linear linkage specificity	1.17	9.57	0.0992
ENSG00000197182	MIRLET7BHG	MIRLET7B host gene	1.43	9.32	0.101
ENSG00000091972	CD200	CD200 molecule	0.817	1290	0.105
ENSG00000141627	DYM	dymeclin	2.66	1.25	0.106
ENSG00000203837	PNLIPRP3	pancreatic lipase related protein 3	3.04	1.55	0.107
ENSG00000166265	CYYR1	cysteine and tyrosine rich 1	-1.21	9.02	0.109
ENSG00000257611	AC010182.1	novel transcript	-1.15	5.04	0.11
ENSG00000254647	INS	insulin	2.68	1.27	0.112
ENSG00000179085	DPM3	dolichyl-phosphate mannosyltransferase subunit 3, regulatory	-0.699	1060	0.114
ENSG00000275215	RNA5-8SN3	RNA, 5.8S ribosomal N3	4.5	5.21	0.116
ENSG00000179776	CDH5	cadherin 5	-0.458	5640	0.116
ENSG00000286098	AC008770.4	novel transcript	0.59	257	0.116
ENSG00000275779	NTAN1	N-terminal asparagine amidase	1.07	24	0.121
ENSG00000286138	AC010336.7	novel transcript	1.08	22.2	0.121
ENSG00000178977	LINC00324	long intergenic non-protein coding RNA 324	0.759	122	0.126
ENSG00000170293	CMTM8	CKLF like MARVEL transmembrane domain containing 8	-0.333	480	0.132
ENSG00000179295	PTPN11	protein tyrosine phosphatase non-receptor type 11	3.11	0.931	0.133
ENSG00000095380	NANS	N-acetylneuraminate synthase	-1.97	29900	0.136
ENSG00000169925	BRD3	bromodomain containing 3	-0.736	481	0.137
ENSG00000160216	AGPAT3	1-acylglycerol-3-phosphate O-acyltransferase 3	-0.428	253	0.141
ENSG00000198242	RPL23A	ribosomal protein L23a	-0.905	19.7	0.144
ENSG00000144815	NXPE3	neurexophilin and PC-esterase domain family member 3	-0.365	15600	0.148
ENSG00000154975	CA10	carbonic anhydrase 10	-5.67	5.42	0.155
ENSG00000033867	SLC4A7	solute carrier family 4 member 7	1.3	8.8	0.155
ENSG00000159228	CBR1	carbonyl reductase 1	-0.644	33.5	0.156
ENSG00000214176	PLEKHM1P1	pleckstrin homology and RUN domain containing M1 pseudogene 1	-0.379	532	0.156
ENSG00000115042	FAHD2A	fumarylacetoacetate hydrolase domain containing 2A	0.822	14.1	0.157
ENSG00000073584	SMARCE1	SWI/SNF related, matrix associated, actin dependent regulator of chromatin, subfamily e, member 1	-0.374	3070	0.157
ENSG00000232499	AL391058.1	novel transcript	0.449	7090	0.16
ENSG00000287743	AL031289.2	novel transcript	3.25	8.75	0.161
ENSG00000198793	MTOR	mechanistic target of rapamycin kinase	1.12	5.02	0.162
ENSG00000283646	LINC02009	long intergenic non-protein coding RNA	-1.24	4.3	0.163
ENSG00000184156	KCNQ3	potassium voltage-gated channel subfamily Q member 3	3.42	1.15	0.164
ENSG00000163412	EIF4E3	eukaryotic translation initiation factor 4E family member 3	-1.01	7.72	0.165
ENSG00000130147	SH3BP4	SH3 domain binding protein 4	-1.56	3.09	0.169
ENSG00000286501	AC018545.1	novel transcript	-3.77	1.01	0.169
ENSG00000082701	GSK3B	glycogen synthase kinase 3 beta	1.29	5.69	0.17
ENSG00000168071	CCDC88B	coiled-coil domain containing 88B	1.83	1.8	0.171
ENSG00000109501	WFS1	wolframin ER transmembrane glycoprotein	0.409	182	0.175
ENSG00000130518	IQCN	IQ motif containing N	-0.81	140	0.175
ENSG00000140945	CDH13	cadherin 13	-3.02	0.965	0.175
ENSG00000102897	LYRM1	LYR motif containing 1	-0.491	1320	0.176
ENSG00000200488	RN7SKP203	RN7SK pseudogene 203	0.757	49.5	0.177
ENSG00000287601	BX323046.2	novel transcript	1.55	2.52	0.178
ENSG00000256977	LIMS3	zinc finger domain containing 3	-0.895	22.9	0.178
ENSG00000105697	HAMP	hepcidin antimicrobial peptide	3.09	0.919	0.18
ENSG00000184454	NCMAP	non-compact myelin associated protein	-3.15	8.43	0.181
ENSG00000106615	RHEB	Ras homolog, mTORC1 binding	-1.28	3.76	0.187
ENSG00000168386	FILIP1L	filamin A interacting protein 1	-0.606	262	0.194
ENSG00000131507	NDFIP1	Nedd4 family interacting protein 1	0.293	1000	0.197
ENSG00000160838	LRRC71	leucine rich repeat containing 71	-2.03	1.13	0.203
ENSG00000229191	AL358473.1	novel transcript	-1.76	2	0.204
ENSG00000189423	USP32P3	ubiquitin specific peptidase 32 pseudogene 3	-2.54	1.02	0.204
ENSG00000142156	COL6A1	collagen type VI alpha 1 chain	0.438	250	0.205
ENSG00000066422	ZBTB11	zinc finger and BTB domain containing 11	1.98	1.29	0.205
ENSG00000105397	TYK2	tyrosine kinase 2	-0.399	728	0.207
ENSG00000143157	POGK	pogo transposable element derived with KRAB domain	2.72	0.71	0.207
ENSG00000140992	PDPK1	3-phosphoinositide dependent protein kinase 1	-0.965	14.6	0.212
ENSG00000188130	MAPK12	mitogen-activated protein kinase 12	-0.354	452	0.213
ENSG00000005059	MCUB	mitochondrial calcium uniporter dominant negative subunit beta	-2.39	0.654	0.216
ENSG00000139352	ASCL1	achaete-scute family bHLH transcription factor 1	5.54	3.69	0.217
ENSG00000170989	S1PR1	sphingosine-1-phosphate receptor 1	-0.358	275	0.22
ENSG00000157538	VPS26C	endosomal protein sorting factor C	-0.277	3460	0.227
ENSG00000182050	MGAT4C	MGAT4 family member C	2.3	0.965	0.229
ENSG00000124399	NDUFB4P12	NADH:ubiquinone oxidoreductase subunit B4 pseudogene 12	1.18	44.6	0.23
ENSG00000106524	ANKMY2	ankyrin repeat and MYND domain containing 2	-0.516	936	0.23
ENSG00000169291	SHE	Src homology 2 domain containing E	-0.386	1870	0.232
ENSG00000196151	WDSUB1	WD repeat, sterile alpha motif and U-box domain containing 1	0.275	247	0.235
ENSG00000262497	FAM187B2P	family with sequence similarity 187, member B pseudogene	0.457	111	0.236
ENSG00000214812	AL137792.1	novel transcript	0.738	8.7	0.238
ENSG00000196730	DAPK1	death associated protein kinase 1	-0.643	738	0.238
ENSG00000117036	ETV3	ETS variant transcription factor 3	0.327	600	0.24
ENSG00000040531	CTNS	cystinosin, lysosomal cystine transporter	1.22	2.8	0.241
ENSG00000130717	UCK1	uridine-cytidine kinase 1	-0.44	242	0.241
ENSG00000136527	TRA2B	transformer 2 beta homolog	0.512	91.8	0.242
ENSG00000167881	SRP68	signal recognition particle 68	-0.452	104	0.242
ENSG00000277200	AC005696.4	novel transcript	-1.86	7.8	0.0177							0.245
ENSG00000146521	LINC01558	long intergenic non-protein coding RNA 1558	0.527	64.9	0.246
ENSG00000239705	AL354710.2	novel transcript	2.79	0.749	0.247
ENSG00000141401	IMPA2	inositol monophosphatase 2	1.03	5.87	0.249
ENSG00000116747	RO60	Ro60, Y RNA binding protein	-0.35	2070	0.251
ENSG00000160208	RRP1B	ribosomal RNA processing 1B	-0.338	565	0.252
ENSG00000168101	NUDT16L1	nudix hydrolase 16 like 1	-0.444	196	0.253
ENSG00000108592	FTSJ3	FtsJ RNA 2'-O-methyltransferase 3	-0.36	625	0.253
ENSG00000189042	ZNF567	zinc finger protein 567	0.284	261	0.256
ENSG00000173825	TIGD3	tigger transposable element derived 3	1.19	3.65	0.256
ENSG00000123154	WDR83	WD repeat domain 83	-0.419	33.1	0.257
ENSG00000257316	ASS1P14	argininosuccinate synthetase 1 pseudogene 14	-1.89	1.07	0.259
ENSG00000134200	TSHB	thyroid stimulating hormone subunit beta	1.85	1.31	0.264
ENSG00000142599	RERE	arginine-glutamic acid dipeptide repeats	-0.335	970	0.265
ENSG00000273091	AP000255.1	novel transcript	2.51	0.616	0.265
ENSG00000154645	CHODL	chondrolectin	-1.75	42.1	0.265
ENSG00000285771	AL139095.5	novel transcript	-2.12	0.836	0.266
ENSG00000239917	RPS10P16	ribosomal protein S10 pseudogene 16	1.77	1.24	0.268
ENSG00000147601	TERF1	telomeric repeat binding factor 1	2.49	0.607	0.269
ENSG00000260418	AL023284.4	novel transcript	2.49	0.607	0.269
ENSG00000103197	TSC2	TSC complex subunit 2	-0.33	506	0.272
ENSG00000109466	KLHL2	kelch like family member 2	2.1	26.6	0.272
ENSG00000213985	AC078899.1	novel transcript	-0.455	113	0.276
ENSG00000139219	COL2A1	collagen type II alpha 1 chain	2.49	0.603	0.276
ENSG00000164035	EMCN	endomucin	2.49	0.603	0.276
ENSG00000156639	ZFAND3	zinc finger AN1-type containing 3	0.449	90.3	0.28
ENSG00000231911	TPRKBP1	TP53RK binding protein pseudogene 1	1.16	2.73	0.28
ENSG00000115486	GGCX	gamma-glutamyl carboxylase	0.24	382	0.283
ENSG00000247982	LINC00926	long intergenic non-protein coding RNA 926	0.782	11.9	0.285
ENSG00000206573	THUMPD3-AS1	THUMPD3 antisense RNA 1	-2.32	0.623	0.286
ENSG00000183597	TANGO2	transport and golgi organization 2 homolog	0.448	49.2	0.287
ENSG00000166603	MC4R	melanocortin 4 receptor	0.824	13	0.288
ENSG00000273142	LINC02604	long intergenic non-protein coding RNA 2604	-0.736	24.1	0.289
ENSG00000265688	MAFG-DT	MAFG divergent transcript	0.689	8.63	0.29
ENSG00000255065	AP002001.2	novel transcript	-4.96	3.31	0.29
ENSG00000207205	RNVU1-15	RNA, variant U1 small nuclear 15	-1.72	1.64	0.293
ENSG00000119899	SLC17A5	solute carrier family 17 member 5	1.69	1.08	0.293
ENSG00000104365	IKBKB	inhibitor of nuclear factor kappa B kinase subunit beta	-0.587	22.2	0.294
ENSG00000095906	NUBP2	nucleotide binding protein 2	-0.401	300	0.295
ENSG00000157119	KLHL40	kelch like family member 40	5.01	2.55	0.298
ENSG00000129625	REEP5	receptor accessory protein 5	1.97	1.44	0.301
ENSG00000118495	PLAGL1	PLAG1 like zinc finger 1	0.291	360	0.302
ENSG00000264275	RN7SL753P	RNA, 7SL, cytoplasmic 753, pseudogene	-2.9	0.551	0.303
ENSG00000115866	DARS1	aspartyl-tRNA synthetase 1	0.893	3.98	0.304
ENSG00000232883	AL451081.2	novel transcript	-2.92	0.559	0.305
ENSG00000164032	H2AZ1	H2A.Z variant histone 1	0.869	5.33	0.305
ENSG00000171227	TMEM37	transmembrane protein 37	0.683	10	0.308
ENSG00000214980	AC025538.1	novel transcript	2.55	0.635	0.308
ENSG00000254122	PCDHGB7	protocadherin gamma subfamily B, 7	1.99	0.809	0.313
ENSG00000286123	AL049828.2	novel transcript	-3.14	0.648	0.313
ENSG00000125898	FAM110A	family with sequence similarity 110 member A	0.312	66.4	0.314
ENSG00000116212	LRRC42	leucine rich repeat containing 42	-1.95	0.784	0.314
ENSG00000249069	LINC01033	long intergenic non-protein coding RNA 1033	2.77	0.737	0.317
ENSG00000107485	GATA3	GATA binding protein 3	2.13	0.875	0.318
ENSG00000173511	VEGFB	vascular endothelial growth factor B	-0.866	4.45	0.319
ENSG00000132793	LPIN3	lipin 3	-0.692	9.08	0.319
ENSG00000205018	AC092384.1	novel transcript	0.891	5.98	0.319
ENSG00000165609	NUDT5	nudix hydrolase 5	0.756	68.2	0.32
ENSG00000228709	LINC02575	long intergenic non-protein coding RNA 2575	2.5	0.611	0.321
ENSG00000133124	IRS4	insulin receptor substrate 4	4.14	1.89	0.0115
ENSG00000105429	MEGF8	multiple EGF like domains 8	-0.432	372	0.323
ENSG00000259891	AC107375.1	novel transcript	-0.479	15.6	0.327
ENSG00000155749	FLACC1	flagellum associated containing coiled-coil domains 1	0.679	6.4	0.327
ENSG00000139514	SLC7A1	solute carrier family 7 member 1	0.479	377	0.328
ENSG00000072736	NFATC3	nuclear factor of activated T cells 3	4.7	2.07	0.329
ENSG00000248964	AC131254.1	novel transcript	4.7	2.07	0.329
ENSG00000156304	SCAF4	SR-related CTD associated factor 4	-2.15	0.566	0.333
ENSG00000244076	AC026410.2	novel transcript	-2.02	0.794	0.333
ENSG00000243968	RN7SL402P	RNA, 7SL, cytoplasmic 402, pseudogene	0.59	22.5	0.335
ENSG00000214439	FAM185BP	family with sequence similarity 185, member A pseudogene	0.959	4.75	0.335
ENSG00000163607	GTPBP8	GTP binding protein 8 (putative)	1.14	3.62	0.336
ENSG00000128789	PSMG2	proteasome assembly chaperone 2	0.407	86.3	0.337
ENSG00000249773	AC092647.5	novel transcript	0.313	1250	0.338
ENSG00000013016	EHD3	EH domain containing 3	-2.97	0.576	0.341
ENSG00000165629	ATP5F1C	ATP synthase F1 subunit gamma	-2.97	0.576	0.341
ENSG00000227765	MYL12BP2	MYL12B pseudogene 2	-0.511	29.7	0.341
ENSG00000018607	ZNF806	zinc finger protein 806	3.46	2.56	0.342
ENSG00000282447	IGKV3-15	immunoglobulin kappa variable 3-15	0.35	73.9	0.343
ENSG00000281162	LINC01127	long intergenic non-protein coding RNA 1127	-1.65	1.5	0.344
ENSG00000236673	AL117378.1	novel transcript	-4.54	2.48	0.344
ENSG00000172476	RAB40A	member RAS oncogene family	-1.56	1.19	0.344
ENSG00000118246	FASTKD2	FAST kinase domains 2	0.305	875	0.347
ENSG00000137955	RABGGTB	Rab geranylgeranyltransferase subunit beta	1	6.56	0.348
ENSG00000224282	AC010469.1	novel transcript	4.48	1.77	0.353
ENSG00000106852	LHX6	LIM homeobox 6	0.852	3.78	0.354
ENSG00000124092	CTCFL	CCCTC-binding factor like	-2.51	0.431	0.355
ENSG00000164941	INTS8	integrator complex subunit 8	0.299	463	0.355
ENSG00000118816	CCNI	cyclin I	-0.404	2870	0.356
ENSG00000224034	LINC02561	long intergenic non-protein coding RNA 2561	1.67	1.2	0.36
ENSG00000174840	PDE12	phosphodiesterase 12	-0.631	7.1	0.36
ENSG00000197961	ZNF121	zinc finger protein 121	1.45	11.1	0.369
ENSG00000196715	VKORC1L1	vitamin K epoxide reductase complex subunit 1 like 1	0.31	292	0.371
ENSG00000163933	RFT1	RFT1 homolog	-0.248	353	0.371
ENSG00000171236	LRG1	leucine rich alpha-2-glycoprotein 1	-0.43	4120	0.372
ENSG00000144908	ALDH1L1	aldehyde dehydrogenase 1 family member L1	-1.58	1.18	0.374
ENSG00000160712	IL6R	interleukin 6 receptor	1.95	0.751	0.376
ENSG00000232936	AL157400.2	novel transcript	-4.14	1.88	0.378
ENSG00000104783	KCNN4	potassium calcium-activated channel subfamily N member 4	-2.64	4.12	0.379
ENSG00000004948	CALCR	calcitonin receptor	4.21	1.48	0.383
ENSG00000173821	RNF213	ring finger protein 213	4.21	1.48	0.383
ENSG00000286266	AC104370.1	novel transcript	4.21	1.48	0.383
ENSG00000116882	HAO2	hydroxyacid oxidase 2	2.51	0.616	0.385
ENSG00000143398	PIP5K1A	phosphatidylinositol-4-phosphate 5-kinase type 1 alpha	4.16	1.42	0.389
ENSG00000237292	LINC01732	long intergenic non-protein coding RNA 1732	4.16	1.42	0.389
ENSG00000057608	GDI2	GDP dissociation inhibitor 2	-0.896	32.1	0.39
ENSG00000215236	RPL7P33	ribosomal protein L7 pseudogene 33	-2.98	2.61	0.4
ENSG00000101665	SMAD7	SMAD family member 7	-4.01	1.71	0.4
ENSG00000135999	EPC2	enhancer of polycomb homolog 2	-0.236	219	0.402
ENSG00000142168	SOD1	superoxide dismutase 1	-0.736	4.1	0.407
ENSG00000133687	TMTC1	transmembrane O-mannosyltransferase targeting cadherins 1	-0.636	90.8	0.409
ENSG00000224473	CCND3P1	cyclin D3 pseudogene 1	1.59	0.949	0.409
ENSG00000140612	SEC11A	SEC11 homolog A, signal peptidase complex subunit	-0.445	15.5	0.409
ENSG00000144962	SPATA16	spermatogenesis associated 16	-2.56	0.432	0.414
ENSG00000124216	SNAI1	snail family transcriptional repressor 1	0.217	1230	0.416
ENSG00000131558	EXOC4	exocyst complex component 4	3.89	1.18	0.421
ENSG00000082701	GSK3B	glycogen synthase kinase 3 beta	3.89	1.18	0.421
ENSG00000255051	BCAS2P1	BCAS2 pseudogene 1	1.35	1.22	0.423
ENSG00000214290	COLCA2	colorectal cancer associated 2	0.683	3.99	0.423
ENSG00000168894	RNF181	ring finger protein 181	-0.242	709	0.424
ENSG00000159842	ABR	ABR activator of RhoGEF and GTPase	-0.318	1890	0.425
ENSG00000168961	LGALS9	galectin 9	1.06	2.14	0.427
ENSG00000204071	TCEAL6	transcription elongation factor A like 6	1.34	0.887	0.431
ENSG00000204120	GIGYF2	GRB10 interacting GYF protein 2	0.272	1080	0.439
ENSG00000167281	RBFOX3	RNA binding fox-1 homolog 3	0.934	2.8	0.44
ENSG00000100997	ABHD12	abhydrolase domain containing 12, lysophospholipase	-0.186	475	0.442
ENSG00000175826	CTDNEP1	CTD nuclear envelope phosphatase 1	0.453	131	0.443
ENSG00000233971	RPS20P10	ribosomal protein S20 pseudogene 10	-0.526	6.38	0.444
ENSG00000204103	MAFB	MAF bZIP transcription factor B	1.73	0.655	0.445
ENSG00000227942	FRMD8P1	FERM domain containing 8 pseudogene 1	-0.48	7.16	0.445
ENSG00000103047	TANGO6	transport and golgi organization 6 homolog	-0.252	347	0.446
ENSG00000230062	ANKRD66	ankyrin repeat domain 66	-3.67	1.35	0.447
ENSG00000274766	BX072579.2	novel transcript	-3.67	1.35	0.447
ENSG00000173848	NET1	neuroepithelial cell transforming 1	-0.941	3.08	0.447
ENSG00000244073	RPS4XP6	ribosomal protein S4X pseudogene 6	-0.231	421	0.449
ENSG00000143374	TARS2	threonyl-tRNA synthetase 2, mitochondrial	0.447	9	0.449
ENSG00000010327	STAB1	stabilin 1	0.662	4.78	0.451
ENSG00000180938	ZNF572	zinc finger protein 572	-0.722	5.85	0.452
ENSG00000169682	SPNS1	sphingolipid transporter 1 (putative)	-0.693	3.59	0.454
ENSG00000178107	AL161668.1	novel transcript	-3.61	1.3	0.454
ENSG00000227852	RPS29P17	ribosomal protein S29 pseudogene 17	-3.59	1.28	0.457
ENSG00000107147	KCNT1	potassium sodium-activated channel subfamily T member 1	-1.94	0.499	0.459
ENSG00000058799	YIPF1	Yip1 domain family member 1	0.728	2.94	0.461
ENSG00000280071	GATD3B	glutamine amidotransferase like class 1 domain containing 3B	1.55	0.619	0.462
ENSG00000128692	EIF2S2P4	eukaryotic translation initiation factor 2 subunit 2 beta pseudogene 4	2.17	4.86	0.462
ENSG00000183891	TTC32	tetratricopeptide repeat domain 32	0.226	293	0.464
ENSG00000151632	AKR1C2	aldo-keto reductase family 1 member C2	-1.53	0.879	0.465
ENSG00000232453	LINC02777	long intergenic non-protein coding RNA 2777	0.695	5.01	0.467
ENSG00000149357	LAMTOR1	late endosomal/lysosomal adaptor, MAPK and MTOR activator 1	0.249	86.7	0.469
ENSG00000255104	AC005324.3	novel transcript	0.274	1760	0.47
ENSG00000105755	ETHE1	ETHE1 persulfide dioxygenase	-0.275	206	0.472
ENSG00000152061	RABGAP1L	RAB GTPase activating protein 1	0.173	588	0.473
ENSG00000138081	FBXO11	F-box protein 11	1.16	2.1	0.474
ENSG00000267541	MTCO2P2	MT-CO2 pseudogene 2	-0.812	3.72	0.474
ENSG00000170340	B3GNT2	UDP-GlcNAc:betaGal beta-1,3-N-acetylglucosaminyltransferase 2	3.48	0.885	0.474
ENSG00000109458	GAB1	GRB2 associated binding protein 1	0.273	126	0.474
ENSG00000243667	WDR92	dynein axonemal assembly factor 10	3.21	2.29	0.476
ENSG00000118689	FOXO3	forkhead box O3	-0.237	72.6	0.48
ENSG00000280830	ADI1	acireductone dioxygenase 1	-0.236	79.2	0.48
ENSG00000264063	CR392039.1	novel transcript	1.33	9.86	0.48
ENSG00000232727	YWHAEP1	tyrosine 3-monooxygenase/tryptophan 5-monooxygenase activation protein epsilon pseudogene 1	-1.05	2630	0.48
ENSG00000254736	BRD9P1	bromodomain containing 9 pseudogene 1	-3.4	1.13	0.481
ENSG00000006116	CACNG3	calcium voltage-gated channel auxiliary subunit gamma 3	3.42	0.851	0.481
ENSG00000222259	RN7SKP114	RN7SK pseudogene 114	3.42	0.851	0.481
ENSG00000279711	AP004782.1	novel transcript	3.42	0.851	0.481
ENSG00000141580	WDR45B	WD repeat domain 45B	0.233	3800	0.482
ENSG00000171469	ZNF561	zinc finger protein 561	-0.274	31.1	0.483
ENSG00000207187	SNORA10B	small nucleolar RNA, H/ACA box 10B	-0.755	2.85	0.483
ENSG00000278703	AC100847.1	novel transcript	-0.915	1.98	0.484
ENSG00000186017	ZNF566	zinc finger protein 566	0.893	1.71	0.486
ENSG00000105248	YJU2	splicing factor homolog	-0.255	30.3	0.487
ENSG00000226432	AC010342.1	novel transcript	0.302	20.8	0.488
ENSG00000171621	SPSB1	splA/ryanodine receptor domain and SOCS box containing 1	-3.33	1.07	0.49
ENSG00000234625	LINC00380	long intergenic non-protein coding RNA 380	-3.33	1.07	0.49
ENSG00000196169	KIF19	kinesin family member 19	0.574	6.07	0.49
ENSG00000125818	PSMF1	proteasome inhibitor subunit 1	-0.194	1550	0.492
ENSG00000173230	GOLGB1	golgin B1	-1.34	0.809	0.495
ENSG00000213762	ZNF134	zinc finger protein 134	0.639	5.3	0.496
ENSG00000180488	MIGA1	mitoguardin 1	-0.183	445	0.504
ENSG00000164675	IQUB	IQ motif and ubiquitin domain containing	0.453	15.2	0.508
ENSG00000229005	HNF4A-AS1	HNF4A antisense RNA 1	-2.56	1.98	0.509
ENSG00000107290	SETX	senataxin	-0.185	2080	0.51
ENSG00000159200	RCAN1	regulator of calcineurin 1	0.913	2500	0.511
ENSG00000255026	AC136475.3	novel transcript	-0.659	5.03	0.511
ENSG00000184083	FAM120C	FAM120C (family with sequence similarity 120C)	-0.518	63.3	0.512
ENSG00000171105	INSR	insulin receptor	-0.0398	19.7	0.916
ENSG00000067082	KLF6	Kruppel like factor 6	-0.835	2.68	0.515
ENSG00000228143	AL512649.1	novel transcript	0.681	2.74	0.516
ENSG00000168675	LDLRAD4	low density lipoprotein receptor class A domain containing 4	-1.74	0.47	0.52
ENSG00000144451	SPAG16	sperm associated antigen 16	-1.73	0.455	0.522
ENSG00000108106	UBE2S	ubiquitin conjugating enzyme E2 S	0.273	214	0.522
ENSG00000139044	B4GALNT3	beta-1,4-N-acetyl-galactosaminyltransferase 3	2.04	10.1	0.0201
ENSG00000267319	SELENOKP1	selenoprotein K pseudogene 1	0.221	104	0.524
ENSG00000121964	GTDC1	glycosyltransferase like domain containing 1	0.812	48.8	0.0203
ENSG00000270837	HNRNPDLP4	pseudogene 4	2.01	0.439	0.527
ENSG00000095380	NANS	N-acetylneuraminate synthase	-0.207	129	0.528
ENSG00000215305	VPS16	VPS16 core subunit of CORVET and HOPS complexes	-0.123	1170	0.531
ENSG00000079246	XRCC5	X-ray repair cross complementing 5	-1.98	0.295	0.532
ENSG00000260604	AL590004.3	novel transcript	-1.98	0.295	0.532
ENSG00000215784	FAM72D	family with sequence similarity 72 member D	1.6	0.641	0.533
ENSG00000271185	AC007029.1	novel transcript	-0.925	1.4	0.536
ENSG00000213117	AL021939.1	novel transcript	0.531	3.12	0.537
ENSG00000237886	NALT1	NOTCH1 associated lncRNA in T cell acute lymphoblastic leukemia 1	0.595	11.3	0.537
ENSG00000198142	SOWAHC	sosondowah ankyrin repeat domain family member C	0.21	450	0.539
ENSG00000130038	CRACR2A	calcium release activated channel regulator 2A	-0.662	3.34	0.54
ENSG00000115520	COQ10B	coenzyme Q10B	-1.52	0.408	0.544
ENSG00000131379	C3orf20	chromosome 3 open reading frame 20	-0.821	2.23	0.545
ENSG00000213977	TAX1BP3	Tax1 binding protein 3	-0.207	1180	0.549
ENSG00000181744	DIPK2A	divergent protein kinase domain 2A	0.465	6.37	0.551
ENSG00000260422	Z97205.2	novel transcript	-1.65	0.415	0.552
ENSG00000177576	C18orf32	chromosome 18 open reading frame 32	-1.16	1.22	0.552
ENSG00000178726	THBD	thrombomodulin	-0.296	13200	0.554
ENSG00000228829	AC005077.3	novel transcript	2.89	0.59	0.555
ENSG00000260672	AC100827.4	novel transcript	0.985	1.85	0.557
ENSG00000114650	SCAP	SREBF chaperone	-0.159	147	0.558
ENSG00000116729	WLS	Wnt ligand secretion mediator	0.122	797	0.559
ENSG00000224311	AL590640.1	novel transcript	2.84	0.567	0.562
ENSG00000232042	AL512286.1	novel transcript	2.84	0.567	0.562
ENSG00000234424	AL353743.4	novel transcript	2.84	0.567	0.562
ENSG00000286491	AL023553.1	novel transcript	2.84	0.567	0.562
ENSG00000115355	CCDC88A	coiled-coil domain containing 88A	-0.236	45.5	0.562
ENSG00000254506	AP003080.1	novel transcript	-0.917	1.18	0.563
ENSG00000183873	SCN5A	sodium voltage-gated channel alpha subunit 5	1.84	0.383	0.566
ENSG00000145743	FBXL17	F-box and leucine rich repeat protein 17	-0.369	184	0.568
ENSG00000137970	RPL7P9	ribosomal protein L7 pseudogene 9	0.197	371	0.57
ENSG00000186654	PRR5	proline rich 5	-1.59	0.417	0.57
ENSG00000159788	RGS12	regulator of G protein signaling 12	-0.166	656	0.57
ENSG00000176857	GJA1P1	gap junction protein alpha 1 pseudogene 1	1.25	0.779	0.571
ENSG00000128641	MYO1B	myosin IB	-0.878	1.56	0.571
ENSG00000156299	TIAM1	TIAM Rac1 associated GEF 1	1.46	0.613	0.572
ENSG00000183248	G0S2	G0/G1 switch 2	1.31	1.06	0.572
ENSG00000148308	GTF3C5	general transcription factor IIIC subunit 5	-0.322	22.1	0.572
ENSG00000183340	JRKL	JRK like	-0.162	93.9	0.573
ENSG00000286267	FP236383.13	novel transcript	0.86	19	0.574
ENSG00000164327	RICTOR	RPTOR independent companion of MTOR complex 2	1.44	0.584	0.577
ENSG00000140682	TGFB1I1	transforming growth factor beta 1 induced transcript 1	-0.211	305	0.577
ENSG00000136689	IL1RN	interleukin 1 receptor antagonist	-0.54	3.02	0.578
ENSG00000160305	DIP2A	disco interacting protein 2 homolog A	-0.944	0.971	0.578
ENSG00000261267	AC026470.2	novel transcript	0.73	2.16	0.579
ENSG00000170525	PFKFB3	6-phosphofructo-2-kinase/fructose-2,6-biphosphatase 3	0.189	35.2	0.579
ENSG00000272086	AC025181.2	novel transcript	-0.898	1.18	0.58
ENSG00000263179	HNRNPCP4	heterogeneous nuclear ribonucleoprotein C pseudogene 4	1.03	0.828	0.58
ENSG00000135778	NTPCR	nucleoside-triphosphatase, cancer-related	1.21	0.539	0.58
ENSG00000156414	TDRD9	tudor domain containing 9	0.468	6.66	0.582
ENSG00000187840	EIF4EBP1	eukaryotic translation initiation factor 4E binding protein 1	-2.67	0.677	0.583
ENSG00000237387	AL022329.2	novel transcript	-2.67	0.677	0.583
ENSG00000259723	AL354993.2	novel transcript	-2.67	0.677	0.583
ENSG00000153896	ZNF599	zinc finger protein 599	0.209	43.8	0.584
ENSG00000273424	AL008582.1	novel transcript	-0.656	2.28	0.584
ENSG00000067064	IDI1	isopentenyl-diphosphate delta isomerase 1	-0.632	1.68	0.586
ENSG00000223086	RNA5SP155	RNA, 5S ribosomal pseudogene 155	-0.292	19.9	0.586
ENSG00000285825	CCDC15-DT	CCDC15 divergent transcript	-0.488	6.42	0.586
ENSG00000004777	ARHGAP33	Rho GTPase activating protein 33	0.255	13.9	0.587
ENSG00000114861	FOXP1	FOXP1 (forkhead box P1)	-1.54	0.399	0.587
ENSG00000272646	AC079766.1	novel transcript	0.996	0.83	0.588
ENSG00000115524	SF3B1	splicing factor 3b subunit 1	0.18	1810	0.588
ENSG00000110675	ELMOD1	ELMO domain containing 1	-2.63	0.658	0.589
ENSG00000251577	AC105460.2	novel transcript	-2.63	0.658	0.589
ENSG00000176946	THAP4	THAP domain containing 4	-1.72	0.239	0.589
ENSG00000138083	SIX3	SIX homeobox 3	0.896	10.3	0.595
ENSG00000242352	FAM91A3P	family with sequence similarity 91 member A3, pseudogene	0.573	2.21	0.595
ENSG00000241568	RN7SL338P	RNA, 7SL, cytoplasmic 338, pseudogene	0.986	0.825	0.596
ENSG00000120942	UBIAD1	UbiA prenyltransferase domain containing 1	-0.205	170	0.598
ENSG00000124490	CRISP2	cysteine rich secretory protein 2	-1.5	0.392	0.598
ENSG00000179218	CALR	calreticulin	-2.19	1.6	0.599
ENSG00000178184	PARD6G	par-6 family cell polarity regulator gamma	1.04	0.814	0.6
ENSG00000144224	UBXN4	UBX domain protein 4	-0.123	2520	0.6
ENSG00000132702	HAPLN2	hyaluronan and proteoglycan link protein 2	1.04	1.24	0.6
ENSG00000228142	AL354861.2	novel transcript	-2.55	0.62	0.6
ENSG00000256211	SKP1P2	S-phase kinase associated protein 1 pseudogene 2	0.174	161	0.603
ENSG00000010244	ZNF207	zinc finger protein 207	0.111	3650	0.604
ENSG00000124466	LYPD3	LY6/PLAUR domain containing 3	-0.268	18.6	0.609
ENSG00000115364	MRPL19	mitochondrial ribosomal protein L19	-0.541	2.78	0.609
ENSG00000249741	AC093890.1	novel transcript	-3.82	5.18	0.00391
ENSG00000163599	CTLA4	cytotoxic T-lymphocyte associated protein 4	2.47	1.39	0.61
ENSG00000154511	DIPK1A	divergent protein kinase domain 1A	0.199	115	0.61
ENSG00000100097	LGALS1	galectin 1	-0.206	348	0.611
ENSG00000225419	RPL21P3	ribosomal protein L21 pseudogene 3	-0.813	1.1	0.615
ENSG00000165699	TSC1	TSC complex subunit 1	-0.11	471	0.617
ENSG00000260830	AL135744.1	novel transcript	1.19	0.532	0.619
ENSG00000143816	WNT9A	Wnt family member 9A	0.722	2.38	0.62
ENSG00000203650	LINC01285	long intergenic non-protein coding RNA 1285	1.18	0.529	0.621
ENSG00000131504	DIAPH1	diaphanous related formin 1	-0.33	26.6	0.622
ENSG00000225518	LINC01703	long intergenic non-protein coding RNA 1703	0.369	7.83	0.626
ENSG00000064490	RFXANK	regulatory factor X associated ankyrin containing protein	-0.161	165	0.626
ENSG00000108465	CDK5RAP3	CDK5 regulatory subunit associated protein 3	0.541	30.9	0.626
ENSG00000185787	MORF4L1	mortality factor 4 like 1	0.38	6.25	0.627
ENSG00000120156	TEK	TEK receptor tyrosine kinase	-0.265	369	0.627
ENSG00000143512	HHIPL2	HHIP like 2	1.56	0.335	0.628
ENSG00000177200	CHD9	chromodomain helicase DNA binding protein 9	-1.25	0.567	0.628
ENSG00000213747	AL627390.1	novel transcript	1.5	0.31	0.628
ENSG00000115137	DNAJC27	DnaJ heat shock protein family (Hsp40) member C27	0.116	268	0.629
ENSG00000235954	TTC28-AS1	TTC28 antisense RNA 1	1.55	0.32	0.631
ENSG00000205581	HMGN1	high mobility group nucleosome binding domain 1	-0.111	1060	0.632
ENSG00000236807	AC092066.1	novel transcript	0.552	2.35	0.632
ENSG00000101782	RIOK3	RIO kinase 3	1.54	0.313	0.632
ENSG00000254090	MTND2P32	MT-ND2 pseudogene 32	1.5	0.3	0.632
ENSG00000188505	NCCRP1	NCCRP1, F-box associated domain containing	1.22	7.31	0.632
ENSG00000235583	AC007562.1	novel transcript	-1.04	0.51	0.633
ENSG00000125827	TMX4	thioredoxin related transmembrane protein 4	-0.768	1.08	0.634
ENSG00000224017	LINC01449	long intergenic non-protein coding RNA 1449	1.49	0.298	0.635
ENSG00000271227	SREK1IP1P2	pseudogene 2	-0.579	2.26	0.636
ENSG00000243422	RPL23AP49	ribosomal protein L23a pseudogene 49	1.52	0.322	0.637
ENSG00000260120	AC104066.3	novel transcript	1.52	0.322	0.637
ENSG00000182836	PLCXD3	phosphatidylinositol specific phospholipase C X domain containing 3	1.51	0.305	0.639
ENSG00000251050	RBX1P2	RBX1 pseudogene 2	1.51	0.32	0.639
ENSG00000128294	TPST2	tyrosylprotein sulfotransferase 2	1.51	0.302	0.64
ENSG00000171951	SCG2	secretogranin II	1.51	0.31	0.64
ENSG00000234838	PPIAP78	peptidylprolyl isomerase A pseudogene 78	-1.36	0.367	0.64
ENSG00000152082	MZT2B	mitotic spindle organizing protein 2B	-0.177	168	0.641
ENSG00000226310	AL022157.1	novel transcript	-0.966	5.94	0.642
ENSG00000274235	AC022106.1	novel transcript	1.5	0.297	0.642
ENSG00000234438	KBTBD13	kelch repeat and BTB domain containing 13	1.49	0.295	0.644
ENSG00000213423	RBMX2P2	RBMX2 pseudogene 2	-0.606	1.23	0.644
ENSG00000224287	MSL3P1	MSL complex subunit 3 pseudogene 1	1.49	0.305	0.644
ENSG00000287974	Z84486.1	novel transcript	-1	0.505	0.645
ENSG00000215146	BX322639.1	novel transcript	0.265	18.8	0.645
ENSG00000105983	LMBR1	limb development membrane protein 1	0.816	1.28	0.645
ENSG00000269843	AC008537.2	novel transcript	-1.48	0.2	0.646
ENSG00000068697	LAPTM4A	lysosomal protein transmembrane 4 alpha	-0.214	45	0.646
ENSG00000182446	NPLOC4	NPL4 homolog, ubiquitin recognition factor	-0.267	19.1	0.646
ENSG00000114354	TFG	trafficking from ER to golgi regulator	1.48	0.29	0.647
ENSG00000224565	LINC01754	long intergenic non-protein coding RNA 1754	1.47	0.293	0.647
ENSG00000175792	RUVBL1	RuvB like AAA ATPase 1	1.09	0.946	0.649
ENSG00000106948	AKNA	AT-hook transcription factor	-0.291	113	0.65
ENSG00000135541	AHI1	Abelson helper integration site 1	-0.174	753	0.654
ENSG00000224321	RPL12P14	ribosomal protein L12 pseudogene 14	-1.44	0.191	0.654
ENSG00000224731	AC016716.1	novel transcript	-0.95	6.7	0.657
ENSG00000284642	AL139424.2	novel transcript	0.496	2.67	0.657
ENSG00000100029	PES1	pescadillo ribosomal biogenesis factor 1	-0.165	42.7	0.659
ENSG00000129355	CDKN2D	cyclin dependent kinase inhibitor 2D	0.128	502	0.659
ENSG00000079739	PGM1	phosphoglucomutase 1	0.436	5.8	0.66
ENSG00000250343	STK32A-AS1	STK32A antisense RNA 1	1.2	0.503	0.66
ENSG00000259520	AC051619.4	novel transcript	-0.278	6.7	0.661
ENSG00000103342	GSPT1	G1 to S phase transition 1	0.145	1760	0.661
ENSG00000177133	PRDM16-DT	PRDM16 divergent transcript	-0.542	4.02	0.662
ENSG00000230088	KRT16P5	keratin 16 pseudogene 5	-0.356	3.36	0.662
ENSG00000132155	RAF1	Raf-1 proto-oncogene, serine/threonine kinase	-0.114	1330	0.669
ENSG00000196189	SEMA4A	semaphorin 4A	0.266	9.23	0.669
ENSG00000136463	TACO1	translational activator of cytochrome c oxidase I	-1.02	0.496	0.671
ENSG00000112576	CCND3	cyclin D3	-2.08	0.452	0.671
ENSG00000189023	MAGEB16	MAGE family member B16	-2.08	0.452	0.671
ENSG00000225066	Z93929.1	novel transcript	-2.08	0.452	0.671
ENSG00000232663	AL139415.2	novel transcript	-2.08	0.452	0.671
ENSG00000236052	LINC01643	long intergenic non-protein coding RNA 1643	-2.08	0.452	0.671
ENSG00000250532	AC021180.1	novel transcript	-2.08	0.452	0.671
ENSG00000259166	AL049836.2	novel transcript	-2.08	0.452	0.671
ENSG00000283003	AC007221.1	novel transcript	-2.08	0.452	0.671
ENSG00000284622	SCYGR10	small cysteine and glycine repeat containing 10 (gene/pseudogene)	-2.08	0.452	0.671
ENSG00000136560	TANK	TRAF family member associated NFKB activator	1.42	3.12	0.671
ENSG00000100219	XBP1	X-box binding protein 1	0.0938	3450	0.671
ENSG00000273399	AL159169.3	novel transcript	1.53	4.38	0.672
ENSG00000186056	MATN1-AS1	MATN1 antisense RNA 1	0.278	14.6	0.672
ENSG00000259873	AC009117.1	novel transcript	0.684	0.99	0.673
ENSG00000103260	METRN	meteorin, glial cell differentiation regulator	-0.522	25.1	0.673
ENSG00000132305	IMMT	inner membrane mitochondrial protein	2.03	1.08	0.675
ENSG00000173905	GOLIM4	golgi integral membrane protein 4	-0.131	599	0.675
ENSG00000177646	ACAD9	acyl-CoA dehydrogenase family member 9	0.146	432	0.679
ENSG00000224635	AL391095.1	novel transcript	0.443	3.17	0.68
ENSG00000213380	COG8	component of oligomeric golgi complex 8	0.0887	719	0.68
ENSG00000051108	HERPUD1	homocysteine inducible ER protein with ubiquitin like domain 1	-0.352	5.64	0.681
ENSG00000163513	TGFBR2	transforming growth factor beta receptor 2	0.131	17500	0.682
ENSG00000147592	LACTB2	lactamase beta 2	-0.804	1.2	0.682
ENSG00000085276	MECOM	MDS1 and EVI1 complex locus	-1.97	1.41	0.683
ENSG00000287625	AC022210.1	novel transcript	0.314	5.37	0.684
ENSG00000140943	MBTPS1	membrane bound transcription factor peptidase, site 1	0.313	4.9	0.684
ENSG00000150477	KIAA1328	KIAA1328	0.211	78.4	0.685
ENSG00000272138	LINC01607	long intergenic non-protein coding RNA 1607	-0.485	2.94	0.686
ENSG00000115211	EIF2B4	eukaryotic translation initiation factor 2B subunit delta	-0.151	33.6	0.686
ENSG00000215070	XRCC6P5	X-ray repair cross complementing 6 pseudogene 5	0.398	3.76	0.686
ENSG00000243635	AC091804.1	novel transcript	-1.96	0.413	0.689
ENSG00000248126	AC091849.1	novel transcript	-1.96	0.413	0.689
ENSG00000255146	AP004247.2	novel transcript	-1.07	6.16	0.689
ENSG00000273611	ZNHIT3	zinc finger HIT-type containing 3	-0.422	39.6	0.691
ENSG00000084676	NCOA1	nuclear receptor coactivator 1	-0.542	1.4	0.693
ENSG00000135324	MRAP2	melanocortin 2 receptor accessory protein 2	-0.106	341	0.694
ENSG00000276547	PCDHGB5	protocadherin gamma subfamily B, 5	0.159	693	0.695
ENSG00000266179	AC025627.3	novel transcript	-0.537	1.21	0.696
ENSG00000286747	AL627095.2	novel transcript	0.66	0.99	0.698
ENSG00000237999	ACTG1P19	actin gamma 1 pseudogene 19	-0.188	14.3	0.699
ENSG00000128283	CDC42EP1	CDC42 effector protein 1	0.115	550	0.699
ENSG00000115841	RMDN2	regulator of microtubule dynamics 2	0.121	126	0.7
ENSG00000115317	HTRA2	HtrA serine peptidase 2	0.13	396	0.701
ENSG00000178860	MSC	musculin	-0.589	11.5	0.701
ENSG00000235297	FAUP1	FAU pseudogene 1	-0.108	318	0.702
ENSG00000244159	RPS27AP13	RPS27A pseudogene 13	-1.23	0.144	0.703
ENSG00000248555	LINC01339	long intergenic non-protein coding RNA 1339	-1.23	0.144	0.703
ENSG00000279255	Z97653.2	novel transcript	-1.23	0.144	0.703
ENSG00000141446	ESCO1	establishment of sister chromatid cohesion N-acetyltransferase 1	0.0866	433	0.705
ENSG00000203402	AL591503.1	novel transcript	1.88	0.295	0.706
ENSG00000258544	GLRXP2	glutaredoxin pseudogene 2	1.88	0.295	0.706
ENSG00000261327	AC134312.5	novel transcript	1.88	0.295	0.706
ENSG00000286496	AL359764.1	novel transcript	1.88	0.295	0.706
ENSG00000265681	RPL17	ribosomal protein L17	0.765	0.749	0.707
ENSG00000189051	RNF222	ring finger protein 222	1.86	0.284	0.71
ENSG00000237076	AL035706.1	novel transcript	1.86	0.284	0.71
ENSG00000239661	AC092925.1	novel transcript	1.86	0.284	0.71
ENSG00000252118	RNU6ATAC39P	RNA, U6atac small nuclear 39, pseudogene	1.86	0.284	0.71
ENSG00000253673	AC025437.4	novel transcript	1.86	0.284	0.71
ENSG00000181982	CCDC149	coiled-coil domain containing 149	0.154	2030	0.711
ENSG00000228861	RPL23AP12	ribosomal protein L23a pseudogene 12	0.146	167	0.712
ENSG00000178715	AL450998.1	novel transcript	0.161	438	0.713
ENSG00000135317	SNX14	sorting nexin 14	-0.262	7.58	0.716
ENSG00000215003	RPL15P20	ribosomal protein L15 pseudogene 20	1.71	1.93	0.716
ENSG00000177556	ATOX1	antioxidant 1 copper chaperone	0.426	2.15	0.717
ENSG00000184113	CLDN5	claudin 5	-1.24	2.86	0.719
ENSG00000231666	LINC01704	long intergenic non-protein coding RNA 1704	0.583	1.14	0.721
ENSG00000185485	SDHAP1	succinate dehydrogenase complex flavoprotein subunit A pseudogene 1	-1.14	0.328	0.722
ENSG00000087074	PPP1R15A	protein phosphatase 1 regulatory subunit 15A	0.102	19500	0.722
ENSG00000133313	CNDP2	carnosine dipeptidase 2	-0.348	4.87	0.723
ENSG00000185721	DRG1	developmentally regulated GTP binding protein 1	-0.101	939	0.723
ENSG00000138400	MDH1B	malate dehydrogenase 1B	0.208	15.6	0.727
ENSG00000071205	ARHGAP10	Rho GTPase activating protein 10	0.0925	123	0.727
ENSG00000215030	RPL13P12	ribosomal protein L13 pseudogene 12	-1.06	0.33	0.728
ENSG00000064419	TNPO3	transportin 3	-0.0912	610	0.728
ENSG00000284618	AL391294.1	novel transcript	-0.814	0.84	0.73
ENSG00000156574	NODAL	nodal growth differentiation factor	-0.609	0.848	0.731
ENSG00000159377	PSMB4	proteasome 20S subunit beta 4	0.13	147	0.731
ENSG00000105974	CAV1	caveolin 1	0.67	6.63	0.732
ENSG00000102580	DNAJC3	DnaJ heat shock protein family (Hsp40) member C3	0.291	68.9	0.732
ENSG00000182574	Z97985.1	novel transcript	0.383	2.5	0.734
ENSG00000143033	MTF2	metal response element binding transcription factor 2	0.0819	664	0.735
ENSG00000134955	SLC37A2	solute carrier family 37 member 2	-0.253	7.04	0.736
ENSG00000146410	MTFR2	mitochondrial fission regulator 2	-0.182	10.9	0.736
ENSG00000131797	CLUHP3	clustered mitochondria homolog pseudogene 3	-0.817	0.444	0.741
ENSG00000286601	AC007563.3	novel transcript	0.884	3.1	0.741
ENSG00000141101	NOB1	NIN1 (RPN12) binding protein 1 homolog	-0.111	391	0.743
ENSG00000248487	ABHD14A	abhydrolase domain containing 14A	-0.124	247	0.744
ENSG00000006530	AGK	acylglycerol kinase	-1.56	1.13	0.745
ENSG00000267383	AC011447.3	novel transcript	-0.993	0.319	0.746
ENSG00000282228	PAM16	presequence translocase associated motor 16	0.614	1.53	0.747
ENSG00000124116	WFDC3	WAP four-disulfide core domain 3	-0.724	0.652	0.75
ENSG00000213237	PTMAP10	prothymosin alpha pseudogene 10	-0.289	41.1	0.751
ENSG00000275418	AC104971.3	novel transcript	-0.782	0.448	0.751
ENSG00000261308	FIGNL2	fidgetin like 2	-0.314	2.6	0.751
ENSG00000212663	AC003035.1	novel transcript	-0.566	0.814	0.751
ENSG00000078579	FGF20	fibroblast growth factor 20	1.02	0.199	0.752
ENSG00000105642	KCNN1	potassium calcium-activated channel subfamily N member 1	1.02	0.201	0.752
ENSG00000115762	PLEKHB2	pleckstrin homology domain containing B2	1.02	0.208	0.752
ENSG00000121058	COIL	coilin	1.02	0.191	0.752
ENSG00000134160	TRPM1	transient receptor potential cation channel subfamily M member 1	1.02	0.191	0.752
ENSG00000143384	MCL1	MCL1 apoptosis regulator, BCL2 family member	1.02	0.203	0.752
ENSG00000144191	CNGA3	cyclic nucleotide gated channel subunit alpha 3	1.02	0.223	0.752
ENSG00000163545	NUAK2	NUAK family kinase 2	1.02	0.193	0.752
ENSG00000168234	TTC39C	tetratricopeptide repeat domain 39C	1.02	0.196	0.752
ENSG00000171903	CYP4F11	cytochrome P450 family 4 subfamily F member 11	1.02	0.193	0.752
ENSG00000186265	BTLA	B and T lymphocyte associated	1.02	0.193	0.752
ENSG00000203262	AL137845.1	novel transcript	1.02	0.199	0.752
ENSG00000203865	ATP1A1-AS1	ATP1A1 antisense RNA 1	1.02	0.196	0.752
ENSG00000215351	PPIAP1	peptidylprolyl isomerase A pseudogene 1	1.02	0.199	0.752
ENSG00000225280	AL158013.1	novel transcript	1.02	0.208	0.752
ENSG00000228295	LINC00392	long intergenic non-protein coding RNA 392	1.02	0.189	0.752
ENSG00000231071	IDI1P3	IDI1 pseudogene 3	1.02	0.208	0.752
ENSG00000231643	Z70280.1	novel transcript	1.02	0.203	0.752
ENSG00000239677	PDZRN3-AS1	PDZRN3 antisense RNA 1	1.02	0.191	0.752
ENSG00000256064	AC063926.1	novel transcript	1.02	0.208	0.752
ENSG00000264040	AC022662.1	novel transcript	1.02	0.208	0.752
ENSG00000276831	AC020922.4	novel transcript	1.02	0.196	0.752
ENSG00000109424	UCP1	uncoupling protein 1	0.437	2.29	0.753
ENSG00000143621	ILF2	interleukin enhancer binding factor 2	-1.53	1.11	0.753
ENSG00000144381	HSPD1	heat shock protein family D (Hsp60) member 1	-0.782	0.438	0.753
ENSG00000224957	LINC01266	long intergenic non-protein coding RNA 1266	0.715	0.684	0.753
ENSG00000181396	OGFOD3	2-oxoglutarate and iron dependent oxygenase domain containing 3	-0.333	2.27	0.754
ENSG00000219993	AL138878.1	novel transcript	0.554	0.861	0.754
ENSG00000207614	MIR193A	microRNA 193a	-0.494	0.972	0.754
ENSG00000234161	PABPC5-AS1	PABPC5 antisense RNA 1	0.426	1.35	0.757
ENSG00000114923	SLC4A3	solute carrier family 4 member 3	0.777	0.404	0.763
ENSG00000186765	FSCN2	fascin actin-bundling protein 2, retinal	0.777	0.403	0.763
ENSG00000090674	MCOLN1	mucolipin TRP cation channel 1	0.779	0.398	0.763
ENSG00000229017	LINC01277	long intergenic non-protein coding RNA 1277	0.192	8.7	0.764
ENSG00000140995	DEF8	differentially expressed in FDCP 8 homolog	-0.0799	119	0.768
ENSG00000184178	SCFD2	sec1 family domain containing 2	1.44	0.785	0.768
ENSG00000229596	MYL8P	novel transcript	1.2	2.97	0.769
ENSG00000120159	CAAP1	caspase activity and apoptosis inhibitor 1	-0.131	1120	0.769
ENSG00000253866	TMEM97P2	transmembrane protein 97 pseudogene 2	0.73	0.693	0.77
ENSG00000120318	ARAP3	ArfGAP with RhoGAP domain, ankyrin repeat and PH domain 3	-0.0958	272	0.772
ENSG00000091732	ZC3HC1	zinc finger C3HC-type containing 1	0.673	9.7	0.773
ENSG00000232083	RPL31P7	ribosomal protein L31 pseudogene 7	-0.0929	151	0.774
ENSG00000176371	ZSCAN2	zinc finger and SCAN domain containing 2	0.799	0.449	0.775
ENSG00000234851	RPL23AP42	ribosomal protein L23a pseudogene 42	-0.256	3.43	0.777
ENSG00000118217	ATF6	activating transcription factor 6	-0.0717	1490	0.778
ENSG00000233747	RPL36AP13	ribosomal protein L36a pseudogene 13	0.522	1.23	0.778
ENSG00000189091	SF3B3	splicing factor 3b subunit 3	0.0772	1030	0.778
ENSG00000277825	AC020917.3	novel transcript	0.822	0.392	0.778
ENSG00000168348	INSM2	INSM transcriptional repressor 2	0.789	0.432	0.78
ENSG00000125656	CLPP	caseinolytic mitochondrial matrix peptidase proteolytic subunit	-0.0946	396	0.78
ENSG00000157693	TMEM268	transmembrane protein 268	0.265	43.6	0.781
ENSG00000198464	ZNF480	zinc finger protein 480	0.112	73.4	0.782
ENSG00000086666	ZFAND6	zinc finger AN1-type containing 6	0.0752	1350	0.784
ENSG00000231999	LRRC8C-DT	LRRC8C divergent transcript	-0.114	143	0.784
ENSG00000256674	AC020549.2	novel transcript	-0.352	1.34	0.785
ENSG00000102900	NUP93	nucleoporin 93	0.779	0.413	0.785
ENSG00000177733	HNRNPA0	heterogeneous nuclear ribonucleoprotein A0	-0.0585	1130	0.786
ENSG00000225746	MEG8	maternally expressed 8, small nucleolar RNA host gene	-1.1	1.82	0.786
ENSG00000160654	CD3G	CD3g molecule	0.779	0.407	0.786
ENSG00000250321	AC079140.2	novel transcript	-0.131	11.4	0.789
ENSG00000151461	UPF2	UPF2 regulator of nonsense mediated mRNA decay	0.93	2.62	0.792
ENSG00000172382	PRSS27	serine protease 27	0.139	13.1	0.792
ENSG00000147081	AKAP4	A-kinase anchoring protein 4	0.841	0.44	0.793
ENSG00000237424	FOXD2-AS1	FOXD2 adjacent opposite strand RNA 1	0.841	0.44	0.793
ENSG00000232316	LINC02518	long intergenic non-protein coding RNA 2518	0.841	0.431	0.794
ENSG00000277020	AL590096.1	novel transcript	0.754	0.396	0.794
ENSG00000282813	ARMC10	armadillo repeat containing 10	-0.0931	93.5	0.796
ENSG00000236312	RPL34P34	ribosomal protein L34 pseudogene 34	0.751	0.392	0.796
ENSG00000253506	NACA2	nascent polypeptide associated complex subunit alpha 2	0.0909	34.3	0.796
ENSG00000149418	ST14	ST14 transmembrane serine protease matriptase	-0.278	35.9	0.797
ENSG00000261251	Z97055.2	novel transcript	0.803	7.43	0.798
ENSG00000119227	PIGZ	phosphatidylinositol glycan anchor biosynthesis class Z	-0.248	3.43	0.798
ENSG00000143768	LEFTY2	left-right determination factor 2	-0.543	0.878	0.798
ENSG00000224714	LINC02671	long intergenic non-protein coding RNA 2671	-1.23	0.961	0.8
ENSG00000198586	TLK1	tousled like kinase 1	-0.0592	631	0.8
ENSG00000169241	SLC50A1	solute carrier family 50 member 1	0.585	4.37	0.801
ENSG00000145246	ATP10D	ATPase phospholipid transporting 10D (putative)	-0.358	1.77	0.801
ENSG00000132313	MRPL35	mitochondrial ribosomal protein L35	0.0928	326	0.803
ENSG00000233538	AC017104.2	novel transcript	-0.221	4.59	0.805
ENSG00000233028	AC006970.1	novel transcript	-0.11	20.1	0.807
ENSG00000138698	RAP1GDS1	Rap1 GTPase-GDP dissociation stimulator 1	0.457	0.903	0.81
ENSG00000213383	NGLY1	N-glycanase 1	0.171	7.62	0.811
ENSG00000274156	AC008121.2	novel transcript	-0.553	0.588	0.812
ENSG00000196372	ASB13	ankyrin repeat and SOCS box containing 13	-0.371	1.27	0.812
ENSG00000252614	RNU6-807P	RNA, U6 small nuclear 807, pseudogene	0.361	2.17	0.813
ENSG00000087258	GNAO1	G protein subunit alpha o1	0.24	6.29	0.815
ENSG00000168818	STX18	syntaxin 18	-0.094	39.4	0.815
ENSG00000178462	TUBAL3	tubulin alpha like 3	-0.339	15	0.817
ENSG00000238207	AC009312.1	novel transcript	-0.212	5.65	0.817
ENSG00000214367	HAUS3	HAUS augmin like complex subunit 3	-0.746	0.241	0.817
ENSG00000197114	ZGPAT	zinc finger CCCH-type and G-patch domain containing	0.408	1.22	0.817
ENSG00000128052	KDR	kinase insert domain receptor	-0.429	8.09	0.817
ENSG00000230734	RPL10P3	ribosomal protein L10 pseudogene 3	0.117	30.9	0.818
ENSG00000166479	TMX3	thioredoxin related transmembrane protein 3	0.0598	702	0.819
ENSG00000178904	DPY19L3	dpy-19 like C-mannosyltransferase 3	0.0721	230	0.819
ENSG00000284505	LYNX1-SLURP2	LYNX1-SLURP2 readthrough	0.208	3.1	0.82
ENSG00000136710	CCDC115	coiled-coil domain containing 115	-0.0754	769	0.822
ENSG00000196365	LONP1	lon peptidase 1, mitochondrial	-0.0504	390	0.823
ENSG00000130332	LSM7	LSM7 homolog, U6 small nuclear RNA and mRNA degradation associated	0.0654	263	0.824
ENSG00000120094	HOXB1	homeobox B1	-0.957	2.5	0.824
ENSG00000167526	RPL13	ribosomal protein L13	-0.614	0.46	0.825
ENSG00000233518	RPL7P35	ribosomal protein L7 pseudogene 35	-0.614	0.457	0.826
ENSG00000069345	DNAJA2	DnaJ heat shock protein family (Hsp40) member A2	0.0545	1380	0.826
ENSG00000276298	AC234782.1	novel transcript	0.415	0.941	0.826
ENSG00000196453	ZNF777	zinc finger protein 777	-0.324	13.1	0.828
ENSG00000203993	ARRDC1-AS1	ARRDC1 antisense RNA 1	-0.204	36	0.83
ENSG00000158373	H2BC5	H2B clustered histone 5	-0.168	29.1	0.83
ENSG00000148120	AOPEP	aminopeptidase O (putative)	-1.07	0.226	0.831
ENSG00000148602	LRIT1	leucine rich repeat, Ig-like and transmembrane domains 1	-1.07	0.226	0.831
ENSG00000196589	MBD3L2B	methyl-CpG binding domain protein 3 like 2B	-1.07	0.226	0.831
ENSG00000203757	OR6K3	olfactory receptor family 6 subfamily K member 3	-1.07	0.226	0.831
ENSG00000206889	RNU6-1200P	RNA, U6 small nuclear 1200, pseudogene	-1.07	0.226	0.831
ENSG00000206922	RNU6-80P	RNA, U6 small nuclear 80, pseudogene	-1.07	0.226	0.831
ENSG00000232555	AC104088.1	novel transcript	-1.07	0.226	0.831
ENSG00000233063	SAR1AP4	secretion associated Ras related GTPase 1A pseudogene 4	-1.07	0.226	0.831
ENSG00000236372	AL353052.2	novel transcript	-1.07	0.226	0.831
ENSG00000249000	AC093722.1	novel transcript	-1.07	0.226	0.831
ENSG00000258713	C20orf141	chromosome 20 open reading frame 141	-1.07	0.226	0.831
ENSG00000286979	AC005234.2	novel transcript	-1.07	0.226	0.831
ENSG00000234933	CDC42P1	cell division cycle 42 pseudogene 1	0.242	2.8	0.831
ENSG00000151689	INPP1	inositol polyphosphate-1-phosphatase	0.06	2580	0.832
ENSG00000155744	FAM126B	family with sequence similarity 126 member B	0.0652	442	0.832
ENSG00000286100	AL008725.1	novel transcript	-0.358	1.07	0.832
ENSG00000169594	BNC1	basonuclin 1	-0.0623	158	0.834
ENSG00000108797	CNTNAP1	contactin associated protein 1	0.167	81	0.835
ENSG00000219867	AL590635.1	novel transcript	0.495	0.561	0.836
ENSG00000129636	ITFG1	integrin alpha FG-GAP repeat containing 1	-0.665	0.127	0.837
ENSG00000133243	BTBD2	BTB domain containing 2	-0.665	0.127	0.837
ENSG00000134762	DSC3	desmocollin 3	-0.665	0.127	0.837
ENSG00000135899	SP110	SP110 nuclear body protein	-0.665	0.072	0.837
ENSG00000141577	CEP131	centrosomal protein 131	-0.665	0.0954	0.837
ENSG00000143125	PROK1	prokineticin 1	-0.665	0.127	0.837
ENSG00000167635	ZNF146	zinc finger protein 146	-0.665	0.127	0.837
ENSG00000211776	TRAV2	T cell receptor alpha variable 2	-0.665	0.104	0.837
ENSG00000224245	AL358232.1	novel transcript	-0.665	0.104	0.837
ENSG00000229941	PDE11A-AS1	PDE11A antisense RNA 1	-0.665	0.104	0.837
ENSG00000242248	RPL7AP57	ribosomal protein L7a pseudogene 57	-0.665	0.0954	0.837
ENSG00000244039	AC008040.2	novel transcript	-0.665	0.072	0.837
ENSG00000253621	RPSAP74	RPL7AP57 (ribosomal protein L7a pseudogene 57)	-0.665	0.104	0.837
ENSG00000254124	EEF1A1P37	RPSAP74 (ribosomal protein SA pseudogene 74)	-0.665	0.072	0.837
ENSG00000259295	CSPG4P12	eukaryotic translation elongation factor 1 alpha 1 pseudogene 37	-0.665	0.072	0.837
ENSG00000259441	MRPL15P1	chondroitin sulfate proteoglycan 4 pseudogene 12	-0.665	0.0954	0.837
ENSG00000264232	LINC01916	mitochondrial ribosomal protein L15 pseudogene 1	-0.665	0.127	0.837
ENSG00000266981	AC022916.2	long intergenic non-protein coding RNA 1916	-0.665	0.104	0.837
ENSG00000279525	AC002451.2	novel transcript	-0.665	0.072	0.837
ENSG00000283304	LINC02183	long intergenic non-protein coding RNA 2183	-0.665	0.104	0.837
ENSG00000287364	AL353709.1	novel transcript	-0.665	0.072	0.837
ENSG00000135269	TES	testin LIM domain protein	-0.643	0.462	0.838
ENSG00000257949	TEN1	TEN1 subunit of CST complex	-0.569	0.44	0.839
ENSG00000144034	TPRKB	TP53RK binding protein)	0.567	0.749	0.84
ENSG00000238015	AC104837.2	novel transcript	0.238	2.6	0.84
ENSG00000201407	AC079169.1	novel transcript	-1	0.207	0.841
ENSG00000214281	HMGN2P39	high mobility group nucleosomal binding domain 2 pseudogene 39	-1	0.207	0.841
ENSG00000230099	TRBV5-4	T cell receptor beta variable 5-4	-1	0.207	0.841
ENSG00000230115	TPRG1-AS2	TPRG1 antisense RNA 2	-1	0.207	0.841
ENSG00000283215	LINC02537	long intergenic non-protein coding RNA 2537	-1	0.207	0.841
ENSG00000007376	RPUSD1	RNA pseudouridine synthase domain containing 1	0.463	0.654	0.842
ENSG00000166106	ADAMTS15	ADAM metallopeptidase with thrombospondin type 1 motif 15	-0.503	0.426	0.843
ENSG00000223552	CCR5AS	CCR5 antisense RNA	-0.503	0.423	0.843
ENSG00000144674	GOLGA4	golgin A4	0.0498	265	0.845
ENSG00000286938	AC092849.2	novel transcript	-0.504	0.393	0.846
ENSG00000166548	TK2	thymidine kinase 2	0.339	0.943	0.847
ENSG00000278233	RNA5-8SN2	RNA, 5.8S ribosomal N2	0.197	28.8	0.847
ENSG00000120051	CFAP58	cilia and flagella associated protein 58	0.378	25.1	0.848
ENSG00000249870	AC005920.2	novel transcript	-0.142	10.7	0.853
ENSG00000104112	SCG3	secretogranin III	0.163	11.7	0.855
ENSG00000100162	CENPM	centromere protein M	0.225	2.63	0.855
ENSG00000225217	HSPA7	(heat shock protein family A (Hsp70) member 7 (pseudogene)	0.262	23.9	0.856
ENSG00000134463	ECHDC3	enoyl-CoA hydratase domain containing 3	-0.0942	3740	0.857
ENSG00000176731	RBIS	ribosomal biogenesis factor	0.0553	266	0.857
ENSG00000147416	ATP6V1B2	ATPase H+ transporting V1 subunit B2	0.0431	814	0.857
ENSG00000227523	RPS20P15	ribosomal protein S20 pseudogene 15	-0.15	4.66	0.859
ENSG00000175193	PARL	presenilin associated rhomboid like	0.38	0.597	0.859
ENSG00000163219	ARHGAP25	Rho GTPase activating protein 25	0.0491	367	0.859
ENSG00000213730	POLD2P1	DNA polymerase delta 2, accessory subunit pseudogene 1	0.199	3.41	0.859
ENSG00000265452	MIR3682	microRNA 3682	0.117	11	0.86
ENSG00000213383	AC104297.1	novel transcript	-0.51	0.398	0.86
ENSG00000261325	LINC02192	long intergenic non-protein coding RNA 2192	-0.56	0.417	0.861
ENSG00000141664	ZCCHC2	zinc finger CCHC-type containing 2	-0.145	4.57	0.863
ENSG00000099797	TECR	trans-2,3-enoyl-CoA reductase	0.0468	790	0.865
ENSG00000004779	NDUFAB1	NADH:ubiquinone oxidoreductase subunit AB1	0.537	0.112	0.868
ENSG00000005102	MEOX1	mesenchyme homeobox 1	0.537	0.099	0.868
ENSG00000071282	LMCD1	LIM and cysteine rich domains 1	0.537	0.0945	0.868
ENSG00000072310	SREBF1	sterol regulatory element binding transcription factor 1	0.537	0.112	0.868
ENSG00000079215	SLC1A3	solute carrier family 1 member 3	0.537	0.104	0.868
ENSG00000101654	RNMT	RNA guanine-7 methyltransferase	0.537	0.104	0.868
ENSG00000101916	TLR8	toll like receptor 8	0.537	0.104	0.868
ENSG00000115946	PNO1	partner of NOB1 homolog	0.537	0.099	0.868
ENSG00000125648	SLC25A23	solute carrier family 25 member 23	0.537	0.099	0.868
ENSG00000230691	MRPL44	mitochondrial ribosomal protein L44	0.537	0.104	0.868
ENSG00000138363	ATIC	5-aminoimidazole-4-carboxamide ribonucleotide formyltransferase/IMP cyclohydrolase	0.537	0.0945	0.868
ENSG00000142511	GPR32	G protein-coupled receptor 32	0.537	0.0967	0.868
ENSG00000143028	SYPL2	synaptophysin like 2	0.537	0.099	0.868
ENSG00000157554	ERG	ETS transcription factor ERG	0.537	0.104	0.868
ENSG00000160993	ALKBH4	alkB homolog 4, lysine demethylase	0.537	0.104	0.868
ENSG00000168546	GFRA2	GDNF family receptor alpha 2	0.537	0.0967	0.868
ENSG00000176988	FMR1NB	FMR1 neighbor	0.537	0.104	0.868
ENSG00000177291	GJD4	gap junction protein delta 4	0.537	0.104	0.868
ENSG00000178171	AMER3	APC membrane recruitment protein 3	0.537	0.112	0.868
ENSG00000178982	EIF3K	eukaryotic translation initiation factor 3 subunit K	0.537	0.112	0.868
ENSG00000184486	POU3F2	POU class 3 homeobox 2	0.537	0.112	0.868
ENSG00000184937	WT1	WT1 transcription factor	0.537	0.104	0.868
ENSG00000186103	ARGFX	arginine-fifty homeobox	0.537	0.099	0.868
ENSG00000186393	KRT26	keratin 26	0.537	0.0967	0.868
ENSG00000188873	RPL10AP2	ribosomal protein L10a pseudogene 2	0.537	0.0967	0.868
ENSG00000189401	OTUD6A	OTU deubiquitinase 6A	0.537	0.112	0.868
ENSG00000196511	TPK1	thiamin pyrophosphokinase 1	0.537	0.0945	0.868
ENSG00000197372	ZNF675	zinc finger protein 675	0.537	0.104	0.868
ENSG00000198597	ZNF536	zinc finger protein 536	0.537	0.104	0.868
ENSG00000199715	Y_RNA	novel transcript	0.537	0.104	0.868
ENSG00000200060	Y_RNA	novel transcript	0.537	0.104	0.868
ENSG00000200062	RNU4-58P	RNA, U4 small nuclear 58, pseudogene	0.537	0.112	0.868
ENSG00000203783	PRR9	proline rich 9	0.537	0.0967	0.868
ENSG00000206674	RNU6-945P	RNA, U6 small nuclear 945, pseudogene	0.537	0.104	0.868
ENSG00000225722	BX890604.1	novel transcript	0.537	0.0967	0.868
ENSG00000226355	AL353803.1	novel transcript	0.537	0.0945	0.868
ENSG00000227336	LINC00434	long intergenic non-protein coding RNA 434	0.537	0.0967	0.868
ENSG00000231302	RPL36P2	ribosomal protein L36 pseudogene 2	0.537	0.104	0.868
ENSG00000235868	GAPDHP31	glyceraldehyde 3 phosphate dehydrogenase pseudogene 31	0.537	0.099	0.868
ENSG00000237717	BX276092.8	novel transcript	0.537	0.104	0.868
ENSG00000244321	LINC01326	long intergenic non-protein coding RNA 1326	0.537	0.0945	0.868
ENSG00000246084	LINC02325	long intergenic non-protein coding RNA 2325	0.537	0.0945	0.868
ENSG00000253726	AC013562.1	novel transcript	0.537	0.104	0.868
ENSG00000254043	AC011632.2	novel transcript	0.537	0.104	0.868
ENSG00000254770	OR4D7P	olfactory receptor family 4 subfamily D member 7 pseudogene	0.537	0.104	0.868
ENSG00000256568	AP002761.2	novel transcript	0.537	0.104	0.868
ENSG00000257629	AC006199.1	novel transcript	0.537	0.0945	0.868
ENSG00000257932	AC078776.1	novel transcript	0.537	0.104	0.868
ENSG00000260001	TGFBR3L	transforming growth factor beta receptor 3 like	0.537	0.104	0.868
ENSG00000261060	AL160286.2	novel transcript	0.537	0.0967	0.868
ENSG00000263464	PPIAL4C	peptidylprolyl isomerase A like 4C	0.537	0.0945	0.868
ENSG00000265203	RBP3	retinol binding protein 3	0.537	0.0967	0.868
ENSG00000265717	AC103808.3	novel transcript	0.537	0.099	0.868
ENSG00000267709	AC024592.2	novel transcript	0.537	0.104	0.868
ENSG00000267742	SINHCAFP2	SINHCAF pseudogene 2	0.537	0.112	0.868
ENSG00000270497	BX322635.1	novel transcript	0.537	0.0967	0.868
ENSG00000271589	AL139395.1	novel transcript	0.537	0.0945	0.868
ENSG00000272908	AC006033.2	novel transcript	0.537	0.104	0.868
ENSG00000273407	AC069294.1	novel transcript	0.537	0.112	0.868
ENSG00000276272	AC024884.2	novel transcript	0.537	0.112	0.868
ENSG00000277527	LINC01796	long intergenic non-protein coding RNA 1796	0.537	0.0945	0.868
ENSG00000278205	AC092447.10	novel transcript	0.537	0.099	0.868
ENSG00000281406	BLACAT1	bladder cancer associated transcript 1	0.537	0.0945	0.868
ENSG00000283567	C19orf85	chromosome 19 open reading frame 85	0.537	0.0967	0.868
ENSG00000286505	AC087468.2	novel transcript	0.537	0.112	0.868
ENSG00000287406	AC098656.1	novel transcript	0.537	0.0945	0.868
ENSG00000287470	AP001037.1	novel transcript	0.537	0.0945	0.868
ENSG00000287602	AC100808.1	novel transcript	0.537	0.104	0.868
ENSG00000287783	AC020930.1	novel transcript	0.537	0.112	0.868
ENSG00000287899	AC055714.1	novel transcript	0.537	0.0945	0.868
ENSG00000156509	FBXO43	F-box protein 43	0.383	0.602	0.871
ENSG00000260010	ZNF720P1	zinc finger protein 720 pseudogene 1	0.383	0.601	0.871
ENSG00000116489	CAPZA1	capping actin protein of muscle Z-line subunit alpha 1	0.188	2.59	0.872
ENSG00000141098	GFOD2	glucose-fructose oxidoreductase domain containing 2	-0.046	1180	0.875
ENSG00000143575	HAX1	HCLS1 associated protein X-1	0.0503	374	0.876
ENSG00000238012	AC114752.1	novel transcript	0.361	0.643	0.877
ENSG00000236549	RPS27AP7	RPS27A pseudogene 7	-0.14	7.94	0.877
ENSG00000115539	PDCL3	phosducin like 3	0.0487	237	0.88
ENSG00000169242	EFNA1	ephrin A1	-0.0591	3450	0.88
ENSG00000236182	AC009319.1	novel transcript	-0.55	1.42	0.882
ENSG00000274891	TRAPPC12	trafficking protein particle complex subunit 12	0.0545	66.5	0.882
ENSG00000256777	PDCL3P7	PDCL3 pseudogene 7	0.45	2	0.888
ENSG00000159166	LAD1	ladinin 1	-0.185	20.4	0.888
ENSG00000286450	AC021573.1	novel transcript	-0.665	1.47	0.888
ENSG00000013441	CLK1	CDC like kinase 1	-0.0365	3900	0.889
ENSG00000161217	PCYT1A	phosphate cytidylyltransferase 1A, choline	-0.242	0.925	0.89
ENSG00000141179	PCTP	phosphatidylcholine transfer protein	-0.046	136	0.891
ENSG00000134109	EDEM1	ER degradation enhancing alpha-mannosidase like protein 1	-6.21	7.88	0.0414
ENSG00000166411	IDH3A	isocitrate dehydrogenase (NAD(+)) 3 catalytic subunit alpha	0.434	2.03	0.892
ENSG00000169967	MAP3K2	mitogen-activated protein kinase kinase kinase 2	0.0407	911	0.892
ENSG00000151093	OXSM	3-oxoacyl-ACP synthase, mitochondrial	0.0587	92.5	0.892
ENSG00000240963	AL645465.1	novel transcript	-0.0332	745	0.895
ENSG00000166960	CCDC178	coiled-coil domain containing 178	-0.219	9.36	0.897
ENSG00000211448	DIO2	iodothyronine deiodinase 2	-0.24	0.723	0.898
ENSG00000217325	PRELID1P1	PRELID1 pseudogene 1	0.0731	15.7	0.899
ENSG00000108443	RPS6KB1	ribosomal protein S6 kinase B1	-0.0352	623	0.899
ENSG00000273559	CWC25	CWC25 spliceosome associated protein homolog	-0.616	0.747	0.9
ENSG00000213701	SETP22	SET pseudogene 22	-0.363	0.397	0.9
ENSG00000164932	CTHRC1	collagen triple helix repeat containing 1	0.109	7.56	0.9
ENSG00000102910	LONP2	lon peptidase 2, peroxisomal	-0.0272	801	0.902
ENSG00000087510	TFAP2C	transcription factor AP-2 gamma	0.43	2.47	0.905
ENSG00000163346	PBXIP1	PBX homeobox interacting protein 1	-0.0448	51.6	0.905
ENSG00000164867	NOS3	nitric oxide synthase 3	0.0343	111	0.908
ENSG00000219547	RPL17P25	ribosomal protein L17 pseudogene 25	-0.559	0.728	0.909
ENSG00000244422	RPL38P3	RPL38 pseudogene 3	-0.559	0.728	0.909
ENSG00000273772	SMN2	survival of motor neuron 2, centromeric	-0.0716	40.8	0.914
ENSG00000108666	C17orf75	chromosome 17 open reading frame 75	-0.0386	248	0.915
ENSG00000225663	MCRIP1	MAPK regulated corepressor interacting protein 1	-0.0594	45.3	0.916
ENSG00000111897	SERINC1	serine incorporator 1	0.0219	6420	0.916
ENSG00000261402	AL591222.1	novel transcript	-0.182	0.906	0.916
ENSG00000144535	DIS3L2	DIS3 like 3'-5' exoribonuclease 2	0.032	6340	0.916
ENSG00000262519	TXNP4	thioredoxin pseudogene 4	-0.0398	19.7	0.916
ENSG00000153922	CHD1	chromodomain helicase DNA binding protein 1	-0.0385	3300	0.916
ENSG00000260231	KDM7A-DT	KDM7A divergent transcript	0.0816	58.7	0.917
ENSG00000263366	ABHD17AP5	ABHD17A pseudogene 5	0.136	54.5	0.917
ENSG00000249301	AC108120.2	novel transcript	-0.5	0.708	0.919
ENSG00000049768	FOXP3	forkhead box P3	-0.12	2.39	0.92
ENSG00000075539	FRYL	FRY like transcription coactivator	0.297	0.343	0.921
ENSG00000134748	PRPF38A	pre-mRNA processing factor 38A	0.0224	1350	0.921
ENSG00000144357	UBR3	ubiquitin protein ligase E3 component n-recognin 3	0.0803	4.27	0.923
ENSG00000283973	AC099795.1	novel transcript	0.297	0.32	0.923
ENSG00000066654	THUMPD1	THUMP domain containing 1	0.455	1.47	0.923
ENSG00000144908	ALDH1L1	aldehyde dehydrogenase 1 family member L1	0.455	1.47	0.923
ENSG00000167721	TSR1	TSR1 ribosome maturation factor	0.297	0.311	0.924
ENSG00000262097	LINC02185	long intergenic non-protein coding RNA 2185	0.297	0.311	0.924
ENSG00000286192	AC069288.1	novel transcript	0.12	1.6	0.924
ENSG00000175866	BAIAP2	BAR/IMD domain containing adaptor protein 2	0.297	0.304	0.924
ENSG00000213488	AC008716.1	novel transcript	0.297	0.303	0.924
ENSG00000227868	TEX46	testis expressed 46	0.204	0.783	0.925
ENSG00000271118	AC012119.2	novel transcript	0.297	0.299	0.925
ENSG00000114503	ZNF830	zinc finger protein 830	2.42	3.65	0.0302
ENSG00000134258	VTCN1	V-set domain containing T cell activation inhibitor 1	0.297	0.294	0.925
ENSG00000184076	UQCR10	ubiquinol-cytochrome c reductase, complex III subunit X	0.152	1.18	0.926
ENSG00000282742	AC093323.3	novel transcript	0.297	0.275	0.927
ENSG00000186543	CROCCP5	CROCC pseudogene 5	0.297	0.313	0.927
ENSG00000214541	RPS4XP3	ribosomal protein S4X pseudogene 3	0.297	0.289	0.927
ENSG00000237810	AC104852.1	novel transcript	0.297	0.316	0.927
ENSG00000172466	ZNF24	zinc finger protein 24	-0.0238	1760	0.927
ENSG00000100249	C22orf31	chromosome 22 open reading frame 31	0.253	0.457	0.928
ENSG00000007923	DNAJC11	DnaJ heat shock protein family (Hsp40) member C11	-0.268	0.355	0.929
ENSG00000251555	AC096711.2	novel transcript	-0.267	0.345	0.93
ENSG00000250057	AC114781.2	novel transcript	-0.267	0.343	0.93
ENSG00000139200	PIANP	PILR alpha associated neural protein	0.172	8.07	0.931
ENSG00000184795	UNC93B5	unc-93 homolog B5 (pseudogene)	0.432	0.49	0.931
ENSG00000125505	MBOAT7	membrane bound O-acyltransferase domain containing 7	-0.106	1.83	0.931
ENSG00000165197	FIGF	Vascular Endothelial Growth Factor D	1.14	172	0.0123
ENSG00000181061	HIGD1A	HIG1 hypoxia inducible domain family member 1A	-0.186	0.693	0.933
ENSG00000103187	COTL1	coactosin like F-actin binding protein 1	0.161	0.857	0.934
ENSG00000273204	AC104506.1	novel transcript	-0.0333	56.6	0.935
ENSG00000162600	OMA1	OMA1 zinc metallopeptidase	5.73	15.7	4.37e-07
ENSG00000248473	LINC01962	long intergenic non-protein coding RNA 1962	-0.105	1.79	0.936
ENSG00000157551	KCNJ15	potassium inwardly rectifying channel subfamily J member 15	0.113	48.1	0.936
ENSG00000285999	AC025442.2	novel transcript	0.0892	3.59	0.936
ENSG00000230194	AC000081.1	novel transcript	0.396	0.521	0.937
ENSG00000230691	MRPL35P4	mitochondrial ribosomal protein L35 pseudogene 4	0.396	0.521	0.937
ENSG00000164615	CAMLG	calcium modulating ligand	-0.02	744	0.938
ENSG00000260166	AC134312.3	novel transcript	0.367	0.51	0.941
ENSG00000270326	SMIM15P2	SMIM15 pseudogene 2	0.367	0.51	0.941
ENSG00000131165	CHMP1A	charged multivesicular body protein 1A	-0.0766	3.48	0.944
ENSG00000287975	AC113143.2	novel transcript	-0.0517	5.48	0.947
ENSG00000141503	MINK1	misshapen like kinase 1	0.0169	824	0.949
ENSG00000168675	LDLRAD4	low density lipoprotein receptor class A domain containing 4	-0.0281	4370	0.951
ENSG00000089123	TASP1	taspase 1	0.0605	2.65	0.952
ENSG00000285774	AL133444.1	novel transcript	-0.111	11.6	0.952
ENSG00000159140	SON	SON DNA and RNA binding protein	-0.0172	3080	0.952
ENSG00000153815	CMIP	c-Maf inducing protein	0.02	5930	0.953
ENSG00000004848	ARX	aristaless related homeobox	-0.184	0.207	0.954
ENSG00000100253	MIOX	myo-inositol oxygenase	-0.184	0.209	0.954
ENSG00000146416	AIG1	androgen induced 1	-0.184	0.221	0.954
ENSG00000154143	PANX3	pannexin 3	-0.184	0.2	0.954
ENSG00000159173	TNNI1	troponin I1, slow skeletal type	-0.184	0.2	0.954
ENSG00000172020	GAP43	growth associated protein 43	-0.184	0.2	0.954
ENSG00000196096	SPAG16-DT	SPAG16 divergent transcript	-0.184	0.166	0.954
ENSG00000198178	CLEC4C	C-type lectin domain family 4 member C	-0.184	0.166	0.954
ENSG00000220585	DDX18P6	DEAD-box helicase 18 pseudogene 6	-0.184	0.2	0.954
ENSG00000230695	AC012462.3	novel transcript	-0.184	0.19	0.954
ENSG00000233606	OR6C66P	olfactory receptor family 6 subfamily C member 66 pseudogene	-0.184	0.176	0.954
ENSG00000244429	AC104629.1	novel transcript	-0.184	0.184	0.954
ENSG00000249277	AC092436.2	novel transcript	-0.184	0.166	0.954
ENSG00000261433	AC002347.1	novel transcript	-0.184	0.207	0.954
ENSG00000280623	PCAT14	prostate cancer associated transcript 14	-0.184	0.192	0.954
ENSG00000283072	AL158175.1	novel transcript	-0.184	0.166	0.954
ENSG00000284612	AL591543.1	novel transcript	-0.184	0.176	0.954
ENSG00000287463	AC110620.2	novel transcript	-0.184	0.201	0.954
ENSG00000159784	FAM131B	family with sequence similarity 131 member B	-0.149	0.542	0.956
ENSG00000128654	MTX2	metaxin 2	-0.0265	19.8	0.956
ENSG00000227835	CARM1P1	coactivator associated arginine methyltransferase 1 pseudogene 1	-0.249	1.24	0.958
ENSG00000128268	MGAT3	beta-1,4-mannosyl-glycoprotein 4-beta-N-acetylglucosaminyltransferase	0.0364	24.3	0.959
ENSG00000162777	DENND2D	DENN domain containing 2D	-0.0214	38.3	0.959
ENSG00000068912	ERLEC1	endoplasmic reticulum lectin 1	0.0135	608	0.965
ENSG00000229567	AL139421.1	novel transcript	-0.102	0.559	0.966
ENSG00000173193	PARP14	poly(ADP-ribose) polymerase family member 14	-0.00985	232	0.967
ENSG00000172939	OXSR1	oxidative stress responsive kinase 1	0.0117	120	0.967
ENSG00000099904	ZDHHC8	zinc finger DHHC-type palmitoyltransferase 8	0.0263	95	0.969
ENSG00000135625	EGR4	early growth response 4	0.0227	32.7	0.97
ENSG00000160862	AZGP1	alpha-2-glycoprotein 1, zinc-binding	0.0588	1	0.975
ENSG00000218739	CEBPZOS	CEBPZ opposite strand	-0.00865	415	0.978
ENSG00000241717	VWFP1	von Willebrand factor pseudogene 1	-0.119	1.23	0.979
ENSG00000286523	AL022151.1	novel transcript	0.0353	1.96	0.98
ENSG00000154358	OBSCN	obscurin, cytoskeletal calmodulin and titin-interacting RhoGEF	0.00985	34.8	0.981
ENSG00000163682	RPL9	ribosomal protein L9	-0.00974	109	0.983
ENSG00000185658	BRWD1	bromodomain and WD repeat domain containing 1	-0.0369	0.862	0.983
ENSG00000088205	DDX18	DEAD-box helicase 18	-0.00509	1110	0.983
ENSG00000159714	ZDHHC1	zinc finger DHHC-type containing 1	0.0134	11.7	0.984
ENSG00000105879	CBLL1	Cbl proto-oncogene like 1	0.00498	503	0.985
ENSG00000187714	SLC18A3	solute carrier family 18 member A3	-0.0809	1.75	0.986
ENSG00000213123	TCTEX1D2	novel transcript	-0.0276	1.38	0.986
ENSG00000284677	AL031985.4	novel transcript	0.0581	1.69	0.989
ENSG00000143217	NECTIN4	nectin cell adhesion molecule 4	0.0165	1.68	0.989
ENSG00000145220	LYAR	Ly1 antibody reactive	0.0197	0.528	0.994
ENSG00000070190	DAPP1	dual adaptor of phosphotyrosine and 3-phosphoinositides 1	-0.0192	0.503	0.994
ENSG00000137996	RTCA	RNA 3'-terminal phosphate cyclase	-0.00178	414	0.995
ENSG00000163374	YY1AP1	YY1 associated protein 1	0.00162	570	0.996
ENSG00000229919	ELOCP3	elongin C pseudogene 3	-0.0133	0.502	0.996
ENSG00000263813	MIR3679	microRNA 3679	-0.000611	195	0.999
ENSG00000189325	BNIP5	BCL2 interacting protein 5	-5.12	2.59	NA

## Sheet: gprofiler_MA_GO_KEGG_ST_Table6
		Supplementary Table ST-6 Enrichment analysis of up and downregulated meta-genes of RNA-seq datasets
Source	Term_name	Term_id	Adjusted_p_value	Negative_log10_of_adjusted_p_value	Term_size	Query_size	Intersection_size	Effective_domain_size	Intersections
GO:MF	protein-containing complex binding	GO:0044877	2.22e-06	5.65378	1287	138	31	18676	INSR,CDH5,PTPN11,RPL23A,MTOR,WFS1,PDPK1,SRP68,ADD1,SMAD7,PSMF1,SCAP,CCDC88A,RICTOR,CALR,GNAI3,TSC1,RUVBL1,PES1,TGFBR2,NCOA1,CAV1,HSPD1,SF3B3,CD3G,KDR,SREBF1,ARPC5,CDK5R1,IRS4,SIRT1
GO:MF	enzyme binding	GO:0019899	4.43e-06	5.35331	2074	138	40	18676	PLCB1,CDH5,PTPN11,MTOR,GSK3B,WFS1,RHEB,PDPK1,MC4R,IKBKB,AKT1,IL6R,PIP5K1A,GDI2,SMAD7,SOD1,EXOC4,LAMTOR1,FOXO3,CAV2,CCDC88A,RICTOR,EIF4EBP1,CALR,RUVBL1,TANK,TGFBR2,NCOA1,PPP1R15A,CAV1,DNAJC3,HSPD1,ATF6,GOLGA4,SREBF1,RPS6KB1,FOXP3,BCL2L10,CDK5R1,SIRT1
GO:MF	protein kinase binding	GO:0019901	0.00034289	3.46484	673	138	19	18676	CDH5,PTPN11,MTOR,GSK3B,RHEB,PDPK1,IKBKB,AKT1,FOXO3,CAV2,CCDC88A,RICTOR,TGFBR2,PPP1R15A,CAV1,DNAJC3,SREBF1,CDK5R1,SIRT1
GO:MF	kinase binding	GO:0019900	0.000427684	3.36888	752	138	20	18676	CDH5,PTPN11,MTOR,GSK3B,RHEB,PDPK1,IKBKB,AKT1,PIP5K1A,FOXO3,CAV2,CCDC88A,RICTOR,TGFBR2,PPP1R15A,CAV1,DNAJC3,SREBF1,CDK5R1,SIRT1
GO:MF	identical protein binding	GO:0042802	0.00325776	2.48708	2067	138	34	18676	INSR,PLCB1,MTOR,TRA2B,ADD1,IKBKB,GATA3,VEGFB,AKT1,IL6R,SOD1,PSMF1,RCAN1,CAV2,CCDC88A,LGALS1,TEK,CLDN5,CAV1,MCL1,ATF6,CD3G,KDR,TLR8,ATIC,TRIP10,RPS6KB1,FOXP3,BAIAP2,NECTIN4,LYAR,BCL2L10,CD53,SIRT1
GO:MF	insulin receptor binding	GO:0005158	0.0171109	1.76673	24	138	4	18676	PTPN11,PDPK1,CCDC88A,IRS4
GO:MF	phosphotransferase activity, alcohol group as acceptor	GO:0016773	0.0336286	1.47329	692	138	16	18676	INSR,FLT1,MTOR,GSK3B,PDPK1,MAPK12,IKBKB,AKT1,PIP5K1A,PFKFB3,TEK,TGFBR2,KDR,CLK1,RPS6KB1,CDK5R1
GO:MF	growth factor binding	GO:0019838	0.047349	1.32469	138	138	7	18676	INSR,FLT1,IL6R,IL1RN,TEK,TGFBR2,KDR
GO:BP	response to organic substance	GO:0010033	4.03e-12	11.3943	3412	138	67	18117	INSR,PLCB1,FLT1,CDH5,PTPN11,MTOR,GSK3B,WFS1,PDPK1,S1PR1,TRA2B,ADD1,IKBKB,GATA3,VEGFB,AKT1,LRG1,IL6R,CALCR,SMAD7,SOD1,LAMTOR1,GAB1,FOXO3,PSMF1,RCAN1,CAV2,SCAP,IL1RN,EIF4EBP1,CALR,GNAI3,LGALS1,TSC1,TEK,TANK,TGFBR2,MBTPS1,NCOA1,CLDN5,PPP1R15A,CAV1,DNAJC3,MCL1,UCP1,HSPD1,ATF6,KDR,SREBF1,ATIC,RPS6KB1,NOS3,FOXP3,BAIAP2,NCBP2,CANX,ERLEC1,DDX18,GFPT2,WNT10B,CDK5R1,SYNGR1,PLCG2,IRS4,SLC2A5,EDEM1,SIRT1
GO:BP	cellular response to organic substance	GO:0071310	2.97e-10	9.52705	2776	138	57	18117	INSR,PLCB1,FLT1,CDH5,PTPN11,MTOR,GSK3B,WFS1,PDPK1,S1PR1,TRA2B,ADD1,IKBKB,GATA3,VEGFB,AKT1,LRG1,IL6R,SMAD7,SOD1,LAMTOR1,GAB1,FOXO3,PSMF1,CAV2,IL1RN,CALR,GNAI3,LGALS1,TSC1,TANK,TGFBR2,MBTPS1,NCOA1,CLDN5,PPP1R15A,CAV1,DNAJC3,MCL1,UCP1,HSPD1,ATF6,KDR,SREBF1,ATIC,RPS6KB1,BAIAP2,NCBP2,CANX,DDX18,GFPT2,WNT10B,SYNGR1,IRS4,SLC2A5,EDEM1,SIRT1
GO:BP	cellular response to chemical stimulus	GO:0070887	2.74e-09	8.56212	3393	138	62	18117	INSR,PLCB1,FLT1,CDH5,PTPN11,MTOR,GSK3B,WFS1,PDPK1,S1PR1,TRA2B,ADD1,IKBKB,GATA3,VEGFB,AKT1,LRG1,IL6R,PIP5K1A,SMAD7,SOD1,LAMTOR1,GAB1,FOXO3,PSMF1,CAV2,IL1RN,EIF4EBP1,CALR,GNAI3,LGALS1,TSC1,TANK,TGFBR2,MBTPS1,NCOA1,CLDN5,PPP1R15A,CAV1,DNAJC3,MCL1,UCP1,HSPD1,ATF6,KDR,SREBF1,ATIC,RPS6KB1,NOS3,BAIAP2,NCBP2,CANX,DDX18,GFPT2,PTGS1,WNT10B,CDK5R1,SYNGR1,IRS4,SLC2A5,EDEM1,SIRT1
GO:BP	regulation of response to stimulus	GO:0048583	7.49e-09	8.12544	4278	138	70	18117	INSR,PLCB1,CD1C,FLT1,CDH5,PTPN11,MTOR,GSK3B,WFS1,RHEB,PDPK1,S1PR1,IKBKB,GATA3,VEGFB,AKT1,NFATC3,LRG1,IL6R,CALCR,RNF213,PIP5K1A,GDI2,SMAD7,SOD1,LAMTOR1,GAB1,FOXO3,PSMF1,RCAN1,CAV2,C18ORF32,CCDC88A,G0S2,RICTOR,IL1RN,CALR,GNAI3,CTLA4,LGALS1,TSC1,TEK,RUVBL1,TANK,TGFBR2,NCOA1,PPP1R15A,CAV1,DNAJC3,MCL1,BTLA,HSPD1,ATF6,CD3G,KDR,TLR8,EFNA1,TRIP10,RPS6KB1,NOS3,FOXP3,BAIAP2,CLEC4C,LYAR,ARPC5,BCL2L10,WNT10B…
GO:BP	positive regulation of response to stimulus	GO:0048584	1.9e-08	7.72227	2344	138	49	18117	INSR,PLCB1,CD1C,FLT1,CDH5,PTPN11,MTOR,RHEB,PDPK1,S1PR1,IKBKB,GATA3,VEGFB,AKT1,LRG1,IL6R,CALCR,SOD1,LAMTOR1,GAB1,FOXO3,PSMF1,CAV2,C18ORF32,CCDC88A,G0S2,RICTOR,CALR,CTLA4,LGALS1,TEK,RUVBL1,PPP1R15A,CAV1,MCL1,HSPD1,ATF6,CD3G,KDR,TLR8,EFNA1,NOS3,FOXP3,BAIAP2,CLEC4C,ARPC5,WNT10B,PLCG2,SIRT1
GO:BP	response to oxygen-containing compound	GO:1901700	4.48e-08	7.3486	1739	138	41	18117	INSR,PLCB1,PTPN11,MTOR,GSK3B,PDPK1,TRA2B,GATA3,AKT1,CALCR,SOD1,LAMTOR1,GAB1,FOXO3,CAV2,SCAP,EIF4EBP1,CALR,GNAI3,LGALS1,TSC1,TEK,TGFBR2,NCOA1,CLDN5,CAV1,UCP1,HSPD1,SREBF1,RPS6KB1,NOS3,FOXP3,BAIAP2,DDX18,WNT10B,CDK5R1,PLCG2,IRS4,SLC2A5,EDEM1,SIRT1
GO:BP	response to chemical	GO:0042221	5.65e-08	7.24795	4781	138	73	18117	INSR,PLCB1,FLT1,CDH5,PTPN11,MTOR,GSK3B,WFS1,PDPK1,S1PR1,TRA2B,SRP68,ADD1,IKBKB,GATA3,VEGFB,AKT1,LRG1,IL6R,CALCR,PIP5K1A,SMAD7,SOD1,LAMTOR1,GAB1,FOXO3,PSMF1,RCAN1,CAV2,SCAP,IL1RN,EIF4EBP1,CALR,GNAI3,LGALS1,TSC1,TEK,TANK,TGFBR2,MBTPS1,NCOA1,CLDN5,PPP1R15A,CAV1,DNAJC3,MCL1,UCP1,HSPD1,ATF6,KDR,SREBF1,ATIC,EFNA1,RPS6KB1,NOS3,FOXP3,BAIAP2,NCBP2,CANX,ARX,GAP43,ERLEC1,DDX18,GFPT2,PTGS1,WNT10B,CDK5R1,SYNG…
GO:BP	positive regulation of metabolic process	GO:0009893	1.05e-07	6.9789	3783	138	63	18117	INSR,PLCB1,FLT1,CDH5,PTPN11,MTOR,GSK3B,CCDC88B,WFS1,PDPK1,MAPK12,S1PR1,TRA2B,RRP1B,IKBKB,GATA3,VEGFB,AKT1,NFATC3,IL6R,CALCR,SMAD7,SOD1,FOXO3,SCAP,CCDC88A,G0S2,RICTOR,PFKFB3,SF3B1,CALR,GNAI3,TSC1,TEK,RUVBL1,TANK,TGFBR2,NCOA1,CLDN5,PPP1R15A,CAV1,DNAJC3,UCP1,HSPD1,ATF6,KDR,SREBF1,TLR8,EFNA1,RPS6KB1,NOS3,FOXP3,NCBP2,ARX,EGR4,LYAR,OMA1,BCL2L10,WNT10B,CDK5R1,PLCG2,SIRT1,PHF5A
GO:BP	positive regulation of biological process	GO:0048518	1.19e-07	6.92573	6363	138	86	18117	INSR,PLCB1,CD1C,FLT1,CDH5,PTPN11,MTOR,GSK3B,CCDC88B,WFS1,RHEB,PDPK1,MAPK12,S1PR1,TRA2B,ADD1,RRP1B,MC4R,IKBKB,GATA3,VEGFB,AKT1,NFATC3,LRG1,IL6R,CALCR,SMAD7,SOD1,LAMTOR1,GAB1,FOXO3,PSMF1,CAV2,C18ORF32,SCAP,CCDC88A,G0S2,RICTOR,PFKFB3,EIF4EBP1,SF3B1,CALR,GNAI3,CTLA4,LGALS1,TSC1,TEK,RUVBL1,TANK,TGFBR2,NCOA1,CLDN5,PPP1R15A,CAV1,DNAJC3,MCL1,BTLA,UCP1,HSPD1,ATF6,CD3G,KDR,GOLGA4,SREBF1,TLR8,EFNA1,TRAPPC12…
GO:BP	regulation of signal transduction	GO:0009966	2.49e-07	6.60348	3165	138	56	18117	INSR,PLCB1,FLT1,CDH5,PTPN11,MTOR,GSK3B,WFS1,RHEB,PDPK1,IKBKB,GATA3,VEGFB,AKT1,LRG1,IL6R,CALCR,RNF213,PIP5K1A,GDI2,SMAD7,SOD1,LAMTOR1,GAB1,PSMF1,RCAN1,CAV2,C18ORF32,CCDC88A,G0S2,RICTOR,IL1RN,CALR,GNAI3,LGALS1,TSC1,TEK,RUVBL1,TANK,TGFBR2,NCOA1,PPP1R15A,CAV1,MCL1,ATF6,KDR,EFNA1,TRIP10,RPS6KB1,NOS3,FOXP3,BAIAP2,BCL2L10,WNT10B,CDK5R1,SIRT1
GO:BP	response to hormone	GO:0009725	5.12e-07	6.29046	921	138	28	18117	INSR,PTPN11,MTOR,GSK3B,PDPK1,GATA3,AKT1,CALCR,GAB1,RCAN1,CAV2,SCAP,IL1RN,CALR,TSC1,TEK,TGFBR2,NCOA1,CAV1,UCP1,HSPD1,SREBF1,RPS6KB1,NOS3,BAIAP2,WNT10B,IRS4,SIRT1
GO:BP	positive regulation of multicellular organismal process	GO:0051240	1.17e-06	5.93226	1455	138	35	18117	PLCB1,FLT1,CDH5,PTPN11,MTOR,CCDC88B,RHEB,PDPK1,GATA3,VEGFB,AKT1,LRG1,IL6R,SMAD7,SOD1,GAB1,FOXO3,G0S2,TEK,TGFBR2,CAV1,UCP1,HSPD1,KDR,GOLGA4,TLR8,RPS6KB1,NOS3,FOXP3,BAIAP2,ARX,OMA1,WNT10B,PLCG2,SIRT1
GO:BP	enzyme linked receptor protein signaling pathway	GO:0007167	1.51e-06	5.81964	1103	138	30	18117	INSR,PLCB1,FLT1,CDH5,PTPN11,GSK3B,PDPK1,GATA3,VEGFB,AKT1,LRG1,SMAD7,GAB1,CAV2,CCDC88A,TSC1,TEK,TGFBR2,CLDN5,CAV1,KDR,SREBF1,EFNA1,RPS6KB1,BAIAP2,NCBP2,ARPC5,CDK5R1,IRS4,SIRT1
GO:BP	signal transduction	GO:0007165	1.97e-06	5.7066	6309	138	83	18117	INSR,PLCB1,FLT1,CDH5,PTPN11,MTOR,GSK3B,WFS1,RHEB,PDPK1,MAPK12,S1PR1,ADD1,MC4R,IKBKB,GATA3,VEGFB,AKT1,NFATC3,LRG1,IL6R,CALCR,RNF213,PIP5K1A,GDI2,SMAD7,SOD1,LAMTOR1,GAB1,FOXO3,PSMF1,RCAN1,CAV2,C18ORF32,SCAP,CCDC88A,G0S2,RICTOR,IL1RN,EIF4EBP1,CALR,GNAI3,CTLA4,LGALS1,TSC1,TEK,RUVBL1,TANK,TGFBR2,MBTPS1,NCOA1,CLDN5,PPP1R15A,CAV1,DNAJC3,MCL1,BTLA,HSPD1,ATF6,CD3G,KDR,SREBF1,TLR8,EFNA1,TRIP10,RPS6KB1,NOS3…
GO:BP	regulation of cell communication	GO:0010646	2.14e-06	5.67037	3543	138	58	18117	INSR,PLCB1,FLT1,CDH5,PTPN11,MTOR,GSK3B,WFS1,RHEB,PDPK1,IKBKB,GATA3,VEGFB,AKT1,LRG1,IL6R,CALCR,RNF213,PIP5K1A,GDI2,SMAD7,SOD1,LAMTOR1,GAB1,PSMF1,RCAN1,CAV2,C18ORF32,CCDC88A,G0S2,RICTOR,IL1RN,CALR,GNAI3,LGALS1,TSC1,TEK,RUVBL1,TANK,TGFBR2,NCOA1,PPP1R15A,CAV1,MCL1,ATF6,KDR,SREBF1,EFNA1,TRIP10,RPS6KB1,NOS3,FOXP3,BAIAP2,BCL2L10,WNT10B,CDK5R1,SYNGR1,SIRT1
GO:BP	insulin receptor signaling pathway	GO:0008286	2.73e-06	5.56367	148	138	12	18117	INSR,PTPN11,GSK3B,AKT1,GAB1,CAV2,TSC1,SREBF1,RPS6KB1,BAIAP2,IRS4,SIRT1
GO:BP	positive regulation of cellular process	GO:0048522	2.96e-06	5.52836	5757	138	78	18117	INSR,PLCB1,CD1C,FLT1,CDH5,PTPN11,MTOR,GSK3B,CCDC88B,WFS1,RHEB,PDPK1,MAPK12,S1PR1,TRA2B,ADD1,RRP1B,IKBKB,GATA3,VEGFB,AKT1,NFATC3,LRG1,IL6R,CALCR,SMAD7,SOD1,LAMTOR1,GAB1,FOXO3,PSMF1,CAV2,C18ORF32,CCDC88A,G0S2,RICTOR,PFKFB3,EIF4EBP1,CALR,GNAI3,CTLA4,LGALS1,TSC1,TEK,RUVBL1,TANK,TGFBR2,NCOA1,CLDN5,PPP1R15A,CAV1,DNAJC3,MCL1,BTLA,HSPD1,ATF6,KDR,GOLGA4,SREBF1,EFNA1,TRAPPC12,RPS6KB1,NOS3,FOXP3,BAIAP2,NCBP…
GO:BP	regulation of signaling	GO:0023051	3.15e-06	5.50199	3578	138	58	18117	INSR,PLCB1,FLT1,CDH5,PTPN11,MTOR,GSK3B,WFS1,RHEB,PDPK1,IKBKB,GATA3,VEGFB,AKT1,LRG1,IL6R,CALCR,RNF213,PIP5K1A,GDI2,SMAD7,SOD1,LAMTOR1,GAB1,PSMF1,RCAN1,CAV2,C18ORF32,CCDC88A,G0S2,RICTOR,IL1RN,CALR,GNAI3,LGALS1,TSC1,TEK,RUVBL1,TANK,TGFBR2,NCOA1,PPP1R15A,CAV1,MCL1,ATF6,KDR,SREBF1,EFNA1,TRIP10,RPS6KB1,NOS3,FOXP3,BAIAP2,BCL2L10,WNT10B,CDK5R1,SYNGR1,SIRT1
GO:BP	cellular response to stimulus	GO:0051716	3.62e-06	5.44108	7781	138	94	18117	INSR,PLCB1,FLT1,CDH5,PTPN11,MTOR,GSK3B,WFS1,RHEB,PDPK1,MAPK12,S1PR1,TRA2B,ADD1,MC4R,IKBKB,GATA3,VEGFB,AKT1,NFATC3,LRG1,IL6R,CALCR,RNF213,PIP5K1A,GDI2,SMAD7,SOD1,LAMTOR1,GAB1,FOXO3,PSMF1,RCAN1,CAV2,C18ORF32,SCAP,CCDC88A,G0S2,RICTOR,IL1RN,EIF4EBP1,CALR,GNAI3,CTLA4,LGALS1,TSC1,TEK,RUVBL1,TANK,TGFBR2,MBTPS1,NCOA1,CLDN5,PPP1R15A,CAV1,DNAJC3,MCL1,BTLA,UCP1,HSPD1,ATF6,CD3G,KDR,SREBF1,TLR8,ATIC,EFNA1,TRI…
GO:BP	positive regulation of signal transduction	GO:0009967	3.69e-06	5.43312	1598	138	36	18117	INSR,PLCB1,FLT1,CDH5,PTPN11,MTOR,RHEB,IKBKB,GATA3,VEGFB,AKT1,LRG1,IL6R,CALCR,SOD1,LAMTOR1,GAB1,PSMF1,CAV2,C18ORF32,CCDC88A,G0S2,RICTOR,CALR,LGALS1,TEK,RUVBL1,CAV1,MCL1,ATF6,KDR,EFNA1,NOS3,BAIAP2,WNT10B,SIRT1
GO:BP	transmembrane receptor protein tyrosine kinase signaling pathway	GO:0007169	5.61e-06	5.25132	760	138	24	18117	INSR,PLCB1,FLT1,PTPN11,GSK3B,PDPK1,GATA3,VEGFB,AKT1,GAB1,CAV2,CCDC88A,TSC1,TEK,KDR,SREBF1,EFNA1,RPS6KB1,BAIAP2,NCBP2,ARPC5,CDK5R1,IRS4,SIRT1
GO:BP	TOR signaling	GO:0031929	5.7e-06	5.24387	125	138	11	18117	MTOR,RHEB,GATA3,AKT1,LAMTOR1,CCDC88A,RICTOR,EIF4EBP1,TSC1,RPS6KB1,SIRT1
GO:BP	signaling	GO:0023052	5.91e-06	5.2281	6810	138	86	18117	INSR,PLCB1,FLT1,CDH5,PTPN11,MTOR,GSK3B,WFS1,RHEB,PDPK1,MAPK12,S1PR1,ADD1,MC4R,IKBKB,GATA3,VEGFB,AKT1,NFATC3,LRG1,IL6R,CALCR,RNF213,PIP5K1A,GDI2,SMAD7,SOD1,EXOC4,LAMTOR1,GAB1,FOXO3,PSMF1,RCAN1,CAV2,C18ORF32,SCAP,CCDC88A,G0S2,RICTOR,IL1RN,EIF4EBP1,CALR,GNAI3,CTLA4,LGALS1,TSC1,TEK,RUVBL1,TANK,TGFBR2,MBTPS1,NCOA1,CLDN5,PPP1R15A,CAV1,DNAJC3,MCL1,BTLA,HSPD1,ATF6,CD3G,KDR,SREBF1,TLR8,EFNA1,TRIP10,RPS6KB…
GO:BP	cell communication	GO:0007154	6.91e-06	5.16041	6829	138	86	18117	INSR,PLCB1,FLT1,CDH5,PTPN11,MTOR,GSK3B,WFS1,RHEB,PDPK1,MAPK12,S1PR1,ADD1,MC4R,IKBKB,GATA3,VEGFB,AKT1,NFATC3,LRG1,IL6R,CALCR,RNF213,PIP5K1A,GDI2,SMAD7,SOD1,EXOC4,LAMTOR1,GAB1,FOXO3,PSMF1,RCAN1,CAV2,C18ORF32,SCAP,CCDC88A,G0S2,RICTOR,IL1RN,EIF4EBP1,CALR,GNAI3,CTLA4,LGALS1,TSC1,TEK,RUVBL1,TANK,TGFBR2,MBTPS1,NCOA1,CLDN5,PPP1R15A,CAV1,DNAJC3,MCL1,BTLA,HSPD1,ATF6,CD3G,KDR,SREBF1,TLR8,EFNA1,TRIP10,RPS6KB…
GO:BP	regulation of cell death	GO:0010941	7.27e-06	5.13823	1720	138	37	18117	CDH5,MTOR,GSK3B,WFS1,PDPK1,RRP1B,IKBKB,GATA3,VEGFB,AKT1,CALCR,SOD1,FOXO3,G0S2,CALR,GNAI3,CTLA4,LGALS1,TSC1,TEK,NCOA1,CAV1,DNAJC3,MCL1,HSPD1,ATF6,CD3G,KDR,EFNA1,RPS6KB1,NOS3,OMA1,BCL2L10,WNT10B,CDK5R1,PLCG2,SIRT1
GO:BP	positive regulation of developmental process	GO:0051094	9.3e-06	5.03143	1341	138	32	18117	INSR,PLCB1,FLT1,CDH5,MTOR,RHEB,PDPK1,MAPK12,ADD1,GATA3,VEGFB,AKT1,LRG1,IL6R,SMAD7,GAB1,FOXO3,CALR,TEK,TGFBR2,NCOA1,CLDN5,KDR,GOLGA4,RPS6KB1,NOS3,FOXP3,BAIAP2,ARX,WNT10B,CD53,SIRT1
GO:BP	positive regulation of macromolecule metabolic process	GO:0010604	1e-05	4.99981	3483	138	56	18117	INSR,PLCB1,FLT1,CDH5,PTPN11,MTOR,GSK3B,CCDC88B,WFS1,PDPK1,MAPK12,S1PR1,TRA2B,RRP1B,IKBKB,GATA3,VEGFB,AKT1,NFATC3,IL6R,CALCR,SMAD7,SOD1,FOXO3,CCDC88A,RICTOR,SF3B1,CALR,TEK,RUVBL1,TANK,TGFBR2,NCOA1,CLDN5,PPP1R15A,CAV1,DNAJC3,HSPD1,ATF6,KDR,SREBF1,TLR8,EFNA1,RPS6KB1,NOS3,FOXP3,NCBP2,ARX,EGR4,LYAR,BCL2L10,WNT10B,CDK5R1,PLCG2,SIRT1,PHF5A
GO:BP	regulation of programmed cell death	GO:0043067	1.06e-05	4.97549	1582	138	35	18117	CDH5,MTOR,GSK3B,WFS1,PDPK1,RRP1B,IKBKB,GATA3,VEGFB,AKT1,SOD1,FOXO3,G0S2,CALR,GNAI3,CTLA4,LGALS1,TEK,NCOA1,CAV1,DNAJC3,MCL1,HSPD1,ATF6,CD3G,KDR,EFNA1,RPS6KB1,NOS3,OMA1,BCL2L10,WNT10B,CDK5R1,PLCG2,SIRT1
GO:BP	T cell activation	GO:0042110	1.11e-05	4.95352	489	138	19	18117	CD1C,PTPN11,MTOR,CCDC88B,PDPK1,GATA3,AKT1,IL6R,SMAD7,SOD1,CTLA4,LGALS1,TSC1,TGFBR2,CAV1,BTLA,HSPD1,CD3G,FOXP3
GO:BP	positive regulation of cell adhesion	GO:0045785	1.18e-05	4.92973	437	138	18	18117	PTPN11,GSK3B,CCDC88B,PDPK1,GATA3,AKT1,SMAD7,CALR,CTLA4,LGALS1,TSC1,TEK,TGFBR2,CAV1,BTLA,HSPD1,KDR,FOXP3
GO:BP	ER-nucleus signaling pathway	GO:0006984	1.18e-05	4.92818	53	138	8	18117	GSK3B,WFS1,SCAP,CALR,MBTPS1,PPP1R15A,ATF6,SREBF1
GO:BP	cell surface receptor signaling pathway	GO:0007166	1.32e-05	4.88	3210	138	53	18117	INSR,PLCB1,FLT1,CDH5,PTPN11,GSK3B,PDPK1,S1PR1,IKBKB,GATA3,VEGFB,AKT1,NFATC3,LRG1,IL6R,CALCR,RNF213,SMAD7,SOD1,GAB1,FOXO3,PSMF1,CAV2,CCDC88A,G0S2,IL1RN,CTLA4,TSC1,TEK,RUVBL1,TGFBR2,CLDN5,CAV1,MCL1,BTLA,CD3G,KDR,SREBF1,EFNA1,RPS6KB1,NOS3,FOXP3,BAIAP2,NCBP2,CANX,CLEC4C,ARPC5,BCL2L10,WNT10B,CDK5R1,PLCG2,IRS4,SIRT1
GO:BP	response to insulin	GO:0032868	1.46e-05	4.83542	295	138	15	18117	INSR,PTPN11,MTOR,GSK3B,PDPK1,AKT1,GAB1,CAV2,SCAP,TSC1,SREBF1,RPS6KB1,BAIAP2,IRS4,SIRT1
GO:BP	response to endogenous stimulus	GO:0009719	1.46e-05	4.83428	1683	138	36	18117	INSR,CDH5,PTPN11,MTOR,GSK3B,PDPK1,GATA3,AKT1,LRG1,CALCR,SMAD7,SOD1,LAMTOR1,GAB1,RCAN1,CAV2,SCAP,IL1RN,CALR,GNAI3,TSC1,TEK,TGFBR2,NCOA1,CLDN5,CAV1,UCP1,HSPD1,SREBF1,RPS6KB1,NOS3,BAIAP2,NCBP2,WNT10B,IRS4,SIRT1
GO:BP	regulation of multicellular organismal development	GO:2000026	1.55e-05	4.8101	1447	138	33	18117	INSR,PLCB1,FLT1,CDH5,PTPN11,MTOR,RHEB,PDPK1,S1PR1,ADD1,IKBKB,GATA3,VEGFB,AKT1,LRG1,SMAD7,SOD1,GAB1,FOXO3,CTLA4,TEK,TGFBR2,CLDN5,CAV1,KDR,GOLGA4,EFNA1,NOS3,FOXP3,BAIAP2,WNT10B,CDK5R1,SIRT1
GO:BP	positive regulation of molecular function	GO:0044093	1.6e-05	4.79549	1771	138	37	18117	INSR,PLCB1,FLT1,PTPN11,MTOR,GSK3B,PDPK1,MAPK12,S1PR1,ADD1,IKBKB,GATA3,AKT1,IL6R,PIP5K1A,GDI2,SOD1,CAV2,CCDC88A,RICTOR,GNAI3,TSC1,TEK,TANK,TGFBR2,CLDN5,PPP1R15A,CAV1,HSPD1,KDR,EFNA1,NOS3,BCL2L10,WNT10B,CDK5R1,PLCG2,SIRT1
GO:BP	positive regulation of cell communication	GO:0010647	1.75e-05	4.7561	1777	138	37	18117	INSR,PLCB1,FLT1,CDH5,PTPN11,MTOR,GSK3B,RHEB,IKBKB,GATA3,VEGFB,AKT1,LRG1,IL6R,CALCR,SOD1,LAMTOR1,GAB1,PSMF1,CAV2,C18ORF32,CCDC88A,G0S2,RICTOR,CALR,LGALS1,TEK,RUVBL1,CAV1,MCL1,ATF6,KDR,EFNA1,NOS3,BAIAP2,WNT10B,SIRT1
GO:BP	positive regulation of signaling	GO:0023056	1.89e-05	4.72342	1782	138	37	18117	INSR,PLCB1,FLT1,CDH5,PTPN11,MTOR,GSK3B,RHEB,IKBKB,GATA3,VEGFB,AKT1,LRG1,IL6R,CALCR,SOD1,LAMTOR1,GAB1,PSMF1,CAV2,C18ORF32,CCDC88A,G0S2,RICTOR,CALR,LGALS1,TEK,RUVBL1,CAV1,MCL1,ATF6,KDR,EFNA1,NOS3,BAIAP2,WNT10B,SIRT1
GO:BP	regulation of multicellular organismal process	GO:0051239	2.04e-05	4.69134	2861	138	49	18117	INSR,PLCB1,FLT1,CDH5,PTPN11,MTOR,GSK3B,CCDC88B,RHEB,PDPK1,S1PR1,ADD1,MC4R,IKBKB,GATA3,VEGFB,AKT1,LRG1,IL6R,CALCR,SMAD7,SOD1,GAB1,FOXO3,G0S2,CALR,CTLA4,TEK,TGFBR2,CLDN5,CAV1,UCP1,HSPD1,KDR,GOLGA4,SREBF1,TLR8,EFNA1,RPS6KB1,NOS3,FOXP3,BAIAP2,ARX,OMA1,WNT10B,CDK5R1,PLCG2,CELF2,SIRT1
GO:BP	intracellular signal transduction	GO:0035556	2.18e-05	4.66127	2772	138	48	18117	INSR,PLCB1,FLT1,PTPN11,MTOR,GSK3B,WFS1,RHEB,PDPK1,MAPK12,IKBKB,GATA3,VEGFB,AKT1,NFATC3,IL6R,CALCR,PIP5K1A,GDI2,SOD1,LAMTOR1,GAB1,PSMF1,RCAN1,CAV2,C18ORF32,CCDC88A,RICTOR,EIF4EBP1,CALR,LGALS1,TSC1,TEK,TANK,PPP1R15A,CAV1,MCL1,KDR,TLR8,EFNA1,TRIP10,RPS6KB1,NOS3,BCL2L10,CALML3,CDK5R1,PLCG2,SIRT1
GO:BP	positive regulation of cell migration	GO:0030335	2.19e-05	4.66044	567	138	20	18117	INSR,FLT1,CDH5,MTOR,PDPK1,S1PR1,GATA3,VEGFB,AKT1,IL6R,GAB1,CALR,TEK,TGFBR2,CAV1,KDR,RPS6KB1,NOS3,PLCG2,SIRT1
GO:BP	regulation of apoptotic process	GO:0042981	2.27e-05	4.6445	1549	138	34	18117	CDH5,MTOR,GSK3B,WFS1,PDPK1,RRP1B,IKBKB,GATA3,VEGFB,AKT1,SOD1,FOXO3,G0S2,CALR,GNAI3,CTLA4,LGALS1,TEK,NCOA1,CAV1,DNAJC3,MCL1,HSPD1,ATF6,CD3G,KDR,EFNA1,RPS6KB1,NOS3,OMA1,BCL2L10,WNT10B,CDK5R1,SIRT1
GO:BP	positive regulation of cellular protein metabolic process	GO:0032270	2.56e-05	4.59166	1477	138	33	18117	INSR,FLT1,CDH5,PTPN11,MTOR,GSK3B,WFS1,PDPK1,MAPK12,GATA3,VEGFB,AKT1,IL6R,CALCR,SMAD7,SOD1,CCDC88A,RICTOR,TEK,TANK,TGFBR2,PPP1R15A,CAV1,DNAJC3,HSPD1,KDR,SREBF1,EFNA1,RPS6KB1,FOXP3,BCL2L10,CDK5R1,SIRT1
GO:BP	positive regulation of cellular metabolic process	GO:0031325	2.65e-05	4.57598	3274	138	53	18117	INSR,PLCB1,FLT1,CDH5,PTPN11,MTOR,GSK3B,WFS1,PDPK1,MAPK12,S1PR1,TRA2B,RRP1B,IKBKB,GATA3,VEGFB,AKT1,NFATC3,IL6R,CALCR,SMAD7,SOD1,FOXO3,CCDC88A,RICTOR,PFKFB3,GNAI3,TSC1,TEK,RUVBL1,TANK,TGFBR2,NCOA1,PPP1R15A,CAV1,DNAJC3,HSPD1,ATF6,KDR,SREBF1,EFNA1,RPS6KB1,NOS3,FOXP3,NCBP2,EGR4,LYAR,BCL2L10,WNT10B,CDK5R1,PLCG2,SIRT1,PHF5A
GO:BP	positive regulation of protein metabolic process	GO:0051247	2.88e-05	4.53999	1564	138	34	18117	INSR,PLCB1,FLT1,CDH5,PTPN11,MTOR,GSK3B,WFS1,PDPK1,MAPK12,GATA3,VEGFB,AKT1,IL6R,CALCR,SMAD7,SOD1,CCDC88A,RICTOR,TEK,TANK,TGFBR2,PPP1R15A,CAV1,DNAJC3,HSPD1,KDR,SREBF1,EFNA1,RPS6KB1,FOXP3,BCL2L10,CDK5R1,SIRT1
GO:BP	positive regulation of endothelial cell proliferation	GO:0001938	2.9e-05	4.53729	113	138	10	18117	MTOR,PDPK1,VEGFB,AKT1,LRG1,CAV2,RICTOR,TEK,KDR,SIRT1
GO:BP	leukocyte activation	GO:0045321	3.07e-05	4.51287	1332	138	31	18117	CD1C,PTPN11,MTOR,CCDC88B,PDPK1,GATA3,AKT1,LRG1,IL6R,GDI2,SMAD7,SOD1,LAMTOR1,CTLA4,LGALS1,TSC1,PGM1,TGFBR2,CAV1,DNAJC3,BTLA,HSPD1,CD3G,TLR8,FOXP3,CLEC4C,ARPC5,SYNGR1,PLCG2,CD53,SLC2A5
GO:BP	cell activation	GO:0001775	3.44e-05	4.46356	1495	138	33	18117	PLCB1,CD1C,PTPN11,MTOR,CCDC88B,PDPK1,GATA3,AKT1,LRG1,IL6R,GDI2,SMAD7,SOD1,LAMTOR1,CTLA4,LGALS1,TSC1,PGM1,TGFBR2,CAV1,DNAJC3,BTLA,HSPD1,CD3G,TLR8,NOS3,FOXP3,CLEC4C,ARPC5,SYNGR1,PLCG2,CD53,SLC2A5
GO:BP	regulation of endothelial cell proliferation	GO:0001936	4.11e-05	4.38582	188	138	12	18117	FLT1,MTOR,PDPK1,VEGFB,AKT1,LRG1,CAV2,RICTOR,TEK,CAV1,KDR,SIRT1
GO:BP	positive regulation of cell motility	GO:2000147	4.36e-05	4.36055	591	138	20	18117	INSR,FLT1,CDH5,MTOR,PDPK1,S1PR1,GATA3,VEGFB,AKT1,IL6R,GAB1,CALR,TEK,TGFBR2,CAV1,KDR,RPS6KB1,NOS3,PLCG2,SIRT1
GO:BP	regulation of intracellular signal transduction	GO:1902531	4.56e-05	4.34141	1842	138	37	18117	INSR,PLCB1,FLT1,PTPN11,MTOR,GSK3B,WFS1,RHEB,PDPK1,IKBKB,GATA3,VEGFB,AKT1,IL6R,CALCR,PIP5K1A,GDI2,SOD1,LAMTOR1,GAB1,RCAN1,CAV2,C18ORF32,RICTOR,CALR,LGALS1,TSC1,TEK,TANK,CAV1,MCL1,KDR,EFNA1,TRIP10,BCL2L10,CDK5R1,SIRT1
GO:BP	cellular response to insulin stimulus	GO:0032869	5.72e-05	4.24248	235	138	13	18117	INSR,PTPN11,GSK3B,PDPK1,AKT1,GAB1,CAV2,TSC1,SREBF1,RPS6KB1,BAIAP2,IRS4,SIRT1
GO:BP	positive regulation of cellular component movement	GO:0051272	6.25e-05	4.2044	604	138	20	18117	INSR,FLT1,CDH5,MTOR,PDPK1,S1PR1,GATA3,VEGFB,AKT1,IL6R,GAB1,CALR,TEK,TGFBR2,CAV1,KDR,RPS6KB1,NOS3,PLCG2,SIRT1
GO:BP	positive regulation of protein modification process	GO:0031401	6.49e-05	4.18807	1074	138	27	18117	INSR,FLT1,CDH5,PTPN11,MTOR,WFS1,PDPK1,GATA3,VEGFB,AKT1,IL6R,CALCR,SMAD7,SOD1,CCDC88A,RICTOR,TEK,TANK,TGFBR2,PPP1R15A,CAV1,KDR,SREBF1,EFNA1,FOXP3,CDK5R1,SIRT1
GO:BP	positive regulation of locomotion	GO:0040017	6.6e-05	4.18075	606	138	20	18117	INSR,FLT1,CDH5,MTOR,PDPK1,S1PR1,GATA3,VEGFB,AKT1,IL6R,GAB1,CALR,TEK,TGFBR2,CAV1,KDR,RPS6KB1,NOS3,PLCG2,SIRT1
GO:BP	animal organ development	GO:0048513	7.02e-05	4.15395	3672	138	56	18117	INSR,PLCB1,FLT1,PTPN11,MTOR,GSK3B,WFS1,RHEB,PDPK1,MAPK12,S1PR1,TRA2B,ADD1,GATA3,VEGFB,AKT1,IL6R,CALCR,PIP5K1A,SMAD7,SOD1,EXOC4,FOXO3,PSMF1,RCAN1,CAV2,PFKFB3,EIF4EBP1,CALR,GNAI3,CTLA4,LGALS1,TSC1,TEK,TGFBR2,NCOA1,CLDN5,CAV1,ATF6,CD3G,KDR,SREBF1,ATIC,EFNA1,RPS6KB1,NOS3,FOXP3,BAIAP2,ARX,LYAR,ARPC5,WNT10B,CDK5R1,PLCG2,TCHH,SIRT1
GO:BP	immune system process	GO:0002376	7.94e-05	4.10044	3278	138	52	18117	PLCB1,CD1C,FLT1,PTPN11,MTOR,CCDC88B,PDPK1,S1PR1,ADD1,IKBKB,GATA3,VEGFB,AKT1,NFATC3,LRG1,IL6R,CALCR,GDI2,SMAD7,SOD1,LAMTOR1,FOXO3,PSMF1,SCAP,IL1RN,CALR,CTLA4,LGALS1,TSC1,TEK,PGM1,TGFBR2,CAV1,DNAJC3,BTLA,HSPD1,CD3G,KDR,TLR8,RPS6KB1,FOXP3,BAIAP2,CANX,CLEC4C,LYAR,ARPC5,WNT10B,SYNGR1,PLCG2,CD53,SLC2A5,SIRT1
GO:BP	positive regulation of nitrogen compound metabolic process	GO:0051173	8.21e-05	4.08564	3083	138	50	18117	INSR,PLCB1,FLT1,CDH5,PTPN11,MTOR,GSK3B,WFS1,PDPK1,MAPK12,S1PR1,TRA2B,RRP1B,IKBKB,GATA3,VEGFB,AKT1,NFATC3,IL6R,CALCR,SMAD7,SOD1,FOXO3,CCDC88A,RICTOR,PFKFB3,TEK,RUVBL1,TANK,TGFBR2,NCOA1,PPP1R15A,CAV1,DNAJC3,HSPD1,ATF6,KDR,SREBF1,EFNA1,RPS6KB1,NOS3,FOXP3,NCBP2,EGR4,LYAR,BCL2L10,WNT10B,CDK5R1,SIRT1,PHF5A
GO:BP	regulation of autophagy	GO:0010506	8.26e-05	4.08279	336	138	15	18117	MTOR,GSK3B,RHEB,AKT1,EXOC4,LAMTOR1,FOXO3,GNAI3,TSC1,MCL1,ATF6,KDR,SREBF1,CDK5R1,SIRT1
GO:BP	regulation of developmental process	GO:0050793	8.43e-05	4.07412	2605	138	45	18117	INSR,PLCB1,FLT1,CDH5,PTPN11,MTOR,GSK3B,RHEB,PDPK1,MAPK12,S1PR1,ADD1,IKBKB,GATA3,VEGFB,AKT1,NFATC3,LRG1,IL6R,SMAD7,SOD1,GAB1,FOXO3,PSMF1,RCAN1,CALR,CTLA4,TEK,TGFBR2,NCOA1,CLDN5,CAV1,KDR,GOLGA4,EFNA1,RPS6KB1,NOS3,FOXP3,BAIAP2,ARX,OMA1,WNT10B,CDK5R1,CD53,SIRT1
GO:BP	regulation of protein metabolic process	GO:0051246	8.9e-05	4.05078	2704	138	46	18117	INSR,PLCB1,FLT1,CDH5,PTPN11,MTOR,EIF4E3,GSK3B,WFS1,PDPK1,MAPK12,IKBKB,GATA3,VEGFB,AKT1,IL6R,CALCR,SMAD7,SOD1,FOXO3,PSMF1,RCAN1,CCDC88A,RICTOR,EIF4EBP1,CALR,TSC1,TEK,TANK,TGFBR2,PPP1R15A,CAV1,DNAJC3,HSPD1,SF3B3,KDR,SREBF1,TLR8,EFNA1,RPS6KB1,FOXP3,NCBP2,BCL2L10,WNT10B,CDK5R1,SIRT1
GO:BP	response to nitrogen compound	GO:1901698	0.000101598	3.99312	1172	138	28	18117	INSR,PLCB1,PTPN11,MTOR,GSK3B,WFS1,PDPK1,AKT1,CALCR,SOD1,LAMTOR1,GAB1,CAV2,SCAP,GNAI3,TSC1,TEK,CAV1,HSPD1,SREBF1,RPS6KB1,BAIAP2,ERLEC1,WNT10B,CDK5R1,IRS4,EDEM1,SIRT1
GO:BP	endothelial cell proliferation	GO:0001935	0.000101727	3.99256	204	138	12	18117	FLT1,MTOR,PDPK1,VEGFB,AKT1,LRG1,CAV2,RICTOR,TEK,CAV1,KDR,SIRT1
GO:BP	regulation of cellular protein metabolic process	GO:0032268	0.000119012	3.92441	2541	138	44	18117	INSR,FLT1,CDH5,PTPN11,MTOR,EIF4E3,GSK3B,WFS1,PDPK1,MAPK12,IKBKB,GATA3,VEGFB,AKT1,IL6R,CALCR,SMAD7,SOD1,FOXO3,PSMF1,RCAN1,CCDC88A,RICTOR,EIF4EBP1,CALR,TSC1,TEK,TANK,TGFBR2,PPP1R15A,CAV1,DNAJC3,HSPD1,KDR,SREBF1,TLR8,EFNA1,RPS6KB1,FOXP3,NCBP2,BCL2L10,WNT10B,CDK5R1,SIRT1
GO:BP	positive regulation of catalytic activity	GO:0043085	0.000128836	3.88996	1418	138	31	18117	INSR,PLCB1,FLT1,PTPN11,MTOR,GSK3B,PDPK1,MAPK12,S1PR1,AKT1,IL6R,PIP5K1A,GDI2,SOD1,CAV2,CCDC88A,RICTOR,GNAI3,TSC1,TEK,TANK,TGFBR2,PPP1R15A,CAV1,HSPD1,KDR,EFNA1,NOS3,BCL2L10,CDK5R1,SIRT1
GO:BP	response to stress	GO:0006950	0.000145308	3.83771	4170	138	60	18117	PLCB1,CDH5,PTPN11,MTOR,GSK3B,CCDC88B,WFS1,PDPK1,MAPK12,TRA2B,ADD1,IKBKB,GATA3,VEGFB,AKT1,NFATC3,IL6R,SMAD7,SOD1,FOXO3,PSMF1,RCAN1,SCAP,RICTOR,IL1RN,EIF4EBP1,CALR,CTLA4,LGALS1,TSC1,TEK,RUVBL1,TANK,TGFBR2,MBTPS1,PPP1R15A,CAV1,DNAJC3,MCL1,UCP1,HSPD1,ATF6,KDR,SREBF1,TLR8,RPS6KB1,NOS3,FOXP3,CANX,GAP43,CLEC4C,ERLEC1,LYAR,OMA1,BCL2L10,PTGS1,PLCG2,PDS5A,EDEM1,SIRT1
GO:BP	response to external stimulus	GO:0009605	0.000150581	3.82223	2944	138	48	18117	FLT1,CDH5,PTPN11,MTOR,CCDC88B,PDPK1,S1PR1,RRP1B,MC4R,IKBKB,GATA3,VEGFB,AKT1,LRG1,IL6R,PIP5K1A,SOD1,GAB1,FOXO3,PSMF1,RCAN1,RICTOR,EIF4EBP1,CALR,TSC1,TEK,TGFBR2,NCOA1,CAV1,DNAJC3,UCP1,HSPD1,KDR,SREBF1,TLR8,EFNA1,RPS6KB1,NOS3,FOXP3,BAIAP2,ARX,GAP43,CLEC4C,LYAR,OMA1,CDK5R1,PLCG2,SIRT1
GO:BP	response to peptide hormone	GO:0043434	0.000165061	3.78236	462	138	17	18117	INSR,PTPN11,MTOR,GSK3B,PDPK1,AKT1,GAB1,CAV2,SCAP,TSC1,TEK,CAV1,SREBF1,RPS6KB1,BAIAP2,IRS4,SIRT1
GO:BP	cell death	GO:0008219	0.000165726	3.78061	2292	138	41	18117	CDH5,MTOR,GSK3B,WFS1,PDPK1,RRP1B,IKBKB,GATA3,VEGFB,AKT1,IL6R,CALCR,SOD1,FOXO3,G0S2,CALR,GNAI3,CTLA4,LGALS1,TSC1,TEK,TGFBR2,NCOA1,PPP1R15A,CAV1,DNAJC3,MCL1,HSPD1,ATF6,CD3G,KDR,EFNA1,RPS6KB1,NOS3,OMA1,BCL2L10,WNT10B,CDK5R1,PLCG2,TCHH,SIRT1
GO:BP	leukocyte activation involved in immune response	GO:0002366	0.000220361	3.65687	717	138	21	18117	CD1C,MTOR,PDPK1,GATA3,LRG1,IL6R,GDI2,SMAD7,LAMTOR1,LGALS1,TSC1,PGM1,DNAJC3,HSPD1,FOXP3,CLEC4C,ARPC5,SYNGR1,PLCG2,CD53,SLC2A5
GO:BP	positive regulation of T cell activation	GO:0050870	0.000221378	3.65487	219	138	12	18117	PTPN11,CCDC88B,PDPK1,GATA3,AKT1,CTLA4,LGALS1,TGFBR2,CAV1,BTLA,HSPD1,FOXP3
GO:BP	peptidyl-serine phosphorylation	GO:0018105	0.000233768	3.63122	313	138	14	18117	MTOR,GSK3B,PDPK1,MAPK12,IKBKB,AKT1,CALCR,SMAD7,RICTOR,TGFBR2,CAV1,CLK1,RPS6KB1,CDK5R1
GO:BP	cell activation involved in immune response	GO:0002263	0.000241855	3.61644	721	138	21	18117	CD1C,MTOR,PDPK1,GATA3,LRG1,IL6R,GDI2,SMAD7,LAMTOR1,LGALS1,TSC1,PGM1,DNAJC3,HSPD1,FOXP3,CLEC4C,ARPC5,SYNGR1,PLCG2,CD53,SLC2A5
GO:BP	programmed cell death	GO:0012501	0.000245196	3.61049	2143	138	39	18117	CDH5,MTOR,GSK3B,WFS1,PDPK1,RRP1B,IKBKB,GATA3,VEGFB,AKT1,IL6R,SOD1,FOXO3,G0S2,CALR,GNAI3,CTLA4,LGALS1,TEK,TGFBR2,NCOA1,PPP1R15A,CAV1,DNAJC3,MCL1,HSPD1,ATF6,CD3G,KDR,EFNA1,RPS6KB1,NOS3,OMA1,BCL2L10,WNT10B,CDK5R1,PLCG2,TCHH,SIRT1
GO:BP	regulation of cell migration	GO:0030334	0.000248433	3.60479	999	138	25	18117	INSR,PLCB1,FLT1,CDH5,MTOR,PDPK1,S1PR1,GATA3,VEGFB,AKT1,IL6R,SMAD7,GAB1,FOXO3,CALR,TEK,TGFBR2,CLDN5,CAV1,KDR,EFNA1,RPS6KB1,NOS3,PLCG2,SIRT1
GO:BP	cellular response to nitrogen compound	GO:1901699	0.000259227	3.58632	724	138	21	18117	INSR,PLCB1,PTPN11,MTOR,GSK3B,PDPK1,AKT1,SOD1,LAMTOR1,GAB1,CAV2,GNAI3,TSC1,CAV1,SREBF1,RPS6KB1,BAIAP2,WNT10B,CDK5R1,IRS4,SIRT1
GO:BP	regulation of endothelial cell development	GO:1901550	0.000263613	3.57903	17	138	5	18117	PLCB1,CDH5,ADD1,IKBKB,CLDN5
GO:BP	regulation of establishment of endothelial barrier	GO:1903140	0.000263613	3.57903	17	138	5	18117	PLCB1,CDH5,ADD1,IKBKB,CLDN5
GO:BP	positive regulation of epithelial cell migration	GO:0010634	0.000268989	3.57027	181	138	11	18117	MTOR,PDPK1,GATA3,AKT1,CALR,TEK,TGFBR2,KDR,NOS3,PLCG2,SIRT1
GO:BP	negative regulation of epithelial cell apoptotic process	GO:1904036	0.000282573	3.54887	53	138	7	18117	CDH5,MTOR,WFS1,PDPK1,GATA3,TEK,KDR
GO:BP	regulation of cellular catabolic process	GO:0031329	0.000298257	3.52541	866	138	23	18117	INSR,MTOR,GSK3B,RHEB,AKT1,CALCR,SMAD7,EXOC4,LAMTOR1,FOXO3,PSMF1,PFKFB3,GNAI3,TSC1,CAV1,MCL1,ATF6,KDR,SREBF1,EFNA1,WNT10B,CDK5R1,SIRT1
GO:BP	response to organonitrogen compound	GO:0010243	0.000312888	3.50461	1085	138	26	18117	INSR,PTPN11,MTOR,GSK3B,WFS1,PDPK1,AKT1,CALCR,SOD1,LAMTOR1,GAB1,CAV2,SCAP,GNAI3,TSC1,TEK,CAV1,HSPD1,SREBF1,RPS6KB1,BAIAP2,ERLEC1,WNT10B,IRS4,EDEM1,SIRT1
GO:BP	apoptotic process	GO:0006915	0.000336341	3.47322	1990	138	37	18117	CDH5,MTOR,GSK3B,WFS1,PDPK1,RRP1B,IKBKB,GATA3,VEGFB,AKT1,IL6R,SOD1,FOXO3,G0S2,CALR,GNAI3,CTLA4,LGALS1,TEK,TGFBR2,NCOA1,PPP1R15A,CAV1,DNAJC3,MCL1,HSPD1,ATF6,CD3G,KDR,EFNA1,RPS6KB1,NOS3,OMA1,BCL2L10,WNT10B,CDK5R1,SIRT1
GO:BP	regulation of neuron death	GO:1901214	0.000343564	3.46399	323	138	14	18117	MTOR,GSK3B,WFS1,PDPK1,GATA3,VEGFB,AKT1,SOD1,FOXO3,TSC1,MCL1,HSPD1,CDK5R1,SIRT1
GO:BP	positive regulation of vasculature development	GO:1904018	0.000374212	3.42688	187	138	11	18117	FLT1,CDH5,PDPK1,VEGFB,LRG1,GAB1,TEK,TGFBR2,KDR,NOS3,SIRT1
GO:BP	positive regulation of angiogenesis	GO:0045766	0.000374212	3.42688	187	138	11	18117	FLT1,CDH5,PDPK1,VEGFB,LRG1,GAB1,TEK,TGFBR2,KDR,NOS3,SIRT1
GO:BP	response to peptide	GO:1901652	0.000396141	3.40215	551	138	18	18117	INSR,PTPN11,MTOR,GSK3B,PDPK1,AKT1,CALCR,GAB1,CAV2,SCAP,TSC1,TEK,CAV1,SREBF1,RPS6KB1,BAIAP2,IRS4,SIRT1
GO:BP	cellular response to unfolded protein	GO:0034620	0.000404617	3.39296	149	138	10	18117	WFS1,ADD1,CALR,MBTPS1,PPP1R15A,DNAJC3,HSPD1,ATF6,CANX,EDEM1
GO:BP	regulation of cell adhesion	GO:0030155	0.000445619	3.35104	748	138	21	18117	PTPN11,GSK3B,CCDC88B,PDPK1,S1PR1,GATA3,AKT1,SMAD7,IL1RN,CALR,CTLA4,LGALS1,TSC1,TEK,TGFBR2,CAV1,BTLA,HSPD1,KDR,EFNA1,FOXP3
GO:BP	activation of protein kinase B activity	GO:0032148	0.000455822	3.34121	35	138	6	18117	INSR,MTOR,PDPK1,AKT1,CCDC88A,RICTOR
GO:BP	response to stimulus	GO:0050896	0.000459545	3.33767	9407	138	101	18117	INSR,PLCB1,CD1C,FLT1,CDH5,PTPN11,MTOR,GSK3B,CCDC88B,WFS1,RHEB,PDPK1,MAPK12,S1PR1,TRA2B,SRP68,ADD1,RRP1B,MC4R,IKBKB,GATA3,VEGFB,AKT1,NFATC3,LRG1,IL6R,CALCR,RNF213,PIP5K1A,GDI2,SMAD7,SOD1,LAMTOR1,GAB1,FOXO3,PSMF1,RCAN1,CAV2,C18ORF32,SCAP,CCDC88A,G0S2,RICTOR,IL1RN,EIF4EBP1,CALR,GNAI3,CTLA4,LGALS1,TSC1,TEK,RUVBL1,PGM1,TANK,TGFBR2,MBTPS1,NCOA1,CLDN5,PPP1R15A,CAV1,DNAJC3,MCL1,BTLA,UCP1,HSPD1,ATF6,CD3G,…
GO:BP	regulation of protein modification process	GO:0031399	0.000481102	3.31776	1671	138	33	18117	INSR,FLT1,CDH5,PTPN11,MTOR,GSK3B,WFS1,PDPK1,IKBKB,GATA3,VEGFB,AKT1,IL6R,CALCR,SMAD7,SOD1,RCAN1,CCDC88A,RICTOR,TSC1,TEK,TANK,TGFBR2,PPP1R15A,CAV1,DNAJC3,KDR,SREBF1,TLR8,EFNA1,FOXP3,CDK5R1,SIRT1
GO:BP	positive regulation of intracellular signal transduction	GO:1902533	0.000503199	3.29826	1037	138	25	18117	INSR,PLCB1,FLT1,PTPN11,MTOR,RHEB,IKBKB,GATA3,VEGFB,IL6R,CALCR,SOD1,LAMTOR1,GAB1,CAV2,C18ORF32,RICTOR,CALR,LGALS1,TEK,CAV1,MCL1,KDR,EFNA1,SIRT1
GO:BP	positive regulation of cell-cell adhesion	GO:0022409	0.000518944	3.28488	284	138	13	18117	PTPN11,CCDC88B,PDPK1,GATA3,AKT1,SMAD7,CTLA4,LGALS1,TGFBR2,CAV1,BTLA,HSPD1,FOXP3
GO:BP	T cell costimulation	GO:0031295	0.000534012	3.27245	58	138	7	18117	PTPN11,PDPK1,AKT1,CTLA4,LGALS1,CAV1,BTLA
GO:BP	peptidyl-serine modification	GO:0018209	0.000555091	3.25564	336	138	14	18117	MTOR,GSK3B,PDPK1,MAPK12,IKBKB,AKT1,CALCR,SMAD7,RICTOR,TGFBR2,CAV1,CLK1,RPS6KB1,CDK5R1
GO:BP	protein kinase B signaling	GO:0043491	0.00056233	3.25001	286	138	13	18117	INSR,PTPN11,MTOR,GATA3,VEGFB,AKT1,CALCR,GAB1,RICTOR,TEK,KDR,RPS6KB1,SIRT1
GO:BP	regulation of T cell activation	GO:0050863	0.000575426	3.24001	337	138	14	18117	PTPN11,CCDC88B,PDPK1,GATA3,AKT1,SMAD7,SOD1,CTLA4,LGALS1,TGFBR2,CAV1,BTLA,HSPD1,FOXP3
GO:BP	positive regulation of leukocyte cell-cell adhesion	GO:1903039	0.000623279	3.20532	241	138	12	18117	PTPN11,CCDC88B,PDPK1,GATA3,AKT1,CTLA4,LGALS1,TGFBR2,CAV1,BTLA,HSPD1,FOXP3
GO:BP	phosphatidylinositol-mediated signaling	GO:0048015	0.000631974	3.1993	197	138	11	18117	INSR,PLCB1,FLT1,GATA3,AKT1,PIP5K1A,GAB1,TEK,KDR,RPS6KB1,SIRT1
GO:BP	cellular response to peptide hormone stimulus	GO:0071375	0.000640519	3.19347	340	138	14	18117	INSR,PTPN11,GSK3B,PDPK1,AKT1,GAB1,CAV2,TSC1,CAV1,SREBF1,RPS6KB1,BAIAP2,IRS4,SIRT1
GO:BP	lymphocyte costimulation	GO:0031294	0.000677292	3.16922	60	138	7	18117	PTPN11,PDPK1,AKT1,CTLA4,LGALS1,CAV1,BTLA
GO:BP	regulation of immune system process	GO:0002682	0.000733142	3.13481	1617	138	32	18117	PLCB1,CD1C,PTPN11,MTOR,CCDC88B,PDPK1,IKBKB,GATA3,VEGFB,AKT1,NFATC3,IL6R,SMAD7,SOD1,FOXO3,PSMF1,CALR,CTLA4,LGALS1,TGFBR2,CAV1,BTLA,HSPD1,CD3G,TLR8,FOXP3,BAIAP2,CLEC4C,LYAR,ARPC5,PLCG2,SIRT1
GO:BP	regulation of cell motility	GO:2000145	0.000771782	3.11251	1061	138	25	18117	INSR,PLCB1,FLT1,CDH5,MTOR,PDPK1,S1PR1,GATA3,VEGFB,AKT1,IL6R,SMAD7,GAB1,FOXO3,CALR,TEK,TGFBR2,CLDN5,CAV1,KDR,EFNA1,RPS6KB1,NOS3,PLCG2,SIRT1
GO:BP	inositol lipid-mediated signaling	GO:0048017	0.000772717	3.11198	201	138	11	18117	INSR,PLCB1,FLT1,GATA3,AKT1,PIP5K1A,GAB1,TEK,KDR,RPS6KB1,SIRT1
GO:BP	positive regulation of immune system process	GO:0002684	0.00082773	3.08211	1065	138	25	18117	CD1C,PTPN11,CCDC88B,PDPK1,IKBKB,GATA3,VEGFB,AKT1,IL6R,PSMF1,CALR,CTLA4,LGALS1,TGFBR2,CAV1,BTLA,HSPD1,CD3G,TLR8,FOXP3,BAIAP2,CLEC4C,ARPC5,PLCG2,SIRT1
GO:BP	regulation of macroautophagy	GO:0016241	0.000831906	3.07993	161	138	10	18117	MTOR,RHEB,AKT1,EXOC4,LAMTOR1,GNAI3,TSC1,KDR,CDK5R1,SIRT1
GO:BP	response to endoplasmic reticulum stress	GO:0034976	0.000898057	3.0467	298	138	13	18117	GSK3B,WFS1,ADD1,CALR,MBTPS1,PPP1R15A,CAV1,DNAJC3,ATF6,CANX,ERLEC1,EDEM1,SIRT1
GO:BP	system development	GO:0048731	0.000903158	3.04424	5052	138	66	18117	INSR,PLCB1,FLT1,CDH5,PTPN11,MTOR,GSK3B,WFS1,RHEB,PDPK1,MAPK12,S1PR1,TRA2B,ADD1,GATA3,VEGFB,AKT1,NFATC3,LRG1,IL6R,CALCR,RNF213,PIP5K1A,SMAD7,SOD1,EXOC4,RBFOX3,GAB1,FOXO3,PSMF1,RCAN1,CAV2,CCDC88A,PFKFB3,EIF4EBP1,CALR,GNAI3,CTLA4,LGALS1,TSC1,TEK,TGFBR2,NCOA1,CLDN5,CAV1,HSPD1,ATF6,CD3G,KDR,GOLGA4,SREBF1,ATIC,EFNA1,RPS6KB1,NOS3,FOXP3,BAIAP2,ARX,GAP43,LYAR,ARPC5,WNT10B,CDK5R1,PLCG2,TCHH,SIRT1
GO:BP	cellular response to oxygen-containing compound	GO:1901701	0.000948942	3.02276	1227	138	27	18117	INSR,PLCB1,PTPN11,MTOR,GSK3B,PDPK1,TRA2B,AKT1,SOD1,LAMTOR1,GAB1,CAV2,GNAI3,LGALS1,TSC1,CAV1,UCP1,SREBF1,RPS6KB1,NOS3,BAIAP2,DDX18,WNT10B,CDK5R1,IRS4,SLC2A5,SIRT1
GO:BP	hemopoiesis	GO:0030097	0.00100828	2.99642	928	138	23	18117	FLT1,PTPN11,MTOR,ADD1,GATA3,IL6R,CALCR,SMAD7,SOD1,FOXO3,PSMF1,CTLA4,LGALS1,TSC1,TEK,TGFBR2,CD3G,KDR,FOXP3,LYAR,WNT10B,PLCG2,SIRT1
GO:BP	developmental process	GO:0032502	0.00112773	2.94779	6628	138	79	18117	INSR,PLCB1,FLT1,CDH5,PTPN11,MTOR,GSK3B,WFS1,RHEB,PDPK1,MAPK12,S1PR1,TRA2B,ADD1,IKBKB,GATA3,VEGFB,AKT1,NFATC3,LRG1,IL6R,CALCR,RNF213,PIP5K1A,SMAD7,SOD1,EXOC4,RBFOX3,GAB1,FOXO3,PSMF1,RCAN1,CAV2,SCAP,CCDC88A,RICTOR,IL1RN,PFKFB3,EIF4EBP1,CALR,GNAI3,CTLA4,LGALS1,TSC1,TEK,RUVBL1,TGFBR2,NCOA1,CLDN5,CAV1,MCL1,UCP1,HSPD1,ATF6,CD3G,KDR,GOLGA4,SREBF1,ATIC,EFNA1,RPS6KB1,NOS3,FOXP3,BAIAP2,CANX,ARX,GAP43,LYAR,…
GO:BP	endoplasmic reticulum unfolded protein response	GO:0030968	0.00113089	2.94658	128	138	9	18117	WFS1,ADD1,CALR,MBTPS1,PPP1R15A,DNAJC3,ATF6,CANX,EDEM1
GO:BP	cellular response to topologically incorrect protein	GO:0035967	0.00123195	2.90941	168	138	10	18117	WFS1,ADD1,CALR,MBTPS1,PPP1R15A,DNAJC3,HSPD1,ATF6,CANX,EDEM1
GO:BP	ATF6-mediated unfolded protein response	GO:0036500	0.00125611	2.90097	10	138	4	18117	WFS1,CALR,MBTPS1,ATF6
GO:BP	negative regulation of programmed cell death	GO:0043069	0.00133168	2.8756	943	138	23	18117	CDH5,MTOR,GSK3B,WFS1,PDPK1,IKBKB,GATA3,VEGFB,AKT1,SOD1,GNAI3,TEK,CAV1,DNAJC3,MCL1,HSPD1,KDR,EFNA1,RPS6KB1,NOS3,BCL2L10,PLCG2,SIRT1
GO:BP	cellular response to organonitrogen compound	GO:0071417	0.00139976	2.85395	666	138	19	18117	INSR,PTPN11,MTOR,GSK3B,PDPK1,AKT1,SOD1,LAMTOR1,GAB1,CAV2,GNAI3,TSC1,CAV1,SREBF1,RPS6KB1,BAIAP2,WNT10B,IRS4,SIRT1
GO:BP	immune system development	GO:0002520	0.00140125	2.85348	1020	138	24	18117	FLT1,PTPN11,MTOR,ADD1,GATA3,IL6R,CALCR,SMAD7,SOD1,FOXO3,PSMF1,CTLA4,LGALS1,TSC1,TEK,TGFBR2,HSPD1,CD3G,KDR,FOXP3,LYAR,WNT10B,PLCG2,SIRT1
GO:BP	cellular response to stress	GO:0033554	0.00146703	2.83356	2111	138	37	18117	PLCB1,PTPN11,MTOR,GSK3B,WFS1,MAPK12,ADD1,IKBKB,AKT1,SOD1,FOXO3,PSMF1,SCAP,EIF4EBP1,CALR,CTLA4,TSC1,RUVBL1,TANK,MBTPS1,PPP1R15A,CAV1,DNAJC3,MCL1,UCP1,HSPD1,ATF6,SREBF1,NOS3,CANX,GAP43,ERLEC1,OMA1,BCL2L10,PDS5A,EDEM1,SIRT1
GO:BP	neuron death	GO:0070997	0.00149978	2.82397	365	138	14	18117	MTOR,GSK3B,WFS1,PDPK1,GATA3,VEGFB,AKT1,SOD1,FOXO3,TSC1,MCL1,HSPD1,CDK5R1,SIRT1
GO:BP	gene expression	GO:0010467	0.00150229	2.82325	6179	138	75	18117	INSR,PLCB1,CDH5,PTPN11,RPL23A,MTOR,EIF4E3,GSK3B,CCDC88B,WFS1,MAPK12,S1PR1,TRA2B,RRP1B,FTSJ3,IKBKB,GATA3,VEGFB,AKT1,NFATC3,INTS8,IL6R,CALCR,SMAD7,SOD1,RBFOX3,FOXO3,PSMF1,GOLGB1,INTS10,RICTOR,EIF4EBP1,SF3B1,CALR,MRPL19,TSC1,RUVBL1,PES1,TGFBR2,NCOA1,CLDN5,PPP1R15A,CAV1,DNAJC3,UCP1,HSPD1,ATF6,SF3B3,KDR,SREBF1,TLR8,EFNA1,CLK1,RPS6KB1,NOS3,FOXP3,TSR1,NCBP2,MRPL24,ARX,EGR4,RPL9,DDX18,LYAR,RTCA,OMA1,WNT1…
GO:BP	cellular response to endogenous stimulus	GO:0071495	0.00159128	2.79825	1422	138	29	18117	INSR,CDH5,PTPN11,MTOR,GSK3B,PDPK1,GATA3,AKT1,LRG1,SMAD7,SOD1,LAMTOR1,GAB1,CAV2,CALR,GNAI3,TSC1,TGFBR2,NCOA1,CLDN5,CAV1,UCP1,SREBF1,RPS6KB1,BAIAP2,NCBP2,WNT10B,IRS4,SIRT1
GO:BP	regulation of locomotion	GO:0040012	0.00160732	2.7939	1104	138	25	18117	INSR,PLCB1,FLT1,CDH5,MTOR,PDPK1,S1PR1,GATA3,VEGFB,AKT1,IL6R,SMAD7,GAB1,FOXO3,CALR,TEK,TGFBR2,CLDN5,CAV1,KDR,EFNA1,RPS6KB1,NOS3,PLCG2,SIRT1
GO:BP	regulation of cell differentiation	GO:0045595	0.00168778	2.77268	1679	138	32	18117	PLCB1,CDH5,PTPN11,MTOR,GSK3B,RHEB,MAPK12,ADD1,IKBKB,GATA3,AKT1,NFATC3,IL6R,SMAD7,SOD1,FOXO3,PSMF1,RCAN1,CALR,CTLA4,TGFBR2,NCOA1,CLDN5,CAV1,KDR,GOLGA4,EFNA1,FOXP3,BAIAP2,WNT10B,CDK5R1,SIRT1
GO:BP	regulation of catabolic process	GO:0009894	0.00175525	2.75566	1033	138	24	18117	INSR,MTOR,GSK3B,RHEB,AKT1,CALCR,SMAD7,EXOC4,LAMTOR1,FOXO3,PSMF1,PFKFB3,GNAI3,TSC1,CAV1,MCL1,ATF6,SF3B3,KDR,SREBF1,EFNA1,WNT10B,CDK5R1,SIRT1
GO:BP	epithelial cell migration	GO:0010631	0.00176293	2.75376	370	138	14	18117	CDH5,PTPN11,MTOR,PDPK1,GATA3,AKT1,CALR,TEK,TGFBR2,KDR,EFNA1,NOS3,PLCG2,SIRT1
GO:BP	regulation of cell population proliferation	GO:0042127	0.00187616	2.72673	1774	138	33	18117	INSR,FLT1,CDH5,MTOR,CCDC88B,PDPK1,S1PR1,GATA3,VEGFB,AKT1,LRG1,IL6R,SMAD7,CAV2,CCDC88A,RICTOR,CALR,GNAI3,CTLA4,TSC1,TEK,TGFBR2,CLDN5,CAV1,KDR,RPS6KB1,NOS3,FOXP3,ARX,EGR4,PTGS1,WNT10B,SIRT1
GO:BP	multicellular organism development	GO:0007275	0.00187887	2.7261	5613	138	70	18117	INSR,PLCB1,FLT1,CDH5,PTPN11,MTOR,GSK3B,WFS1,RHEB,PDPK1,MAPK12,S1PR1,TRA2B,ADD1,IKBKB,GATA3,VEGFB,AKT1,NFATC3,LRG1,IL6R,CALCR,RNF213,PIP5K1A,SMAD7,SOD1,EXOC4,RBFOX3,GAB1,FOXO3,PSMF1,RCAN1,CAV2,CCDC88A,RICTOR,IL1RN,PFKFB3,EIF4EBP1,CALR,GNAI3,CTLA4,LGALS1,TSC1,TEK,TGFBR2,NCOA1,CLDN5,CAV1,MCL1,HSPD1,ATF6,CD3G,KDR,GOLGA4,SREBF1,ATIC,EFNA1,RPS6KB1,NOS3,FOXP3,BAIAP2,ARX,GAP43,LYAR,ARPC5,WNT10B,CDK5R1,PL…
GO:BP	negative regulation of cell death	GO:0060548	0.00191209	2.71849	1038	138	24	18117	CDH5,MTOR,GSK3B,WFS1,PDPK1,IKBKB,GATA3,VEGFB,AKT1,SOD1,GNAI3,TSC1,TEK,CAV1,DNAJC3,MCL1,HSPD1,KDR,EFNA1,RPS6KB1,NOS3,BCL2L10,PLCG2,SIRT1
GO:BP	epithelium migration	GO:0090132	0.00194001	2.7122	373	138	14	18117	CDH5,PTPN11,MTOR,PDPK1,GATA3,AKT1,CALR,TEK,TGFBR2,KDR,EFNA1,NOS3,PLCG2,SIRT1
GO:BP	circulatory system development	GO:0072359	0.00195635	2.70855	1194	138	26	18117	INSR,FLT1,CDH5,PTPN11,MTOR,PDPK1,S1PR1,GATA3,VEGFB,AKT1,NFATC3,LRG1,IL6R,RNF213,SMAD7,GAB1,CALR,TSC1,TEK,TGFBR2,CLDN5,CAV1,KDR,EFNA1,NOS3,SIRT1
GO:BP	hematopoietic or lymphoid organ development	GO:0048534	0.00201655	2.69539	966	138	23	18117	FLT1,PTPN11,MTOR,ADD1,GATA3,IL6R,CALCR,SMAD7,SOD1,FOXO3,PSMF1,CTLA4,LGALS1,TSC1,TEK,TGFBR2,CD3G,KDR,FOXP3,LYAR,WNT10B,PLCG2,SIRT1
GO:BP	regulation of response to stress	GO:0080134	0.00214495	2.66858	1443	138	29	18117	PLCB1,CDH5,PTPN11,MTOR,GSK3B,WFS1,PDPK1,IKBKB,GATA3,VEGFB,AKT1,SOD1,PSMF1,RICTOR,TSC1,TEK,PPP1R15A,CAV1,DNAJC3,MCL1,HSPD1,ATF6,TLR8,NOS3,FOXP3,CLEC4C,LYAR,PLCG2,SIRT1
GO:BP	tissue migration	GO:0090130	0.00234275	2.63027	379	138	14	18117	CDH5,PTPN11,MTOR,PDPK1,GATA3,AKT1,CALR,TEK,TGFBR2,KDR,EFNA1,NOS3,PLCG2,SIRT1
GO:BP	regulation of molecular function	GO:0065009	0.00235164	2.62863	3221	138	48	18117	INSR,PLCB1,FLT1,PTPN11,MTOR,GSK3B,WFS1,PDPK1,MAPK12,S1PR1,ADD1,RRP1B,IKBKB,GATA3,AKT1,IL6R,CALCR,PIP5K1A,GDI2,SMAD7,SOD1,LAMTOR1,PSMF1,RCAN1,CAV2,CCDC88A,RICTOR,GNAI3,TSC1,TEK,TANK,TGFBR2,CLDN5,PPP1R15A,CAV1,DNAJC3,HSPD1,KDR,EFNA1,NOS3,FOXP3,DENND2D,BCL2L10,CALML3,WNT10B,CDK5R1,PLCG2,SIRT1
GO:BP	regulation of response to external stimulus	GO:0032101	0.00238222	2.62302	1051	138	24	18117	CDH5,PTPN11,MTOR,PDPK1,S1PR1,IKBKB,GATA3,VEGFB,IL6R,SOD1,PSMF1,RICTOR,CALR,TEK,TGFBR2,CAV1,HSPD1,KDR,TLR8,NOS3,FOXP3,CLEC4C,LYAR,PLCG2
GO:BP	positive regulation of cell population proliferation	GO:0008284	0.00266998	2.57349	982	138	23	18117	INSR,FLT1,MTOR,CCDC88B,PDPK1,S1PR1,VEGFB,AKT1,LRG1,IL6R,CAV2,RICTOR,CALR,GNAI3,TEK,TGFBR2,CLDN5,KDR,RPS6KB1,FOXP3,EGR4,WNT10B,SIRT1
GO:BP	response to unfolded protein	GO:0006986	0.00282774	2.54856	184	138	10	18117	WFS1,ADD1,CALR,MBTPS1,PPP1R15A,DNAJC3,HSPD1,ATF6,CANX,EDEM1
GO:BP	regulation of cellular component movement	GO:0051270	0.00292796	2.53343	1141	138	25	18117	INSR,PLCB1,FLT1,CDH5,MTOR,PDPK1,S1PR1,GATA3,VEGFB,AKT1,IL6R,SMAD7,GAB1,FOXO3,CALR,TEK,TGFBR2,CLDN5,CAV1,KDR,EFNA1,RPS6KB1,NOS3,PLCG2,SIRT1
GO:BP	regulation of metabolic process	GO:0019222	0.00300255	2.52251	7148	138	82	18117	INSR,PLCB1,FLT1,CDH5,PTPN11,RPL23A,MTOR,EIF4E3,GSK3B,CCDC88B,WFS1,RHEB,PDPK1,MAPK12,S1PR1,TRA2B,RRP1B,MC4R,IKBKB,GATA3,VEGFB,AKT1,NFATC3,IL6R,CALCR,SMAD7,SOD1,EXOC4,RBFOX3,LAMTOR1,FOXO3,PSMF1,GOLGB1,RCAN1,SCAP,CCDC88A,G0S2,RICTOR,PFKFB3,EIF4EBP1,SF3B1,CALR,GNAI3,TSC1,TEK,RUVBL1,TANK,TGFBR2,MBTPS1,NCOA1,CLDN5,PPP1R15A,CAV1,DNAJC3,MCL1,UCP1,HSPD1,ATF6,SF3B3,KDR,SREBF1,TLR8,EFNA1,CLK1,RPS6KB1,NOS3,F…
GO:BP	peptidyl-amino acid modification	GO:0018193	0.00303738	2.5175	1303	138	27	18117	INSR,FLT1,PTPN11,MTOR,GSK3B,PDPK1,MAPK12,IKBKB,GATA3,VEGFB,AKT1,IL6R,CALCR,SMAD7,RICTOR,TEK,RUVBL1,TGFBR2,NCOA1,CAV1,KDR,EFNA1,CLK1,RPS6KB1,FOXP3,CDK5R1,SIRT1
GO:BP	lymphocyte activation	GO:0046649	0.00304488	2.51643	771	138	20	18117	CD1C,PTPN11,MTOR,CCDC88B,PDPK1,GATA3,AKT1,IL6R,SMAD7,SOD1,CTLA4,LGALS1,TSC1,TGFBR2,CAV1,BTLA,HSPD1,CD3G,FOXP3,PLCG2
GO:BP	localization	GO:0051179	0.00310555	2.50786	6901	138	80	18117	INSR,PLCB1,FLT1,CDH5,PTPN11,RPL23A,MTOR,GSK3B,CCDC88B,WFS1,PDPK1,S1PR1,SRP68,ADD1,IKBKB,GATA3,VEGFB,AKT1,LRG1,IL6R,CALCR,PIP5K1A,GDI2,SMAD7,SOD1,EXOC4,LAMTOR1,GAB1,FOXO3,PSMF1,GOLGB1,CAV2,SCAP,CCDC88A,IL1RN,CALR,GNAI3,TSC1,TEK,RUVBL1,PGM1,COG8,TGFBR2,MBTPS1,NCOA1,CLDN5,PPP1R15A,CAV1,DNAJC3,MCL1,UCP1,HSPD1,CD3G,NACA2,KDR,GOLGA4,SCG3,SREBF1,EFNA1,TRAPPC12,TRIP10,RPS6KB1,NOS3,BAIAP2,NCBP2,CANX,ARX,C…
GO:BP	regulation of phosphate metabolic process	GO:0019220	0.00331941	2.47894	1645	138	31	18117	INSR,FLT1,CDH5,PTPN11,MTOR,GSK3B,PDPK1,RRP1B,IKBKB,VEGFB,AKT1,IL6R,CALCR,SMAD7,SOD1,RCAN1,CCDC88A,RICTOR,PFKFB3,TSC1,TEK,TGFBR2,PPP1R15A,CAV1,DNAJC3,KDR,TLR8,EFNA1,NOS3,CDK5R1,SIRT1
GO:BP	regulation of phosphorus metabolic process	GO:0051174	0.00331941	2.47894	1645	138	31	18117	INSR,FLT1,CDH5,PTPN11,MTOR,GSK3B,PDPK1,RRP1B,IKBKB,VEGFB,AKT1,IL6R,CALCR,SMAD7,SOD1,RCAN1,CCDC88A,RICTOR,PFKFB3,TSC1,TEK,TGFBR2,PPP1R15A,CAV1,DNAJC3,KDR,TLR8,EFNA1,NOS3,CDK5R1,SIRT1
GO:BP	negative regulation of response to stimulus	GO:0048585	0.00336162	2.47345	1733	138	32	18117	CDH5,MTOR,GSK3B,WFS1,PDPK1,GATA3,AKT1,RNF213,SMAD7,SOD1,PSMF1,RCAN1,CAV2,IL1RN,CALR,GNAI3,CTLA4,TSC1,TEK,TANK,TGFBR2,PPP1R15A,CAV1,DNAJC3,MCL1,EFNA1,RPS6KB1,NOS3,FOXP3,LYAR,BCL2L10,SIRT1
GO:BP	negative regulation of apoptotic process	GO:0043066	0.00338716	2.47016	921	138	22	18117	CDH5,MTOR,GSK3B,WFS1,PDPK1,IKBKB,GATA3,VEGFB,AKT1,SOD1,GNAI3,TEK,CAV1,DNAJC3,MCL1,HSPD1,KDR,EFNA1,RPS6KB1,NOS3,BCL2L10,SIRT1
GO:BP	cell migration	GO:0016477	0.00349374	2.45671	1649	138	31	18117	INSR,PLCB1,FLT1,CDH5,PTPN11,MTOR,PDPK1,S1PR1,GATA3,VEGFB,AKT1,IL6R,PIP5K1A,SMAD7,GAB1,FOXO3,CCDC88A,CALR,TEK,TGFBR2,CLDN5,CAV1,KDR,EFNA1,RPS6KB1,NOS3,ARX,ARPC5,CDK5R1,PLCG2,SIRT1
GO:BP	positive regulation of cellular component organization	GO:0051130	0.00353563	2.45153	1153	138	25	18117	INSR,PLCB1,CDH5,MTOR,GSK3B,ADD1,GATA3,CCDC88A,RICTOR,TSC1,TEK,CLDN5,PPP1R15A,CAV1,KDR,GOLGA4,SREBF1,FOXP3,BAIAP2,ARPC5,WNT10B,CDK5R1,PLCG2,CD53,SIRT1
GO:BP	regulation of leukocyte cell-cell adhesion	GO:1903037	0.00368158	2.43397	338	138	13	18117	PTPN11,CCDC88B,PDPK1,GATA3,AKT1,SMAD7,CTLA4,LGALS1,TGFBR2,CAV1,BTLA,HSPD1,FOXP3
GO:BP	positive regulation of phosphate metabolic process	GO:0045937	0.00369585	2.43229	1001	138	23	18117	INSR,FLT1,CDH5,PTPN11,MTOR,PDPK1,VEGFB,AKT1,IL6R,CALCR,SOD1,CCDC88A,RICTOR,PFKFB3,TEK,TGFBR2,PPP1R15A,CAV1,KDR,EFNA1,NOS3,CDK5R1,SIRT1
GO:BP	positive regulation of phosphorus metabolic process	GO:0010562	0.00369585	2.43229	1001	138	23	18117	INSR,FLT1,CDH5,PTPN11,MTOR,PDPK1,VEGFB,AKT1,IL6R,CALCR,SOD1,CCDC88A,RICTOR,PFKFB3,TEK,TGFBR2,PPP1R15A,CAV1,KDR,EFNA1,NOS3,CDK5R1,SIRT1
GO:BP	lymphocyte activation involved in immune response	GO:0002285	0.00378003	2.4225	190	138	10	18117	CD1C,MTOR,GATA3,IL6R,SMAD7,LGALS1,TSC1,HSPD1,FOXP3,PLCG2
GO:BP	cellular response to hormone stimulus	GO:0032870	0.00384799	2.41477	645	138	18	18117	INSR,PTPN11,GSK3B,PDPK1,AKT1,GAB1,CAV2,CALR,TSC1,NCOA1,CAV1,UCP1,SREBF1,RPS6KB1,BAIAP2,WNT10B,IRS4,SIRT1
GO:BP	positive regulation of gene expression	GO:0010628	0.00394166	2.40432	1160	138	25	18117	PLCB1,CDH5,PTPN11,MTOR,GSK3B,CCDC88B,TRA2B,GATA3,AKT1,IL6R,CALCR,SOD1,SF3B1,CALR,CLDN5,PPP1R15A,CAV1,DNAJC3,HSPD1,TLR8,RPS6KB1,NOS3,FOXP3,ARX,PLCG2
GO:BP	developmental growth	GO:0048589	0.00419809	2.37695	649	138	18	18117	INSR,PLCB1,PTPN11,MTOR,GSK3B,S1PR1,ADD1,GATA3,AKT1,SMAD7,SOD1,TGFBR2,GOLGA4,RPS6KB1,ARX,GAP43,WNT10B,CDK5R1
GO:BP	regulation of epithelial cell proliferation	GO:0050678	0.00453905	2.34304	401	138	14	18117	FLT1,MTOR,PDPK1,GATA3,VEGFB,AKT1,LRG1,CAV2,RICTOR,TEK,CAV1,KDR,WNT10B,SIRT1
GO:BP	regulation of cellular component organization	GO:0051128	0.00510006	2.29242	2412	138	39	18117	INSR,PLCB1,CDH5,PTPN11,MTOR,GSK3B,S1PR1,ADD1,IKBKB,GATA3,AKT1,SMAD7,LAMTOR1,CAV2,CCDC88A,RICTOR,EIF4EBP1,CALR,LGALS1,TSC1,TEK,CLDN5,PPP1R15A,CAV1,KDR,GOLGA4,SREBF1,EFNA1,TRAPPC12,FOXP3,BAIAP2,GAP43,OMA1,ARPC5,WNT10B,CDK5R1,PLCG2,CD53,SIRT1
GO:BP	cellular response to growth factor stimulus	GO:0071363	0.00554231	2.25631	731	138	19	18117	FLT1,CDH5,PTPN11,PDPK1,GATA3,VEGFB,AKT1,LRG1,SMAD7,GAB1,CAV2,TGFBR2,CLDN5,CAV1,KDR,RPS6KB1,BAIAP2,NCBP2,SIRT1
GO:BP	cellular response to peptide	GO:1901653	0.00554987	2.25572	408	138	14	18117	INSR,PTPN11,GSK3B,PDPK1,AKT1,GAB1,CAV2,TSC1,CAV1,SREBF1,RPS6KB1,BAIAP2,IRS4,SIRT1
GO:BP	positive regulation of cell differentiation	GO:0045597	0.00598011	2.22329	879	138	21	18117	PLCB1,CDH5,MTOR,RHEB,MAPK12,ADD1,GATA3,AKT1,IL6R,SMAD7,FOXO3,CALR,TGFBR2,NCOA1,CLDN5,KDR,GOLGA4,FOXP3,BAIAP2,WNT10B,SIRT1
GO:BP	cell population proliferation	GO:0008283	0.00613698	2.21205	2054	138	35	18117	INSR,FLT1,CDH5,MTOR,CCDC88B,PDPK1,S1PR1,GATA3,VEGFB,AKT1,LRG1,IL6R,SMAD7,CAV2,CCDC88A,RICTOR,CALR,GNAI3,CTLA4,TSC1,TEK,PES1,TGFBR2,CLDN5,CAV1,HSPD1,KDR,RPS6KB1,NOS3,FOXP3,ARX,EGR4,PTGS1,WNT10B,SIRT1
GO:BP	cellular component organization or biogenesis	GO:0071840	0.00634777	2.19738	6760	138	78	18117	INSR,PLCB1,CDH5,PTPN11,RPL23A,MTOR,GSK3B,CCDC88B,PDPK1,S1PR1,ADD1,RRP1B,FTSJ3,IKBKB,GATA3,AKT1,RNF213,PIP5K1A,SMAD7,SOD1,EXOC4,LAMTOR1,GAB1,GOLGB1,TGOLN2,CAV2,SCAP,CCDC88A,RICTOR,EIF4EBP1,SF3B1,CALR,MRPL19,GNAI3,LGALS1,TSC1,TEK,RUVBL1,PES1,MBTPS1,NCOA1,CLDN5,PPP1R15A,CAV1,HSPD1,CD3G,KDR,GOLGA4,SREBF1,EFNA1,TRAPPC12,TRIP10,NOS3,FOXP3,TSR1,BAIAP2,MRPL24,ARX,GAP43,DDX18,SLC18A3,NECTIN4,LYAR,OMA1,ARP…
GO:BP	cerebral cortex development	GO:0021987	0.00643036	2.19176	118	138	8	18117	PLCB1,GSK3B,TRA2B,TSC1,NCOA1,ATIC,ARX,CDK5R1
GO:BP	regulation of angiogenesis	GO:0045765	0.00692191	2.15977	358	138	13	18117	FLT1,CDH5,PDPK1,VEGFB,LRG1,GAB1,TEK,TGFBR2,CLDN5,KDR,EFNA1,NOS3,SIRT1
GO:BP	peptidyl-threonine phosphorylation	GO:0018107	0.00729263	2.13712	120	138	8	18117	MTOR,GSK3B,PDPK1,AKT1,SMAD7,TGFBR2,CLK1,CDK5R1
GO:BP	regulation of catalytic activity	GO:0050790	0.00736111	2.13306	2545	138	40	18117	INSR,PLCB1,FLT1,PTPN11,MTOR,GSK3B,PDPK1,MAPK12,S1PR1,RRP1B,IKBKB,AKT1,IL6R,PIP5K1A,GDI2,SMAD7,SOD1,LAMTOR1,PSMF1,RCAN1,CAV2,CCDC88A,RICTOR,GNAI3,TSC1,TEK,TANK,TGFBR2,PPP1R15A,CAV1,DNAJC3,HSPD1,KDR,EFNA1,NOS3,DENND2D,BCL2L10,CALML3,CDK5R1,SIRT1
GO:BP	response to topologically incorrect protein	GO:0035966	0.00747047	2.12665	205	138	10	18117	WFS1,ADD1,CALR,MBTPS1,PPP1R15A,DNAJC3,HSPD1,ATF6,CANX,EDEM1
GO:BP	growth	GO:0040007	0.00747366	2.12647	967	138	22	18117	INSR,PLCB1,PTPN11,MTOR,GSK3B,WFS1,S1PR1,ADD1,GATA3,AKT1,SMAD7,SOD1,LAMTOR1,RUVBL1,TGFBR2,GOLGA4,RPS6KB1,ARX,GAP43,WNT10B,CDK5R1,SIRT1
GO:BP	regulation of organelle organization	GO:0033043	0.00753205	2.12309	1203	138	25	18117	INSR,PLCB1,CDH5,MTOR,GSK3B,S1PR1,ADD1,GATA3,AKT1,CAV2,CCDC88A,RICTOR,CALR,TSC1,TEK,KDR,SREBF1,TRAPPC12,FOXP3,BAIAP2,GAP43,OMA1,ARPC5,CDK5R1,SIRT1
GO:BP	regulation of epithelial cell migration	GO:0010632	0.00763583	2.11714	306	138	12	18117	MTOR,PDPK1,GATA3,AKT1,CALR,TEK,TGFBR2,KDR,EFNA1,NOS3,PLCG2,SIRT1
GO:BP	phosphatidylinositol 3-kinase signaling	GO:0014065	0.00765791	2.11589	161	138	9	18117	INSR,FLT1,GATA3,AKT1,PIP5K1A,GAB1,TEK,KDR,SIRT1
GO:BP	response to nutrient levels	GO:0031667	0.00796498	2.09882	482	138	15	18117	MTOR,MC4R,AKT1,SOD1,FOXO3,EIF4EBP1,TSC1,TGFBR2,NCOA1,CAV1,UCP1,SREBF1,RPS6KB1,OMA1,SIRT1
GO:BP	regulation of vasculature development	GO:1901342	0.00829521	2.08117	364	138	13	18117	FLT1,CDH5,PDPK1,VEGFB,LRG1,GAB1,TEK,TGFBR2,CLDN5,KDR,EFNA1,NOS3,SIRT1
GO:BP	positive regulation of cell death	GO:0010942	0.00873592	2.05869	684	138	18	18117	MTOR,GSK3B,RRP1B,AKT1,CALCR,SOD1,FOXO3,G0S2,CTLA4,NCOA1,CAV1,MCL1,HSPD1,ATF6,OMA1,WNT10B,CDK5R1,SIRT1
GO:BP	vesicle-mediated transport	GO:0016192	0.00876211	2.05739	2180	138	36	18117	INSR,GSK3B,PDPK1,VEGFB,LRG1,PIP5K1A,GDI2,SOD1,EXOC4,LAMTOR1,GOLGB1,CAV2,SCAP,CALR,GNAI3,PGM1,COG8,TGFBR2,MBTPS1,CAV1,DNAJC3,CD3G,GOLGA4,SCG3,TRAPPC12,TRIP10,BAIAP2,CANX,CLEC4C,LYAR,ARPC5,CDK5R1,SYNGR1,PLCG2,CD53,SLC2A5
GO:BP	angiogenesis	GO:0001525	0.00898774	2.04635	617	138	17	18117	FLT1,CDH5,PDPK1,S1PR1,VEGFB,AKT1,LRG1,RNF213,GAB1,TEK,TGFBR2,CLDN5,CAV1,KDR,EFNA1,NOS3,SIRT1
GO:BP	regulation of protein kinase B signaling	GO:0051896	0.00920743	2.03586	259	138	11	18117	INSR,PTPN11,MTOR,GATA3,VEGFB,AKT1,CALCR,GAB1,RICTOR,TEK,SIRT1
GO:BP	vasculature development	GO:0001944	0.00928548	2.0322	830	138	20	18117	FLT1,CDH5,PDPK1,S1PR1,VEGFB,AKT1,NFATC3,LRG1,IL6R,RNF213,SMAD7,GAB1,TEK,TGFBR2,CLDN5,CAV1,KDR,EFNA1,NOS3,SIRT1
GO:BP	response to growth factor	GO:0070848	0.00954224	2.02035	759	138	19	18117	FLT1,CDH5,PTPN11,PDPK1,GATA3,VEGFB,AKT1,LRG1,SMAD7,GAB1,CAV2,TGFBR2,CLDN5,CAV1,KDR,RPS6KB1,BAIAP2,NCBP2,SIRT1
GO:BP	positive regulation of epithelial cell proliferation	GO:0050679	0.010494	1.97906	213	138	10	18117	MTOR,PDPK1,VEGFB,AKT1,LRG1,CAV2,RICTOR,TEK,KDR,SIRT1
GO:BP	ameboidal-type cell migration	GO:0001667	0.0107173	1.96991	494	138	15	18117	CDH5,PTPN11,MTOR,PDPK1,GATA3,AKT1,PIP5K1A,CALR,TEK,TGFBR2,KDR,EFNA1,NOS3,PLCG2,SIRT1
GO:BP	anatomical structure development	GO:0048856	0.0108613	1.96412	6106	138	72	18117	INSR,PLCB1,FLT1,CDH5,PTPN11,MTOR,GSK3B,WFS1,RHEB,PDPK1,MAPK12,S1PR1,TRA2B,ADD1,IKBKB,GATA3,VEGFB,AKT1,NFATC3,LRG1,IL6R,CALCR,RNF213,PIP5K1A,SMAD7,SOD1,EXOC4,RBFOX3,GAB1,FOXO3,PSMF1,RCAN1,CAV2,CCDC88A,RICTOR,IL1RN,PFKFB3,EIF4EBP1,CALR,GNAI3,CTLA4,LGALS1,TSC1,TEK,TGFBR2,NCOA1,CLDN5,CAV1,MCL1,HSPD1,ATF6,CD3G,KDR,GOLGA4,SREBF1,ATIC,EFNA1,RPS6KB1,NOS3,FOXP3,BAIAP2,ARX,GAP43,LYAR,OMA1,ARPC5,WNT10B,CDK5…
GO:BP	leukocyte cell-cell adhesion	GO:0007159	0.0114511	1.94115	375	138	13	18117	PTPN11,CCDC88B,PDPK1,GATA3,AKT1,SMAD7,CTLA4,LGALS1,TGFBR2,CAV1,BTLA,HSPD1,FOXP3
GO:BP	epithelial cell apoptotic process	GO:1904019	0.0117915	1.92843	128	138	8	18117	CDH5,MTOR,WFS1,PDPK1,GATA3,TEK,TGFBR2,KDR
GO:BP	peptidyl-threonine modification	GO:0018210	0.0124912	1.9034	129	138	8	18117	MTOR,GSK3B,PDPK1,AKT1,SMAD7,TGFBR2,CLK1,CDK5R1
GO:BP	energy reserve metabolic process	GO:0006112	0.0125485	1.90141	92	138	7	18117	INSR,MTOR,GSK3B,MC4R,AKT1,PGM1,GFPT2
GO:BP	establishment of localization in cell	GO:0051649	0.0142873	1.84505	2813	138	42	18117	PTPN11,RPL23A,GSK3B,CCDC88B,PDPK1,SRP68,VEGFB,AKT1,LRG1,CALCR,GDI2,SOD1,EXOC4,LAMTOR1,GOLGB1,SCAP,CCDC88A,CALR,TSC1,PGM1,COG8,MBTPS1,CAV1,DNAJC3,HSPD1,NACA2,SCG3,SREBF1,TRAPPC12,NCBP2,CANX,CLEC4C,ERLEC1,RPL9,SLC18A3,ARPC5,CDK5R1,SYNGR1,PLCG2,CD53,SLC2A5,EDEM1
GO:BP	negative regulation of endothelial cell apoptotic process	GO:2000352	0.0142968	1.84476	36	138	5	18117	CDH5,PDPK1,GATA3,TEK,KDR
GO:BP	blood vessel morphogenesis	GO:0048514	0.0148694	1.82771	711	138	18	18117	FLT1,CDH5,PDPK1,S1PR1,VEGFB,AKT1,LRG1,RNF213,SMAD7,GAB1,TEK,TGFBR2,CLDN5,CAV1,KDR,EFNA1,NOS3,SIRT1
GO:BP	positive regulation of hydrolase activity	GO:0051345	0.014882	1.82734	783	138	19	18117	PLCB1,FLT1,MTOR,GSK3B,PDPK1,MAPK12,S1PR1,AKT1,PIP5K1A,GDI2,CAV2,TSC1,TANK,PPP1R15A,CAV1,HSPD1,EFNA1,BCL2L10,SIRT1
GO:BP	regulation of cell-cell adhesion	GO:0022407	0.0150146	1.82349	445	138	14	18117	PTPN11,CCDC88B,PDPK1,GATA3,AKT1,SMAD7,IL1RN,CTLA4,LGALS1,TGFBR2,CAV1,BTLA,HSPD1,FOXP3
GO:BP	cellular localization	GO:0051641	0.0151061	1.82085	3541	138	49	18117	PTPN11,RPL23A,MTOR,GSK3B,CCDC88B,PDPK1,SRP68,IKBKB,VEGFB,AKT1,LRG1,CALCR,PIP5K1A,GDI2,SMAD7,SOD1,EXOC4,LAMTOR1,GOLGB1,CAV2,SCAP,CCDC88A,CALR,TSC1,PGM1,COG8,MBTPS1,PPP1R15A,CAV1,DNAJC3,HSPD1,NACA2,GOLGA4,SCG3,SREBF1,TRAPPC12,NCBP2,CANX,CLEC4C,ERLEC1,RPL9,SLC18A3,ARPC5,CDK5R1,SYNGR1,PLCG2,CD53,SLC2A5,EDEM1
GO:BP	extrinsic apoptotic signaling pathway	GO:0097191	0.0157214	1.80351	223	138	10	18117	GSK3B,PDPK1,AKT1,IL6R,G0S2,CAV1,MCL1,RPS6KB1,NOS3,BCL2L10
GO:BP	muscle structure development	GO:0061061	0.0161145	1.79278	645	138	17	18117	PLCB1,MTOR,MAPK12,S1PR1,AKT1,NFATC3,SMAD7,RCAN1,CAV2,CALR,LGALS1,TSC1,CAV1,RPS6KB1,WNT10B,CD53,SIRT1
GO:BP	response to extracellular stimulus	GO:0009991	0.0164463	1.78393	512	138	15	18117	MTOR,MC4R,AKT1,SOD1,FOXO3,EIF4EBP1,TSC1,TGFBR2,NCOA1,CAV1,UCP1,SREBF1,RPS6KB1,OMA1,SIRT1
GO:BP	reactive oxygen species biosynthetic process	GO:1903409	0.0174706	1.75769	135	138	8	18117	INSR,MTOR,AKT1,SOD1,CAV1,UCP1,HSPD1,NOS3
GO:BP	blood vessel development	GO:0001568	0.0174968	1.75704	792	138	19	18117	FLT1,CDH5,PDPK1,S1PR1,VEGFB,AKT1,LRG1,IL6R,RNF213,SMAD7,GAB1,TEK,TGFBR2,CLDN5,CAV1,KDR,EFNA1,NOS3,SIRT1
GO:BP	response to temperature stimulus	GO:0009266	0.0190897	1.7192	228	138	10	18117	MTOR,GSK3B,AKT1,SOD1,DNAJC3,UCP1,HSPD1,RPS6KB1,NOS3,SIRT1
GO:BP	positive regulation of endothelial cell migration	GO:0010595	0.0205307	1.6876	138	138	8	18117	PDPK1,GATA3,AKT1,CALR,TEK,KDR,NOS3,SIRT1
GO:BP	homeostatic process	GO:0042592	0.0205827	1.6865	1981	138	33	18117	INSR,CDH5,PTPN11,WFS1,RHEB,PDPK1,S1PR1,TRA2B,ADD1,MC4R,GATA3,AKT1,CALCR,SMAD7,SOD1,LAMTOR1,FOXO3,CAV2,G0S2,CALR,LGALS1,CLDN5,CAV1,MCL1,UCP1,KDR,NOS3,FOXP3,LYAR,OMA1,WNT10B,PLCG2,SIRT1
GO:BP	epithelial cell proliferation	GO:0050673	0.0218248	1.66105	460	138	14	18117	FLT1,MTOR,PDPK1,GATA3,VEGFB,AKT1,LRG1,CAV2,RICTOR,TEK,CAV1,KDR,WNT10B,SIRT1
GO:BP	cell differentiation	GO:0030154	0.0218835	1.65988	4350	138	56	18117	PLCB1,FLT1,CDH5,PTPN11,MTOR,GSK3B,RHEB,PDPK1,MAPK12,S1PR1,ADD1,IKBKB,GATA3,AKT1,NFATC3,LRG1,IL6R,CALCR,PIP5K1A,SMAD7,SOD1,GAB1,FOXO3,PSMF1,RCAN1,CAV2,CCDC88A,CALR,CTLA4,LGALS1,TSC1,TEK,TGFBR2,NCOA1,CLDN5,CAV1,MCL1,UCP1,CD3G,KDR,GOLGA4,SREBF1,EFNA1,RPS6KB1,FOXP3,BAIAP2,ARX,GAP43,LYAR,WNT10B,CDK5R1,PLCG2,TCHH,CD53,SIRT1,PHF5A
GO:BP	regulation of developmental growth	GO:0048638	0.0221918	1.65381	340	138	12	18117	INSR,PLCB1,MTOR,GSK3B,AKT1,SMAD7,SOD1,TGFBR2,GOLGA4,RPS6KB1,ARX,CDK5R1
GO:BP	regulation of biological quality	GO:0065008	0.0222596	1.65248	4131	138	54	18117	INSR,CDH5,PTPN11,MTOR,GSK3B,WFS1,RHEB,PDPK1,S1PR1,TRA2B,ADD1,MC4R,GATA3,AKT1,CALCR,SMAD7,SOD1,LAMTOR1,FOXO3,PSMF1,CAV2,CCDC88A,G0S2,RICTOR,IL1RN,CALR,LGALS1,TSC1,TEK,NCOA1,CLDN5,PPP1R15A,CAV1,MCL1,UCP1,HSPD1,KDR,GOLGA4,SREBF1,EFNA1,NOS3,FOXP3,BAIAP2,SLC18A3,LYAR,OMA1,ARPC5,PTGS1,WNT10B,CDK5R1,SYNGR1,PLCG2,SLC2A5,SIRT1
GO:BP	positive regulation of developmental growth	GO:0048639	0.022624	1.64543	184	138	9	18117	INSR,PLCB1,MTOR,AKT1,SMAD7,TGFBR2,GOLGA4,RPS6KB1,ARX
GO:BP	positive regulation of protein kinase B signaling	GO:0051897	0.022624	1.64543	184	138	9	18117	INSR,PTPN11,MTOR,GATA3,VEGFB,CALCR,GAB1,RICTOR,TEK
GO:BP	anatomical structure formation involved in morphogenesis	GO:0048646	0.0237033	1.62519	1202	138	24	18117	FLT1,CDH5,PTPN11,PDPK1,S1PR1,GATA3,VEGFB,AKT1,LRG1,RNF213,EXOC4,GAB1,TSC1,TEK,TGFBR2,CLDN5,CAV1,KDR,EFNA1,NOS3,WNT10B,CDK5R1,CD53,SIRT1
GO:BP	multicellular organismal homeostasis	GO:0048871	0.0247602	1.60625	530	138	15	18117	CDH5,PTPN11,WFS1,RHEB,S1PR1,ADD1,MC4R,SOD1,G0S2,CLDN5,CAV1,UCP1,NOS3,OMA1,WNT10B
GO:BP	negative regulation of biological process	GO:0048519	0.0254769	1.59385	5757	138	68	18117	PLCB1,FLT1,CDH5,PTPN11,RPL23A,MTOR,GSK3B,WFS1,RHEB,PDPK1,MAPK12,S1PR1,ADD1,RRP1B,MC4R,IKBKB,GATA3,VEGFB,AKT1,NFATC3,IL6R,CALCR,RNF213,SMAD7,SOD1,LAMTOR1,FOXO3,PSMF1,RCAN1,CAV2,SCAP,IL1RN,EIF4EBP1,CALR,GNAI3,CTLA4,LGALS1,TSC1,TEK,TANK,TGFBR2,CLDN5,PPP1R15A,CAV1,DNAJC3,MCL1,HSPD1,SF3B3,KDR,SREBF1,TLR8,EFNA1,RPS6KB1,NOS3,FOXP3,NCBP2,ARX,ERLEC1,RPL9,LYAR,OMA1,BCL2L10,WNT10B,VPS72,CDK5R1,PLCG2,PDS5A,S…
GO:BP	positive regulation of smooth muscle cell proliferation	GO:0048661	0.0264756	1.57715	103	138	7	18117	MTOR,S1PR1,AKT1,IL6R,GNAI3,TGFBR2,RPS6KB1
GO:BP	negative regulation of cell communication	GO:0010648	0.0277226	1.55717	1468	138	27	18117	PTPN11,MTOR,GSK3B,WFS1,PDPK1,GATA3,AKT1,RNF213,SMAD7,PSMF1,RCAN1,CAV2,IL1RN,CALR,GNAI3,TSC1,TANK,TGFBR2,PPP1R15A,CAV1,MCL1,SREBF1,EFNA1,RPS6KB1,NOS3,BCL2L10,SIRT1
GO:BP	positive regulation of organelle organization	GO:0010638	0.0278822	1.55467	603	138	16	18117	INSR,PLCB1,MTOR,GSK3B,GATA3,CCDC88A,RICTOR,TSC1,TEK,KDR,SREBF1,FOXP3,BAIAP2,ARPC5,CDK5R1,SIRT1
GO:BP	cellular response to cytokine stimulus	GO:0071345	0.0279952	1.55292	1132	138	23	18117	PLCB1,PTPN11,GSK3B,S1PR1,IKBKB,GATA3,AKT1,IL6R,SMAD7,SOD1,FOXO3,PSMF1,IL1RN,TANK,CAV1,MCL1,HSPD1,ATIC,RPS6KB1,CANX,GFPT2,SYNGR1,SIRT1
GO:BP	tissue development	GO:0009888	0.0287431	1.54147	2107	138	34	18117	PLCB1,CDH5,PTPN11,MTOR,GSK3B,RHEB,PDPK1,S1PR1,ADD1,IKBKB,GATA3,AKT1,IL6R,PIP5K1A,SMAD7,SOD1,EXOC4,PSMF1,RCAN1,CAV2,CALR,TSC1,TGFBR2,CLDN5,CAV1,KDR,EFNA1,RPS6KB1,NOS3,ARX,GAP43,WNT10B,TCHH,SIRT1
GO:BP	negative regulation of signaling	GO:0023057	0.028758	1.54124	1471	138	27	18117	PTPN11,MTOR,GSK3B,WFS1,PDPK1,GATA3,AKT1,RNF213,SMAD7,PSMF1,RCAN1,CAV2,IL1RN,CALR,GNAI3,TSC1,TANK,TGFBR2,PPP1R15A,CAV1,MCL1,SREBF1,EFNA1,RPS6KB1,NOS3,BCL2L10,SIRT1
GO:BP	localization of cell	GO:0051674	0.0287719	1.54103	1828	138	31	18117	INSR,PLCB1,FLT1,CDH5,PTPN11,MTOR,PDPK1,S1PR1,GATA3,VEGFB,AKT1,IL6R,PIP5K1A,SMAD7,GAB1,FOXO3,CCDC88A,CALR,TEK,TGFBR2,CLDN5,CAV1,KDR,EFNA1,RPS6KB1,NOS3,ARX,ARPC5,CDK5R1,PLCG2,SIRT1
GO:BP	cell motility	GO:0048870	0.0287719	1.54103	1828	138	31	18117	INSR,PLCB1,FLT1,CDH5,PTPN11,MTOR,PDPK1,S1PR1,GATA3,VEGFB,AKT1,IL6R,PIP5K1A,SMAD7,GAB1,FOXO3,CCDC88A,CALR,TEK,TGFBR2,CLDN5,CAV1,KDR,EFNA1,RPS6KB1,NOS3,ARX,ARPC5,CDK5R1,PLCG2,SIRT1
GO:BP	protein autophosphorylation	GO:0046777	0.0298159	1.52555	240	138	10	18117	INSR,FLT1,MTOR,GSK3B,PDPK1,AKT1,TEK,CAV1,KDR,CLK1
GO:BP	regulation of epithelial cell apoptotic process	GO:1904035	0.0300322	1.52241	105	138	7	18117	CDH5,MTOR,WFS1,PDPK1,GATA3,TEK,KDR
GO:BP	regulation of cellular metabolic process	GO:0031323	0.0306074	1.51417	6269	138	72	18117	INSR,PLCB1,FLT1,CDH5,PTPN11,MTOR,EIF4E3,GSK3B,WFS1,RHEB,PDPK1,MAPK12,S1PR1,TRA2B,RRP1B,IKBKB,GATA3,VEGFB,AKT1,NFATC3,IL6R,CALCR,SMAD7,SOD1,EXOC4,RBFOX3,LAMTOR1,FOXO3,PSMF1,GOLGB1,RCAN1,SCAP,CCDC88A,RICTOR,PFKFB3,EIF4EBP1,CALR,GNAI3,TSC1,TEK,RUVBL1,TANK,TGFBR2,NCOA1,PPP1R15A,CAV1,DNAJC3,MCL1,UCP1,HSPD1,ATF6,KDR,SREBF1,TLR8,EFNA1,CLK1,RPS6KB1,NOS3,FOXP3,NCBP2,ARX,EGR4,LYAR,BCL2L10,WNT10B,VPS72,CDK5…
GO:BP	positive regulation of kinase activity	GO:0033674	0.0308613	1.51059	608	138	16	18117	INSR,FLT1,PTPN11,MTOR,PDPK1,AKT1,IL6R,SOD1,CCDC88A,RICTOR,TEK,TGFBR2,KDR,EFNA1,CDK5R1,SIRT1
GO:BP	regulation of growth	GO:0040008	0.032535	1.48765	681	138	17	18117	INSR,PLCB1,MTOR,GSK3B,WFS1,AKT1,SMAD7,SOD1,LAMTOR1,RUVBL1,TGFBR2,GOLGA4,RPS6KB1,ARX,GAP43,CDK5R1,SIRT1
GO:BP	autophagy	GO:0006914	0.0329035	1.48276	543	138	15	18117	MTOR,GSK3B,RHEB,AKT1,EXOC4,LAMTOR1,FOXO3,GNAI3,TSC1,MCL1,ATF6,KDR,SREBF1,CDK5R1,SIRT1
GO:BP	process utilizing autophagic mechanism	GO:0061919	0.0329035	1.48276	543	138	15	18117	MTOR,GSK3B,RHEB,AKT1,EXOC4,LAMTOR1,FOXO3,GNAI3,TSC1,MCL1,ATF6,KDR,SREBF1,CDK5R1,SIRT1
GO:BP	locomotion	GO:0040011	0.033535	1.4745	2028	138	33	18117	INSR,PLCB1,FLT1,CDH5,PTPN11,MTOR,PDPK1,S1PR1,GATA3,VEGFB,AKT1,IL6R,PIP5K1A,SMAD7,GAB1,FOXO3,RCAN1,CCDC88A,CALR,TEK,TGFBR2,CLDN5,CAV1,KDR,EFNA1,RPS6KB1,NOS3,ARX,GAP43,ARPC5,CDK5R1,PLCG2,SIRT1
GO:BP	protein phosphorylation	GO:0006468	0.0364289	1.43855	1668	138	29	18117	INSR,FLT1,CDH5,PTPN11,MTOR,GSK3B,PDPK1,MAPK12,IKBKB,VEGFB,AKT1,IL6R,CALCR,SMAD7,SOD1,CCDC88A,RICTOR,TSC1,TEK,TGFBR2,CAV1,DNAJC3,KDR,TLR8,EFNA1,CLK1,RPS6KB1,CDK5R1,SIRT1
GO:BP	regulation of cellular component biogenesis	GO:0044087	0.0367047	1.43528	990	138	21	18117	CDH5,PTPN11,MTOR,GSK3B,S1PR1,ADD1,IKBKB,CCDC88A,RICTOR,EIF4EBP1,TSC1,TEK,CLDN5,CAV1,KDR,TRAPPC12,BAIAP2,GAP43,ARPC5,WNT10B,CDK5R1
GO:BP	transport	GO:0006810	0.0367958	1.4342	5224	138	63	18117	INSR,PTPN11,RPL23A,MTOR,GSK3B,CCDC88B,WFS1,PDPK1,SRP68,ADD1,GATA3,VEGFB,AKT1,LRG1,CALCR,PIP5K1A,GDI2,SOD1,EXOC4,LAMTOR1,PSMF1,GOLGB1,CAV2,SCAP,CCDC88A,IL1RN,CALR,GNAI3,TSC1,PGM1,COG8,TGFBR2,MBTPS1,NCOA1,CAV1,DNAJC3,MCL1,UCP1,HSPD1,CD3G,NACA2,GOLGA4,SCG3,SREBF1,TRAPPC12,TRIP10,RPS6KB1,BAIAP2,NCBP2,CANX,CLEC4C,ERLEC1,RPL9,SLC18A3,LYAR,ARPC5,CDK5R1,SYNGR1,PLCG2,CD53,SLC2A5,EDEM1,SIRT1
GO:BP	cell adhesion	GO:0007155	0.0370533	1.43117	1492	138	27	18117	CDH5,PTPN11,GSK3B,CCDC88B,PDPK1,S1PR1,GATA3,AKT1,PIP5K1A,SMAD7,IL1RN,CALR,CTLA4,LGALS1,TSC1,TEK,TGFBR2,CLDN5,CAV1,BTLA,HSPD1,KDR,EFNA1,FOXP3,BAIAP2,NECTIN4,CDK5R1
GO:BP	regulation of lipid metabolic process	GO:0019216	0.0372773	1.42856	419	138	13	18117	FLT1,MTOR,AKT1,SOD1,LAMTOR1,SCAP,G0S2,TEK,MBTPS1,NCOA1,CAV1,SREBF1,SIRT1
GO:BP	regulation of hydrolase activity	GO:0051336	0.0378268	1.4222	1321	138	25	18117	PLCB1,FLT1,MTOR,GSK3B,PDPK1,MAPK12,S1PR1,RRP1B,IKBKB,AKT1,PIP5K1A,GDI2,SOD1,PSMF1,RCAN1,CAV2,RICTOR,TSC1,TANK,PPP1R15A,CAV1,HSPD1,EFNA1,BCL2L10,SIRT1
GO:BP	cellular developmental process	GO:0048869	0.0380311	1.41986	4428	138	56	18117	PLCB1,FLT1,CDH5,PTPN11,MTOR,GSK3B,RHEB,PDPK1,MAPK12,S1PR1,ADD1,IKBKB,GATA3,AKT1,NFATC3,LRG1,IL6R,CALCR,PIP5K1A,SMAD7,SOD1,GAB1,FOXO3,PSMF1,RCAN1,CAV2,CCDC88A,CALR,CTLA4,LGALS1,TSC1,TEK,TGFBR2,NCOA1,CLDN5,CAV1,MCL1,UCP1,CD3G,KDR,GOLGA4,SREBF1,EFNA1,RPS6KB1,FOXP3,BAIAP2,ARX,GAP43,LYAR,WNT10B,CDK5R1,PLCG2,TCHH,CD53,SIRT1,PHF5A
GO:BP	regulation of protein phosphorylation	GO:0001932	0.0395639	1.4027	1240	138	24	18117	INSR,FLT1,CDH5,PTPN11,MTOR,PDPK1,VEGFB,AKT1,IL6R,CALCR,SMAD7,SOD1,CCDC88A,RICTOR,TSC1,TEK,TGFBR2,CAV1,DNAJC3,KDR,TLR8,EFNA1,CDK5R1,SIRT1
GO:BP	positive regulation of protein phosphorylation	GO:0001934	0.0398055	1.40006	840	138	19	18117	INSR,FLT1,PTPN11,MTOR,PDPK1,VEGFB,AKT1,IL6R,CALCR,SOD1,CCDC88A,RICTOR,TEK,TGFBR2,CAV1,KDR,EFNA1,CDK5R1,SIRT1
GO:BP	biological adhesion	GO:0022610	0.0402696	1.39502	1499	138	27	18117	CDH5,PTPN11,GSK3B,CCDC88B,PDPK1,S1PR1,GATA3,AKT1,PIP5K1A,SMAD7,IL1RN,CALR,CTLA4,LGALS1,TSC1,TEK,TGFBR2,CLDN5,CAV1,BTLA,HSPD1,KDR,EFNA1,FOXP3,BAIAP2,NECTIN4,CDK5R1
GO:BP	regulation of apoptotic signaling pathway	GO:2001233	0.04249	1.37171	363	138	12	18117	GSK3B,WFS1,AKT1,SOD1,G0S2,GNAI3,CAV1,MCL1,RPS6KB1,NOS3,BCL2L10,SIRT1
GO:BP	heart morphogenesis	GO:0003007	0.0438546	1.35798	251	138	10	18117	INSR,MTOR,S1PR1,GATA3,SMAD7,TEK,TGFBR2,CLDN5,EFNA1,NOS3
GO:BP	T cell differentiation involved in immune response	GO:0002292	0.0440558	1.356	75	138	6	18117	MTOR,GATA3,IL6R,SMAD7,TSC1,FOXP3
GO:BP	positive regulation of lymphocyte activation	GO:0051251	0.0448493	1.34824	365	138	12	18117	PTPN11,CCDC88B,PDPK1,GATA3,AKT1,CTLA4,LGALS1,TGFBR2,CAV1,BTLA,HSPD1,FOXP3
GO:BP	cellular catabolic process	GO:0044248	0.0456834	1.34024	2347	138	36	18117	INSR,RPL23A,MTOR,GSK3B,WFS1,RHEB,AKT1,ALDH1L1,CALCR,RNF213,SMAD7,EXOC4,LAMTOR1,FOXO3,PSMF1,PFKFB3,GNAI3,TSC1,PGM1,CAV1,DNAJC3,MCL1,ATF6,KDR,SREBF1,EFNA1,NOS3,NCBP2,ERLEC1,RPL9,OMA1,WNT10B,CDK5R1,PLCG2,EDEM1,SIRT1
GO:BP	translational initiation	GO:0006413	0.045718	1.33991	201	138	9	18117	RPL23A,MTOR,EIF4E3,EIF4EBP1,PPP1R15A,DNAJC3,RPS6KB1,NCBP2,RPL9
GO:BP	T cell activation involved in immune response	GO:0002286	0.0457359	1.33974	112	138	7	18117	CD1C,MTOR,GATA3,IL6R,SMAD7,TSC1,FOXP3
GO:BP	positive regulation of phosphorylation	GO:0042327	0.0465821	1.33178	927	138	20	18117	INSR,FLT1,PTPN11,MTOR,PDPK1,VEGFB,AKT1,IL6R,CALCR,SOD1,CCDC88A,RICTOR,PFKFB3,TEK,TGFBR2,CAV1,KDR,EFNA1,CDK5R1,SIRT1
GO:BP	regulation of reactive oxygen species metabolic process	GO:2000377	0.0494326	1.30599	203	138	9	18117	INSR,MTOR,AKT1,SOD1,GNAI3,TGFBR2,CAV1,UCP1,HSPD1
GO:CC	protein-containing complex	GO:0032991	1.09e-05	4.96277	5548	138	71	18960	INSR,PLCB1,FLT1,CDH5,PTPN11,RPL23A,MTOR,EIF4E3,GSK3B,RHEB,TRA2B,SRP68,ADD1,RRP1B,FTSJ3,IKBKB,AKT1,NFATC3,INTS8,IL6R,CALCR,PIP5K1A,SMAD7,SOD1,EXOC4,LAMTOR1,FOXO3,PSMF1,CAV2,INTS10,SCAP,RICTOR,EIF4EBP1,SF3B1,CALR,MRPL19,GNAI3,CTLA4,TSC1,TEK,RUVBL1,PES1,TANK,COG8,TGFBR2,NCOA1,PPP1R15A,CAV1,MCL1,HSPD1,SF3B3,CD3G,NACA2,KDR,SREBF1,TRAPPC12,FOXP3,TSR1,NCBP2,MRPL24,CANX,RPL9,SLC18A3,ARPC5,VPS72,CDK5R1,CE…
GO:CC	organelle lumen	GO:0043233	1.25e-05	4.90371	5565	138	71	18960	INSR,PLCB1,CDH5,PTPN11,RPL23A,MTOR,GSK3B,WFS1,MAPK12,S1PR1,TRA2B,SRP68,ADD1,RRP1B,FTSJ3,GATA3,VEGFB,AKT1,NFATC3,INTS8,LRG1,RNF213,PIP5K1A,GDI2,SMAD7,SOD1,FOXO3,PSMF1,TGOLN2,INTS10,PFKFB3,SF3B1,CALR,MRPL19,LGALS1,RUVBL1,PES1,PGM1,MBTPS1,NCOA1,DNAJC3,MCL1,HSPD1,ATF6,SF3B3,GOLGA4,SCG3,SREBF1,TRAPPC12,TRIP10,RPS6KB1,FOXP3,TSR1,BAIAP2,NCBP2,MRPL24,CANX,DENND2D,ERLEC1,DDX18,LYAR,RTCA,ARPC5,VPS72,CDK5R1…
GO:CC	membrane-enclosed lumen	GO:0031974	1.25e-05	4.90371	5565	138	71	18960	INSR,PLCB1,CDH5,PTPN11,RPL23A,MTOR,GSK3B,WFS1,MAPK12,S1PR1,TRA2B,SRP68,ADD1,RRP1B,FTSJ3,GATA3,VEGFB,AKT1,NFATC3,INTS8,LRG1,RNF213,PIP5K1A,GDI2,SMAD7,SOD1,FOXO3,PSMF1,TGOLN2,INTS10,PFKFB3,SF3B1,CALR,MRPL19,LGALS1,RUVBL1,PES1,PGM1,MBTPS1,NCOA1,DNAJC3,MCL1,HSPD1,ATF6,SF3B3,GOLGA4,SCG3,SREBF1,TRAPPC12,TRIP10,RPS6KB1,FOXP3,TSR1,BAIAP2,NCBP2,MRPL24,CANX,DENND2D,ERLEC1,DDX18,LYAR,RTCA,ARPC5,VPS72,CDK5R1…
GO:CC	cytosol	GO:0005829	6.83e-05	4.16542	5303	138	67	18960	PLCB1,PTPN11,RPL23A,MTOR,EIF4E3,GSK3B,RHEB,PDPK1,MAPK12,SRP68,ADD1,RRP1B,IKBKB,AKT1,NFATC3,ALDH1L1,RNF213,PIP5K1A,GDI2,SMAD7,SOD1,EXOC4,GAB1,FOXO3,ADI1,PSMF1,CCDC88A,RICTOR,PFKFB3,EIF4EBP1,CALR,LGALS1,TSC1,RUVBL1,PES1,PGM1,TANK,TGFBR2,NCOA1,PPP1R15A,DNAJC3,MCL1,HSPD1,ATF6,CD3G,GOLGA4,SREBF1,ATIC,TRAPPC12,TRIP10,OXSM,RPS6KB1,NOS3,TSR1,BAIAP2,NCBP2,DENND2D,RPL9,ARPC5,BCL2L10,GFPT2,CDK5R1,PLCG2,IRS4…
GO:CC	intracellular organelle lumen	GO:0070013	0.000144064	3.84145	5402	138	67	18960	INSR,PLCB1,CDH5,PTPN11,RPL23A,MTOR,GSK3B,WFS1,MAPK12,S1PR1,TRA2B,SRP68,ADD1,RRP1B,FTSJ3,GATA3,AKT1,NFATC3,INTS8,RNF213,PIP5K1A,GDI2,SMAD7,SOD1,FOXO3,PSMF1,TGOLN2,INTS10,PFKFB3,SF3B1,CALR,MRPL19,LGALS1,RUVBL1,PES1,MBTPS1,NCOA1,DNAJC3,MCL1,HSPD1,ATF6,SF3B3,GOLGA4,SCG3,SREBF1,TRAPPC12,TRIP10,RPS6KB1,FOXP3,TSR1,BAIAP2,NCBP2,MRPL24,CANX,DENND2D,ERLEC1,DDX18,LYAR,RTCA,VPS72,CDK5R1,PDS5A,CELF2,SIRT1,MRP…
GO:CC	ribonucleoprotein complex	GO:1990904	0.000190791	3.71944	688	138	19	18960	RPL23A,RHEB,TRA2B,SRP68,RRP1B,FTSJ3,SF3B1,CALR,MRPL19,RUVBL1,PES1,SF3B3,TSR1,MRPL24,RPL9,CELF2,MRPS10,SF3A1,PHF5A
GO:CC	membrane raft	GO:0045121	0.000333396	3.47704	335	138	13	18960	INSR,S1PR1,ADD1,IKBKB,LAMTOR1,CAV2,GNAI3,TEK,TGFBR2,CAV1,HSPD1,KDR,NOS3
GO:CC	membrane microdomain	GO:0098857	0.000333396	3.47704	335	138	13	18960	INSR,S1PR1,ADD1,IKBKB,LAMTOR1,CAV2,GNAI3,TEK,TGFBR2,CAV1,HSPD1,KDR,NOS3
GO:CC	endomembrane system	GO:0012505	0.000555392	3.2554	4640	138	59	18960	INSR,PLCB1,CD1C,FLT1,CDH5,MTOR,CCDC88B,WFS1,RHEB,S1PR1,TRA2B,SRP68,VEGFB,LRG1,CALCR,GDI2,SOD1,LAMTOR1,PSMF1,GOLGB1,TGOLN2,CAV2,C18ORF32,SCAP,CCDC88A,CALR,MRPL19,GNAI3,CTLA4,LGALS1,PGM1,COG8,MBTPS1,PPP1R15A,CAV1,DNAJC3,HSPD1,ATF6,KDR,GOLGA4,SCG3,SREBF1,TLR8,TRAPPC12,TRIP10,NOS3,BAIAP2,CANX,CLEC4C,ERLEC1,SLC18A3,ARPC5,BCL2L10,PTGS1,SYNGR1,CD53,SLC2A5,EDEM1,SIRT1
GO:CC	cell junction	GO:0030054	0.000628795	3.20149	2105	138	35	18960	PLCB1,FLT1,CDH5,MTOR,GSK3B,WFS1,RHEB,PDPK1,SRP68,ADD1,AKT1,PIP5K1A,GDI2,SMAD7,EXOC4,GAB1,CAV2,EIF4EBP1,CALR,TSC1,TEK,CLDN5,CAV1,KDR,RPS6KB1,BAIAP2,CANX,GAP43,RPL9,SLC18A3,NECTIN4,ARPC5,CDK5R1,SYNGR1,CD53
GO:CC	cytoplasmic vesicle	GO:0031410	0.000837147	3.0772	2424	138	38	18960	INSR,CD1C,FLT1,MTOR,WFS1,PDPK1,S1PR1,VEGFB,LRG1,CALCR,GDI2,SOD1,LAMTOR1,TGOLN2,CAV2,SCAP,CCDC88A,CALR,GNAI3,CTLA4,PGM1,CAV1,DNAJC3,HSPD1,CD3G,KDR,SCG3,SREBF1,TLR8,NOS3,BAIAP2,CANX,CLEC4C,SLC18A3,ARPC5,SYNGR1,CD53,SLC2A5
GO:CC	anchoring junction	GO:0070161	0.000864488	3.06324	836	138	20	18960	FLT1,CDH5,PDPK1,SRP68,ADD1,AKT1,PIP5K1A,GDI2,SMAD7,GAB1,CAV2,CALR,TEK,CLDN5,CAV1,BAIAP2,RPL9,NECTIN4,ARPC5,CD53
GO:CC	intracellular vesicle	GO:0097708	0.000871264	3.05985	2428	138	38	18960	INSR,CD1C,FLT1,MTOR,WFS1,PDPK1,S1PR1,VEGFB,LRG1,CALCR,GDI2,SOD1,LAMTOR1,TGOLN2,CAV2,SCAP,CCDC88A,CALR,GNAI3,CTLA4,PGM1,CAV1,DNAJC3,HSPD1,CD3G,KDR,SCG3,SREBF1,TLR8,NOS3,BAIAP2,CANX,CLEC4C,SLC18A3,ARPC5,SYNGR1,CD53,SLC2A5
GO:CC	secretory granule	GO:0030141	0.0011302	2.94684	851	138	20	18960	VEGFB,LRG1,CALCR,GDI2,SOD1,LAMTOR1,CAV2,CALR,GNAI3,PGM1,CAV1,DNAJC3,HSPD1,SCG3,BAIAP2,CLEC4C,ARPC5,SYNGR1,CD53,SLC2A5
GO:CC	vesicle	GO:0031982	0.00118332	2.9269	4055	138	53	18960	INSR,PLCB1,CD1C,FLT1,RPL23A,MTOR,WFS1,RHEB,PDPK1,S1PR1,VEGFB,AKT1,LRG1,ALDH1L1,CALCR,GDI2,SOD1,LAMTOR1,TGOLN2,CAV2,SCAP,CCDC88A,IL1RN,CALR,GNAI3,CTLA4,LGALS1,RUVBL1,PGM1,CAV1,DNAJC3,HSPD1,CD3G,KDR,GOLGA4,SCG3,SREBF1,TLR8,ATIC,TRIP10,NOS3,BAIAP2,CANX,CLEC4C,SLC18A3,NECTIN4,ARPC5,CALML3,PTGS1,SYNGR1,PLCG2,CD53,SLC2A5
GO:CC	secretory vesicle	GO:0099503	0.00480437	2.31836	1020	138	21	18960	WFS1,VEGFB,LRG1,CALCR,GDI2,SOD1,LAMTOR1,CAV2,CALR,GNAI3,PGM1,CAV1,DNAJC3,HSPD1,SCG3,BAIAP2,CLEC4C,ARPC5,SYNGR1,CD53,SLC2A5
GO:CC	nuclear lumen	GO:0031981	0.00840599	2.07541	4444	138	54	18960	INSR,PLCB1,CDH5,PTPN11,RPL23A,MTOR,GSK3B,MAPK12,S1PR1,TRA2B,SRP68,ADD1,RRP1B,FTSJ3,GATA3,AKT1,NFATC3,INTS8,RNF213,PIP5K1A,SMAD7,SOD1,FOXO3,PSMF1,TGOLN2,INTS10,PFKFB3,SF3B1,RUVBL1,PES1,NCOA1,MCL1,ATF6,SF3B3,GOLGA4,SREBF1,TRAPPC12,TRIP10,RPS6KB1,FOXP3,TSR1,BAIAP2,NCBP2,DENND2D,DDX18,LYAR,RTCA,VPS72,CDK5R1,PDS5A,CELF2,SIRT1,SF3A1,PHF5A
GO:CC	Golgi apparatus	GO:0005794	0.012091	1.91754	1623	138	27	18960	MTOR,CCDC88B,RHEB,GOLGB1,TGOLN2,CAV2,SCAP,CCDC88A,CALR,GNAI3,CTLA4,COG8,MBTPS1,PPP1R15A,CAV1,HSPD1,ATF6,KDR,GOLGA4,SREBF1,TLR8,TRAPPC12,TRIP10,NOS3,BAIAP2,SLC18A3,PTGS1
GO:CC	endoplasmic reticulum quality control compartment	GO:0044322	0.0131015	1.88268	27	138	4	18960	CALR,CANX,ERLEC1,EDEM1
GO:CC	side of membrane	GO:0098552	0.0145674	1.83662	619	138	15	18960	INSR,CD1C,CDH5,S1PR1,IKBKB,AKT1,IL6R,CAV2,CALR,GNAI3,CTLA4,TGFBR2,CD3G,TLR8,CANX
GO:CC	focal adhesion	GO:0005925	0.0186114	1.73022	420	138	12	18960	FLT1,PDPK1,SRP68,ADD1,PIP5K1A,GDI2,CAV2,CALR,TEK,CAV1,RPL9,ARPC5
GO:CC	bounding membrane of organelle	GO:0098588	0.0195359	1.70917	2158	138	32	18960	INSR,CD1C,MTOR,WFS1,RHEB,LAMTOR1,FOXO3,GOLGB1,TGOLN2,CAV2,SCAP,CALR,GNAI3,COG8,MBTPS1,PPP1R15A,CAV1,MCL1,ATF6,CD3G,GOLGA4,SCG3,SREBF1,TLR8,RPS6KB1,NOS3,CLEC4C,SLC18A3,BCL2L10,SYNGR1,CD53,SLC2A5
GO:CC	cell-substrate junction	GO:0030055	0.0217927	1.66169	427	138	12	18960	FLT1,PDPK1,SRP68,ADD1,PIP5K1A,GDI2,CAV2,CALR,TEK,CAV1,RPL9,ARPC5
GO:CC	organelle membrane	GO:0031090	0.0318683	1.49664	3612	138	45	18960	INSR,PLCB1,CD1C,CDH5,MTOR,WFS1,RHEB,TRA2B,LAMTOR1,FOXO3,GOLGB1,TGOLN2,CAV2,SCAP,CALR,MRPL19,GNAI3,COG8,MBTPS1,PPP1R15A,CAV1,MCL1,UCP1,HSPD1,ATF6,CD3G,GOLGA4,SCG3,SREBF1,TLR8,RPS6KB1,NOS3,MRPL24,CANX,CLEC4C,SLC18A3,OMA1,BCL2L10,PTGS1,SYNGR1,CD53,SLC2A5,EDEM1,SIRT1,MRPS10
GO:CC	nucleoplasm	GO:0005654	0.039433	1.40414	4102	138	49	18960	PLCB1,CDH5,PTPN11,MTOR,GSK3B,MAPK12,S1PR1,TRA2B,ADD1,RRP1B,FTSJ3,GATA3,AKT1,NFATC3,INTS8,PIP5K1A,SMAD7,SOD1,FOXO3,PSMF1,TGOLN2,INTS10,PFKFB3,SF3B1,RUVBL1,PES1,NCOA1,MCL1,ATF6,SF3B3,GOLGA4,SREBF1,TRAPPC12,TRIP10,RPS6KB1,FOXP3,TSR1,BAIAP2,NCBP2,DENND2D,LYAR,RTCA,VPS72,CDK5R1,PDS5A,CELF2,SIRT1,SF3A1,PHF5A
KEGG	Insulin signaling pathway	KEGG:04910	6.61e-08	7.17963	137	97	14	8001	INSR,MTOR,GSK3B,RHEB,PDPK1,IKBKB,AKT1,EIF4EBP1,TSC1,SREBF1,TRIP10,RPS6KB1,CALML3,IRS4
KEGG	AMPK signaling pathway	KEGG:04152	1.35e-07	6.86888	120	97	13	8001	INSR,MTOR,RHEB,PDPK1,AKT1,FOXO3,PFKFB3,EIF4EBP1,TSC1,SREBF1,RPS6KB1,IRS4,SIRT1
KEGG	EGFR tyrosine kinase inhibitor resistance	KEGG:01521	2.57e-06	5.58937	79	97	10	8001	MTOR,GSK3B,AKT1,IL6R,GAB1,FOXO3,EIF4EBP1,KDR,RPS6KB1,PLCG2
KEGG	PI3K-Akt signaling pathway	KEGG:04151	2.71e-06	5.56704	353	97	19	8001	INSR,FLT1,MTOR,GSK3B,RHEB,PDPK1,IKBKB,VEGFB,AKT1,IL6R,FOXO3,EIF4EBP1,TSC1,TEK,MCL1,KDR,EFNA1,RPS6KB1,NOS3
KEGG	mTOR signaling pathway	KEGG:04150	2.88e-06	5.54001	154	97	13	8001	INSR,MTOR,GSK3B,RHEB,PDPK1,IKBKB,AKT1,LAMTOR1,RICTOR,EIF4EBP1,TSC1,RPS6KB1,WNT10B
KEGG	Human cytomegalovirus infection	KEGG:05163	5.05e-06	5.297	223	97	15	8001	PLCB1,MTOR,GSK3B,RHEB,MAPK12,IKBKB,AKT1,NFATC3,IL6R,EIF4EBP1,CALR,GNAI3,TSC1,RPS6KB1,CALML3
KEGG	Insulin resistance	KEGG:04931	5.09e-06	5.29342	108	97	11	8001	INSR,PTPN11,MTOR,GSK3B,PDPK1,IKBKB,AKT1,SREBF1,RPS6KB1,NOS3,GFPT2
KEGG	HIF-1 signaling pathway	KEGG:04066	5.6e-06	5.25154	109	97	11	8001	INSR,FLT1,MTOR,AKT1,IL6R,PFKFB3,EIF4EBP1,TEK,RPS6KB1,NOS3,PLCG2
KEGG	Longevity regulating pathway	KEGG:04211	8.22e-06	5.08492	89	97	10	8001	INSR,MTOR,RHEB,AKT1,FOXO3,EIF4EBP1,TSC1,RPS6KB1,IRS4,SIRT1
KEGG	Longevity regulating pathway - multiple species	KEGG:04213	5.73e-05	4.2422	62	97	8	8001	INSR,MTOR,AKT1,SOD1,FOXO3,RPS6KB1,IRS4,SIRT1
KEGG	Neurotrophin signaling pathway	KEGG:04722	0.00012759	3.89418	119	97	10	8001	PTPN11,GSK3B,PDPK1,MAPK12,IKBKB,AKT1,GAB1,FOXO3,CALML3,PLCG2
KEGG	Cellular senescence	KEGG:04218	0.000212648	3.67234	156	97	11	8001	MTOR,RHEB,MAPK12,AKT1,NFATC3,FOXO3,EIF4EBP1,TSC1,TGFBR2,CALML3,SIRT1
KEGG	FoxO signaling pathway	KEGG:04068	0.000306863	3.51306	131	97	10	8001	INSR,PDPK1,MAPK12,S1PR1,IKBKB,AKT1,FOXO3,TGFBR2,IRS4,SIRT1
KEGG	Th17 cell differentiation	KEGG:04659	0.000343952	3.4635	104	97	9	8001	MTOR,MAPK12,IKBKB,GATA3,NFATC3,IL6R,TGFBR2,CD3G,FOXP3
KEGG	Proteoglycans in cancer	KEGG:05205	0.000508317	3.29387	205	97	12	8001	PTPN11,MTOR,PDPK1,MAPK12,AKT1,GAB1,CAV2,CAV1,KDR,RPS6KB1,WNT10B,PLCG2
KEGG	Phospholipase D signaling pathway	KEGG:04072	0.000861227	3.06488	147	97	10	8001	INSR,PLCB1,PTPN11,MTOR,RHEB,AKT1,PIP5K1A,GAB1,TSC1,PLCG2
KEGG	PD-L1 expression and PD-1 checkpoint pathway in cancer	KEGG:05235	0.000914607	3.03877	89	97	8	8001	PTPN11,MTOR,MAPK12,IKBKB,AKT1,NFATC3,CD3G,RPS6KB1
KEGG	Thyroid hormone signaling pathway	KEGG:04919	0.00119392	2.92302	121	97	9	8001	PLCB1,MTOR,GSK3B,RHEB,PDPK1,AKT1,RCAN1,NCOA1,PLCG2
KEGG	Ras signaling pathway	KEGG:04014	0.00170696	2.76778	231	97	12	8001	INSR,FLT1,PTPN11,IKBKB,VEGFB,AKT1,GAB1,TEK,KDR,EFNA1,CALML3,PLCG2
KEGG	Choline metabolism in cancer	KEGG:05231	0.00186375	2.72961	98	97	8	8001	MTOR,RHEB,PDPK1,AKT1,PIP5K1A,EIF4EBP1,TSC1,RPS6KB1
KEGG	Chagas disease	KEGG:05142	0.00232328	2.6339	101	97	8	8001	PLCB1,MAPK12,IKBKB,AKT1,CALR,GNAI3,TGFBR2,CD3G
KEGG	T cell receptor signaling pathway	KEGG:04660	0.00267958	2.57193	103	97	8	8001	GSK3B,PDPK1,MAPK12,IKBKB,AKT1,NFATC3,CTLA4,CD3G
KEGG	Fluid shear stress and atherosclerosis	KEGG:05418	0.00341933	2.46606	138	97	9	8001	CDH5,MAPK12,IKBKB,AKT1,CAV2,CAV1,KDR,NOS3,CALML3
KEGG	Human immunodeficiency virus 1 infection	KEGG:05170	0.00358715	2.44525	210	97	11	8001	MTOR,MAPK12,IKBKB,AKT1,NFATC3,CALR,GNAI3,CD3G,RPS6KB1,CALML3,PLCG2
KEGG	Rap1 signaling pathway	KEGG:04015	0.00358715	2.44525	210	97	11	8001	INSR,PLCB1,FLT1,MAPK12,VEGFB,AKT1,GNAI3,TEK,KDR,EFNA1,CALML3
KEGG	ErbB signaling pathway	KEGG:04012	0.00544644	2.26389	84	97	7	8001	MTOR,GSK3B,AKT1,GAB1,EIF4EBP1,RPS6KB1,PLCG2
KEGG	Growth hormone synthesis, secretion and action	KEGG:04935	0.00754129	2.12255	119	97	8	8001	PLCB1,MTOR,GSK3B,MAPK12,AKT1,GNAI3,PLCG2,IRS4
KEGG	AGE-RAGE signaling pathway in diabetic complications	KEGG:04933	0.0164426	1.78403	100	97	7	8001	PLCB1,MAPK12,VEGFB,AKT1,TGFBR2,NOS3,PLCG2
KEGG	Protein processing in endoplasmic reticulum	KEGG:04141	0.017095	1.76713	170	97	9	8001	WFS1,CALR,MBTPS1,PPP1R15A,DNAJC3,ATF6,CANX,ERLEC1,EDEM1
KEGG	Yersinia infection	KEGG:05135	0.0191204	1.7185	136	97	8	8001	GSK3B,MAPK12,IKBKB,AKT1,NFATC3,PIP5K1A,BAIAP2,ARPC5
KEGG	Apelin signaling pathway	KEGG:04371	0.0191204	1.7185	136	97	8	8001	PLCB1,MTOR,AKT1,GNAI3,UCP1,RPS6KB1,NOS3,CALML3
KEGG	Autophagy - animal	KEGG:04140	0.0201059	1.69668	137	97	8	8001	MTOR,RHEB,PDPK1,AKT1,TSC1,TANK,RPS6KB1,IRS4
KEGG	C-type lectin receptor signaling pathway	KEGG:04625	0.0209785	1.67823	104	97	7	8001	PTPN11,MAPK12,IKBKB,AKT1,NFATC3,CALML3,PLCG2
KEGG	Kaposi sarcoma-associated herpesvirus infection	KEGG:05167	0.0437302	1.35922	193	97	9	8001	MTOR,GSK3B,MAPK12,IKBKB,AKT1,NFATC3,RCAN1,CALML3,PLCG2
KEGG	Regulation of lipolysis in adipocytes	KEGG:04923	0.0460165	1.33709	56	97	5	8001	INSR,AKT1,GNAI3,PTGS1,IRS4
KEGG	Sphingolipid signaling pathway	KEGG:04071	0.0477339	1.32117	119	97	7	8001	PLCB1,PDPK1,MAPK12,S1PR1,AKT1,GNAI3,NOS3
REAC	Signaling by VEGF	REAC:R-HSA-194138	9.18e-07	6.03737	104	122	12	10543	FLT1,CDH5,MTOR,PDPK1,MAPK12,VEGFB,AKT1,RICTOR,CAV1,KDR,NOS3,BAIAP2
REAC	VEGFR2 mediated vascular permeability	REAC:R-HSA-5218920	6.69e-06	5.1746	27	122	7	10543	CDH5,MTOR,PDPK1,AKT1,RICTOR,CAV1,NOS3
REAC	VEGFA-VEGFR2 Pathway	REAC:R-HSA-4420097	4.62e-05	4.3351	94	122	10	10543	CDH5,MTOR,PDPK1,MAPK12,AKT1,RICTOR,CAV1,KDR,NOS3,BAIAP2
REAC	MTOR signalling	REAC:R-HSA-165159	0.000124002	3.90657	40	122	7	10543	MTOR,RHEB,AKT1,LAMTOR1,EIF4EBP1,TSC1,RPS6KB1
REAC	Constitutive Signaling by AKT1 E17K in Cancer	REAC:R-HSA-5674400	0.00015792	3.80156	26	122	6	10543	MTOR,GSK3B,PDPK1,AKT1,FOXO3,RICTOR
REAC	Costimulation by the CD28 family	REAC:R-HSA-388841	0.000367568	3.43466	67	122	8	10543	PTPN11,MTOR,PDPK1,AKT1,RICTOR,CTLA4,BTLA,CD3G
REAC	Signaling by Receptor Tyrosine Kinases	REAC:R-HSA-9006934	0.00107523	2.9685	485	122	19	10543	INSR,FLT1,CDH5,PTPN11,MTOR,PDPK1,MAPK12,VEGFB,AKT1,GAB1,RICTOR,CAV1,KDR,NOS3,BAIAP2,NCBP2,EGR4,CDK5R1,IRS4
REAC	mTORC1-mediated signalling	REAC:R-HSA-166208	0.00212584	2.67247	23	122	5	10543	MTOR,RHEB,LAMTOR1,EIF4EBP1,RPS6KB1
REAC	PIP3 activates AKT signaling	REAC:R-HSA-1257604	0.00226773	2.64441	249	122	13	10543	INSR,PTPN11,MTOR,GSK3B,RHEB,PDPK1,AKT1,PIP5K1A,LAMTOR1,GAB1,FOXO3,PSMF1,RICTOR
REAC	PI3K/AKT Signaling in Cancer	REAC:R-HSA-2219528	0.00321982	2.49217	89	122	8	10543	PTPN11,MTOR,GSK3B,PDPK1,AKT1,GAB1,FOXO3,RICTOR
REAC	Extra-nuclear estrogen signaling	REAC:R-HSA-9009391	0.00790496	2.1021	73	122	7	10543	PDPK1,AKT1,FOXO3,CAV2,GNAI3,CAV1,NOS3
REAC	Intracellular signaling by second messengers	REAC:R-HSA-9006925	0.0111451	1.95292	289	122	13	10543	INSR,PTPN11,MTOR,GSK3B,RHEB,PDPK1,AKT1,PIP5K1A,LAMTOR1,GAB1,FOXO3,PSMF1,RICTOR
REAC	Unfolded Protein Response (UPR)	REAC:R-HSA-381119	0.0330738	1.48052	91	122	7	10543	WFS1,ADD1,CALR,MBTPS1,DNAJC3,ATF6,EDEM1
REAC	Diseases of signal transduction by growth factor receptors and second messengers	REAC:R-HSA-5663202	0.03696	1.43227	371	122	14	10543	PTPN11,MTOR,GSK3B,PDPK1,AKT1,GAB1,FOXO3,PSMF1,RICTOR,TGFBR2,KDR,GOLGA4,NCBP2,ERLEC1
REAC	CD28 dependent PI3K/Akt signaling	REAC:R-HSA-389357	0.0415033	1.38192	22	122	4	10543	MTOR,PDPK1,AKT1,RICTOR
WP	Angiopoietin Like Protein 8 Regulatory Pathway	WP:WP3915	6.78e-09	8.1685	132	94	15	7581	INSR,MTOR,GSK3B,RHEB,PDPK1,MAPK12,AKT1,FOXO3,RICTOR,EIF4EBP1,TSC1,SREBF1,TRIP10,RPS6KB1,IRS4
WP	Focal Adhesion-PI3K-Akt-mTOR-signaling pathway	WP:WP3932	1.36e-08	7.86772	309	94	21	7581	INSR,FLT1,MTOR,GSK3B,RHEB,PDPK1,IKBKB,VEGFB,AKT1,IL6R,FOXO3,PFKFB3,EIF4EBP1,TSC1,TEK,KDR,SREBF1,EFNA1,RPS6KB1,NOS3,IRS4
WP	Insulin Signaling	WP:WP481	1.17e-07	6.93325	161	94	15	7581	INSR,PTPN11,MTOR,GSK3B,RHEB,PDPK1,MAPK12,IKBKB,AKT1,GAB1,FOXO3,EIF4EBP1,TSC1,RPS6KB1,IRS4
WP	Leptin signaling pathway	WP:WP2034	2.21e-07	6.65554	76	94	11	7581	PTPN11,MTOR,GSK3B,IKBKB,AKT1,IL1RN,EIF4EBP1,NCOA1,RPS6KB1,NOS3,PLCG2
WP	PI3K-AKT-mTOR signaling pathway and therapeutic opportunities	WP:WP3844	2.47e-07	6.608	30	94	8	7581	MTOR,GSK3B,RHEB,AKT1,FOXO3,RICTOR,EIF4EBP1,NOS3
WP	EGFR Tyrosine Kinase Inhibitor Resistance	WP:WP4806	6.61e-07	6.17978	84	94	11	7581	MTOR,GSK3B,PDPK1,AKT1,IL6R,GAB1,FOXO3,EIF4EBP1,KDR,RPS6KB1,PLCG2
WP	PI3K-Akt Signaling Pathway	WP:WP4172	3.93e-06	5.40571	345	94	19	7581	INSR,FLT1,MTOR,GSK3B,RHEB,PDPK1,IKBKB,VEGFB,AKT1,IL6R,FOXO3,EIF4EBP1,TSC1,TEK,MCL1,KDR,EFNA1,RPS6KB1,NOS3
WP	BDNF-TrkB Signaling	WP:WP3676	1.51e-05	4.822	33	94	7	7581	MTOR,RHEB,AKT1,GAB1,EIF4EBP1,TSC1,RPS6KB1
WP	AMP-activated Protein Kinase (AMPK) Signaling	WP:WP1403	1.62e-05	4.79084	68	94	9	7581	INSR,PLCB1,MTOR,AKT1,PFKFB3,EIF4EBP1,TSC1,SREBF1,RPS6KB1
WP	Target Of Rapamycin (TOR) Signaling	WP:WP1471	3.49e-05	4.45752	37	94	7	7581	MTOR,RHEB,AKT1,RICTOR,EIF4EBP1,TSC1,RPS6KB1
WP	Head and Neck Squamous Cell Carcinoma	WP:WP4674	4.31e-05	4.3651	76	94	9	7581	MTOR,RHEB,PDPK1,AKT1,GAB1,RICTOR,EIF4EBP1,TSC1,TGFBR2
WP	IL-6 signaling pathway	WP:WP364	0.000102739	3.98826	43	94	7	7581	PTPN11,GSK3B,AKT1,IL6R,GAB1,NCOA1,RPS6KB1
WP	VEGFA-VEGFR2 Signaling Pathway	WP:WP3888	0.00015826	3.80063	437	94	19	7581	FLT1,CDH5,PTPN11,MTOR,GSK3B,PDPK1,MAPK12,S1PR1,AKT1,GAB1,FOXO3,RCAN1,RICTOR,CALR,CAV1,ATF6,KDR,RPS6KB1,NOS3
WP	Synaptic signaling pathways associated with autism spectrum disorder	WP:WP4539	0.000340521	3.46786	51	94	7	7581	MTOR,GSK3B,RHEB,AKT1,EIF4EBP1,TSC1,RPS6KB1
WP	B Cell Receptor Signaling Pathway	WP:WP23	0.000381079	3.41898	98	94	9	7581	PTPN11,GSK3B,PDPK1,IKBKB,AKT1,NFATC3,PIP5K1A,GAB1,PLCG2
WP	EGF/EGFR Signaling Pathway	WP:WP437	0.000611145	3.21386	163	94	11	7581	PTPN11,MTOR,PDPK1,AKT1,GAB1,CAV2,RICTOR,EIF4EBP1,CAV1,RPS6KB1,NOS3
WP	Angiogenesis	WP:WP1539	0.00118491	2.92631	24	94	5	7581	FLT1,AKT1,TEK,KDR,NOS3
WP	Brain-Derived Neurotrophic Factor (BDNF) signaling pathway	WP:WP2380	0.00132113	2.87905	144	94	10	7581	PTPN11,MTOR,GSK3B,PDPK1,IKBKB,AKT1,FOXO3,EIF4EBP1,RPS6KB1,CDK5R1
WP	ErbB Signaling Pathway	WP:WP673	0.00177774	2.75013	90	94	8	7581	MTOR,GSK3B,PDPK1,AKT1,GAB1,EIF4EBP1,RPS6KB1,PLCG2
WP	Signal Transduction of S1P Receptor	WP:WP26	0.00179818	2.74517	26	94	5	7581	PLCB1,MAPK12,S1PR1,AKT1,GNAI3
WP	Follicle Stimulating Hormone (FSH) signaling pathway	WP:WP2035	0.00218534	2.66048	27	94	5	7581	MTOR,RHEB,AKT1,EIF4EBP1,RPS6KB1
WP	Thyroid hormones production and their peripheral downstream signalling effects	WP:WP4746	0.00265	2.57676	95	94	8	7581	PLCB1,MTOR,GSK3B,RHEB,MC4R,TSC1,UCP1,RPS6KB1
WP	Photodynamic therapy-induced unfolded protein response	WP:WP3613	0.00315228	2.50138	29	94	5	7581	CALR,PPP1R15A,DNAJC3,ATF6,EDEM1
WP	Pathways Regulating Hippo Signaling	WP:WP4540	0.00358427	2.4456	99	94	8	7581	INSR,PLCB1,FLT1,CDH5,MTOR,GNAI3,TEK,KDR
WP	Sterol Regulatory Element-Binding Proteins (SREBP) signalling	WP:WP1982	0.00383983	2.41569	73	94	7	7581	MTOR,AKT1,SCAP,MBTPS1,ATF6,SREBF1,SIRT1
WP	Leptin Insulin Overlap	WP:WP3935	0.00594742	2.22567	17	94	4	7581	INSR,PDPK1,AKT1,IRS4
WP	4-hydroxytamoxifen, Dexamethasone, and Retinoic Acids Regulation of p27 Expression	WP:WP3879	0.0075743	2.12066	18	94	4	7581	MTOR,AKT1,EIF4EBP1,TSC1
WP	Alpha 6 Beta 4 signaling pathway	WP:WP244	0.00812551	2.09015	35	94	5	7581	PTPN11,MTOR,AKT1,GAB1,EIF4EBP1
WP	Gastrin Signaling Pathway	WP:WP4659	0.00989873	2.00442	114	94	8	7581	PTPN11,MTOR,GSK3B,IKBKB,AKT1,FOXO3,EIF4EBP1,RPS6KB1
WP	Factors and pathways affecting insulin-like growth factor (IGF1)-Akt signaling	WP:WP3850	0.0106991	1.97065	37	94	5	7581	MTOR,GSK3B,AKT1,RICTOR,RPS6KB1
WP	Ras Signaling	WP:WP4223	0.0109516	1.96052	184	94	10	7581	INSR,FLT1,PTPN11,IKBKB,AKT1,GAB1,TEK,KDR,CALML3,PLCG2
WP	Pathways in clear cell renal cell carcinoma	WP:WP4018	0.0119619	1.9222	87	94	7	7581	FLT1,MTOR,RHEB,AKT1,TSC1,PGM1,KDR
WP	ESC Pluripotency Pathways	WP:WP3931	0.0126356	1.8984	118	94	8	7581	PTPN11,MTOR,GSK3B,MAPK12,AKT1,SMAD7,GAB1,WNT10B
WP	IL-5 Signaling Pathway	WP:WP127	0.0156838	1.80455	40	94	5	7581	PTPN11,GSK3B,AKT1,FOXO3,RPS6KB1
WP	Fragile X Syndrome	WP:WP4549	0.0159724	1.79663	122	94	8	7581	PLCB1,PTPN11,MTOR,RHEB,AKT1,GAB1,TSC1,RPS6KB1
WP	PI3K/AKT/mTOR - VitD3 Signalling	WP:WP4141	0.0174311	1.75867	22	94	4	7581	MTOR,GSK3B,AKT1,TSC1
WP	Regulation of Apoptosis by Parathyroid Hormone-related Protein	WP:WP3872	0.0174311	1.75867	22	94	4	7581	GSK3B,AKT1,MCL1,BCL2L10
WP	Human Thyroid Stimulating Hormone (TSH) signaling pathway	WP:WP2032	0.0232747	1.63312	68	94	6	7581	PLCB1,MTOR,PDPK1,AKT1,GNAI3,RPS6KB1
WP	Interleukin-11 Signaling Pathway	WP:WP2332	0.024893	1.60392	44	94	5	7581	PTPN11,PDPK1,IKBKB,AKT1,RPS6KB1
WP	RAC1/PAK1/p38/MMP2 Pathway	WP:WP3303	0.0252393	1.59792	69	94	6	7581	PTPN11,MAPK12,IKBKB,AKT1,EIF4EBP1,TEK
WP	Non-genomic actions of 1,25 dihydroxyvitamin D3	WP:WP4341	0.0273325	1.56332	70	94	6	7581	PLCB1,MAPK12,IKBKB,CAV1,TLR8,PLCG2
WP	mRNA Processing	WP:WP411	0.0290783	1.53643	133	94	8	7581	TRA2B,SF3B1,SF3B3,CLK1,NCBP2,CELF2,SF3A1,PHF5A
WP	Prolactin Signaling Pathway	WP:WP2037	0.0429366	1.36717	76	94	6	7581	PTPN11,MTOR,GSK3B,AKT1,EIF4EBP1,RPS6KB1
MIRNA	hsa-miR-125a-5p	MIRNA:hsa-miR-125a-5p	0.0124818	1.90372	269	127	11	14834	MTOR,PDPK1,RRP1B,AKT1,IL1RN,EIF4EBP1,MCL1,RPL9,OMA1,ARPC5,PTGS1
MIRNA	hsa-miR-128-3p	MIRNA:hsa-miR-128-3p	0.0275021	1.56063	526	127	15	14834	CDH5,MTOR,PDPK1,ADD1,INTS8,TGOLN2,RICTOR,CLDN5,SREBF1,CANX,DDX18,NECTIN4,GFPT2,PDS5A,SIRT1
HPA	appendix; lymphoid tissue[â‰¥Low]	HPA:0030071	0.0231524	1.6354	4976	111	71	10755	PTPN11,RPL23A,EIF4E3,GSK3B,CCDC88B,MAPK12,S1PR1,TRA2B,ADD1,RRP1B,IKBKB,AKT1,INTS8,RNF213,PIP5K1A,GDI2,SMAD7,SOD1,LAMTOR1,FOXO3,ADI1,GOLGB1,TGOLN2,C18ORF32,SCAP,CCDC88A,RICTOR,EIF4EBP1,SF3B1,MRPL19,TSC1,RUVBL1,PES1,TANK,MBTPS1,NCOA1,PPP1R15A,MCL1,BTLA,HSPD1,ATF6,SF3B3,CD3G,GOLGA4,TLR8,ATIC,CLK1,TRIP10,OXSM,RPS6KB1,FOXP3,TSR1,BAIAP2,NCBP2,MRPL24,CANX,CLEC4C,DENND2D,ERLEC1,RPL9,DDX18,ARPC5,CALML3,SY…
HPA	kidney; cells in glomeruli[â‰¥Low]	HPA:0270351	0.0357438	1.4468	5033	111	71	10755	PTPN11,RPL23A,MTOR,EIF4E3,CCDC88B,WFS1,PDPK1,MAPK12,S1PR1,TRA2B,SRP68,ADD1,RRP1B,IKBKB,GATA3,AKT1,INTS8,GDI2,SMAD7,SOD1,EXOC4,LAMTOR1,FOXO3,ADI1,GOLGB1,RCAN1,TGOLN2,CAV2,C18ORF32,SCAP,RICTOR,SF3B1,GNAI3,LGALS1,TSC1,PES1,TANK,MBTPS1,NCOA1,CLDN5,PPP1R15A,CAV1,MCL1,SF3B3,KDR,GOLGA4,ATIC,TRIP10,OXSM,RPS6KB1,NOS3,TSR1,BAIAP2,NCBP2,MRPL24,CANX,CLEC4C,ERLEC1,DDX18,OMA1,ARPC5,CALML3,PTGS1,SYNGR1,PLCG2,PD…
CORUM	17S U2 snRNP	CORUM:2755	0.0322376	1.49164	33	60	5	3627	SF3B1,HSPD1,SF3B3,SF3A1,PHF5A

## Sheet: centiscape_ST_Table7
			Supplementary Table ST-7 Identification of hub meta-genes using Network Analyzer
		DEGs	Degree	DEGs	Betweenness	DEGs	Eccentricity	DEGs	Closeness
		INS	53	INS	4431.61	INS	0.25	AKT1	0.00383142
		AKT1	53	AKT1	3650.75	SREBF1	0.25	INS	0.00381679
		MTOR	28	KDR	1729.19	AKT1	0.25	MTOR	0.00342466
		NOS3	26	GSK3B	1448.69	RHEB	0.25	KDR	0.00335571
		KDR	24	MTOR	1368.19	GAB1	0.25	GSK3B	0.00322581
		FOXO3	23	RPL23A	1266.49	KDR	0.25	NOS3	0.00321543
		CAV1	22	ATF6	1147.73	SOD1	0.25	CALR	0.00319489
		GSK3B	21	RUVBL1	974.442	NOS3	0.25	PTPN11	0.00319489
		PTPN11	21	SF3B1	959.49	INSR	0.25	ATF6	0.0031746
		SIRT1	19	CALR	787.147	CTLA4	0.25	CTLA4	0.00315457
		RPS6KB1	19	SRP68	672.801	BAIAP2	0.25	SREBF1	0.00314465
		INSR	19	SOD1	663.498	CALR	0.25	CAV1	0.00314465
		SREBF1	18	ADD1	650.942	PTPN11	0.25	FOXO3	0.003125
		CTLA4	18	FOXP3	610.273	MTOR	0.25	SOD1	0.00310559
		FOXP3	18	NCBP2	601.993	ATF6	0.25	EIF4EBP1	0.00309597
		ATF6	17	SF3A1	595.064	IL6R	0.25	SIRT1	0.00307692
		EIF4EBP1	16	NOS3	577.546	MCL1	0.25	MCL1	0.00307692
		ATIC	15	PTPN11	517.294	PLCG2	0.25	RPS6KB1	0.00306749
		SOD1	15	CTLA4	512.906	SRP68	0.25	INSR	0.003003
		RICTOR	15	ATIC	432.569	NACA2	0.25	RHEB	0.00299401
		CALR	15	DNAJC3	432.078	FLT1	0.25	FOXP3	0.00299401
		PDPK1	15	GDI2	424.887	LGALS1	0.25	CANX	0.00298507
		RHEB	14	MCL1	423.783	EXOC4	0.25	ATIC	0.00296736
		MCL1	14	CANX	423.629	RTCA	0.2	FLT1	0.00296736
		TGOLN2	14	RBFOX3	417.443	ADD1	0.2	RICTOR	0.00294985
		RPL9	14	CAV1	414.387	SCAP	0.2	PDPK1	0.00294985
		FLT1	14	PGM1	413.002	PPP1R15A	0.2	TEK	0.00290698
		CANX	13	PLCG2	405.665	SIRT1	0.2	TSC1	0.00289855
		RPL23A	13	PLCB1	398.68	MAPK12	0.2	WNT10B	0.00289855
		TSC1	12	GNAI3	396.917	RPS6KB1	0.2	CDH5	0.00288184
		TLR8	12	LAMTOR1	383.783	ATIC	0.2	IL6R	0.00287356
		TEK	12	TRIP10	365.885	CANX	0.2	PLCG2	0.00287356
		DDX18	12	CD3G	340.31	SMAD7	0.2	GAB1	0.00286533
		CDH5	11	TGOLN2	335.652	UCP1	0.2	HSPD1	0.00283286
		GNAI3	11	SREBF1	334.474	LAMTOR1	0.2	VEGFB	0.00282486
		IKBKB	11	EIF4EBP1	328.035	RICTOR	0.2	TLR8	0.00282486
		PLCG2	11	ARPC5	316.102	FIGF	0.2	IKBKB	0.0028169
		MBTPS1	11	RTCA	285.6	TSC1	0.2	IRS4	0.00280899
		DNAJC3	11			NFATC3	0.2	GNAI3	0.0027933
		PES1	11			WNT10B	0.2	PPP1R15A	0.00278552
		SF3B1	11			S1PR1	0.2	RBFOX3	0.00278552
		NCBP2	11			VEGFB	0.2	CCDC88A	0.00274725
		SF3A1	11			TLR8	0.2	WFS1	0.00274725
		GAB1	10			GSK3B	0.2	BAIAP2	0.00273973
		IL6R	10			CCDC88A	0.2	PFKFB3	0.00271739
		CD3G	10			CAV1	0.2	MAPK12	0.00271003
		C18orf32	10			EIF4EBP1	0.2	SLC2A5	0.00269542
		PPP1R15A	9			CDH5	0.2	CLDN5	0.00268817
		LAMTOR1	9			PDPK1	0.2	SCAP	0.00268096
		PLCB1	9			EFNA1	0.2	SMAD7	0.00268096
		HSPD1	9			GNAI3	0.2	UCP1	0.00268096
		SF3B3	9			IRS4	0.2	EFNA1	0.00268096
		RUVBL1	9			FOXP3	0.2	ADD1	0.0026738
		FTSJ3	9			SLC2A5	0.2	LAMTOR1	0.0026738
		SMAD7	8			GATA3	0.2	CD3G	0.0026738
		VEGFB	8			TEK	0.2	RPL23A	0.0026738
		WFS1	8			GAP43	0.2	RUVBL1	0.0026738
		SRP68	8			CLDN5	0.2	GOLGB1	0.00265957
		MRPL24	8			FOXO3	0.2	TGFBR2	0.00265957
		TGFBR2	8			IKBKB	0.2	FIGF	0.00265252
		TRA2B	8			PFKFB3	0.2	S1PR1	0.00265252
		TSR1	8			RBFOX3	0.2	SF3B1	0.00263852
		LGALS1	8			ARPC5	0.2	GATA3	0.00263158
		SNRPD3	8			GDI2	0.2	LGALS1	0.00263158
						SLC18A3	0.2	EXOC4	0.00263158
						CD3G	0.2	NFATC3	0.00262467
						TGOLN2	0.2	CAV2	0.0026178
						TRIP10	0.2	IL1RN	0.00261097
						PLCB1	0.2	PGM1	0.00260417
						WFS1	0.2	COG8	0.00260417
						EDEM1	0.2	TGOLN2	0.00254453
						MBTPS1	0.2
						RCAN1	0.2
						DNAJC3	0.2
						HSPD1	0.2
						PGM1	0.2
						BCL2L10	0.2
						BTLA	0.2
						MRPS10	0.2
						C18orf32	0.2
						SF3B3	0.2
						MRPL24	0.2
						MRPL19	0.2
						RPL23A	0.2
						RPL9	0.2
						MC4R	0.2
						CALCR	0.2
						CAV2	0.2
						CALML3	0.2
						ERLEC1	0.2
						GOLGB1	0.2
						GOLGA4	0.2
						PTGS1	0.2
						TGFBR2	0.2
						CD53	0.2
						CD1C	0.2
						CLEC4C	0.2
						CELF2	0.2
						SF3B1	0.2
						TRA2B	0.2
						COG8	0.2
						IL1RN	0.2
						PDS5A	0.2
						RUVBL1	0.2
						LYAR	0.2
						FTSJ3	0.2
						SCG3	0.2
						NCBP2	0.2
						G0S2	0.2
						GFPT2	0.2
						TANK	0.2
						LRG1	0.2
						OMA1	0.2
						PIP5K1A	0.2
						SF3A1	0.2
						SNRPD3	0.2
						PHF5A	0.2
						OXSM	0.2
						TCHH	0.2

## Sheet: ClueGOResult_ST_Table8
	Supplementary Table ST - 8 Significant enriched pathway with kappa score belongs to 0.4 and the involved hub genes
GOID	GOTerm	Ontology Source	Term PValue	Term PValue Corrected with Bonferroni step down
GO:0006984	ER-nucleus signaling pathway	GO_BiologicalProcess-EBI-UniProt-GOA-ACAP-ARAP_08.05.2020_00h00	0	0	Group PValue	Group PValue Corrected with Bonferroni step down	GOLevels	GOGroups	% Associated Genes	Nr. Genes	Associated Genes Found
GO:0034975	protein folding in endoplasmic reticulum	GO_BiologicalProcess-EBI-UniProt-GOA-ACAP-ARAP_08.05.2020_00h00	0	0	0	0	[3, 4, 5]	Group00	8	4	[ATF6, CALR, GSK3B, SREBF1]
GO:0048873	homeostasis of number of cells within a tissue	GO_BiologicalProcess-EBI-UniProt-GOA-ACAP-ARAP_08.05.2020_00h00	0	0	0	0	[3]	Group01	30	3	[CALR, CANX, DNAJC3]
GO:0006446	regulation of translational initiation	GO_BiologicalProcess-EBI-UniProt-GOA-ACAP-ARAP_08.05.2020_00h00	0	0	0	0	[4, 5, 6]	Group02	8.11	3	[ADD1, NOS3, PTPN11]
GO:0031294	lymphocyte costimulation	GO_BiologicalProcess-EBI-UniProt-GOA-ACAP-ARAP_08.05.2020_00h00	0	0	0	0	[4, 6, 7, 8, 9]	Group03	4.94	4	[DNAJC3, EIF4EBP1, MTOR, NCBP2]
GO:0031295	T cell costimulation	GO_BiologicalProcess-EBI-UniProt-GOA-ACAP-ARAP_08.05.2020_00h00	0	0	0	0	[2, 5, 6, 7, 8]	Group04	6.35	4	[AKT1, CAV1, CTLA4, PTPN11]
GO:0036473	cell death in response to oxidative stress	GO_BiologicalProcess-EBI-UniProt-GOA-ACAP-ARAP_08.05.2020_00h00	0	0	0	0	[3, 6, 7, 8, 9]	Group04	6.56	4	[AKT1, CAV1, CTLA4, PTPN11]
GO:0043276	anoikis	GO_BiologicalProcess-EBI-UniProt-GOA-ACAP-ARAP_08.05.2020_00h00	0	0	0	0	[3, 5, 6]	Group05	4	4	[AKT1, INS, MCL1, SOD1]
GO:1900407	regulation of cellular response to oxidative stress	GO_BiologicalProcess-EBI-UniProt-GOA-ACAP-ARAP_08.05.2020_00h00	0	0	0	0	[5]	Group05	11.11	4	[AKT1, CAV1, MCL1, MTOR]
GO:0008631	intrinsic apoptotic signaling pathway in response to oxidative stress	GO_BiologicalProcess-EBI-UniProt-GOA-ACAP-ARAP_08.05.2020_00h00	0	0	0	0	[4, 5, 6]	Group05	4.3	4	[AKT1, INS, MCL1, SOD1]
GO:1903201	regulation of oxidative stress-induced cell death	GO_BiologicalProcess-EBI-UniProt-GOA-ACAP-ARAP_08.05.2020_00h00	0	0	0	0	[4, 5, 6, 7]	Group05	8.33	4	[AKT1, INS, MCL1, SOD1]
GO:1902175	regulation of oxidative stress-induced intrinsic apoptotic signaling pathway	GO_BiologicalProcess-EBI-UniProt-GOA-ACAP-ARAP_08.05.2020_00h00	0	0	0	0	[4, 5, 6, 7]	Group05	5.06	4	[AKT1, INS, MCL1, SOD1]
GO:2001244	positive regulation of intrinsic apoptotic signaling pathway	GO_BiologicalProcess-EBI-UniProt-GOA-ACAP-ARAP_08.05.2020_00h00	0	0	0	0	[5, 6, 7, 8, 9]	Group05	12.9	4	[AKT1, INS, MCL1, SOD1]
KEGG:05214	Glioma	KEGG_08.05.2020	0	0	0	0	[5, 6, 7, 8, 9]	Group05	5.08	3	[CAV1, MCL1, SOD1]
GO:2001057	reactive nitrogen species metabolic process	GO_BiologicalProcess-EBI-UniProt-GOA-ACAP-ARAP_08.05.2020_00h00	0	0	0	0	[-1]	Group06	4	3	[AKT1, MTOR, PLCG2]
GO:1903409	reactive oxygen species biosynthetic process	GO_BiologicalProcess-EBI-UniProt-GOA-ACAP-ARAP_08.05.2020_00h00	0	0	0	0	[3]	Group06	5.68	5	[AKT1, CAV1, INSR, MTOR, NOS3]
GO:0032094	response to food	GO_BiologicalProcess-EBI-UniProt-GOA-ACAP-ARAP_08.05.2020_00h00	0	0	0	0	[3, 4]	Group06	5.56	7	[AKT1, CAV1, INS, INSR, MTOR, NOS3, SOD1]
GO:0042136	neurotransmitter biosynthetic process	GO_BiologicalProcess-EBI-UniProt-GOA-ACAP-ARAP_08.05.2020_00h00	0	0	0	0	[3, 5]	Group06	7.14	3	[AKT1, MTOR, SREBF1]
GO:0046209	nitric oxide metabolic process	GO_BiologicalProcess-EBI-UniProt-GOA-ACAP-ARAP_08.05.2020_00h00	0	0	0	0	[4, 5]	Group06	4.55	5	[AKT1, CAV1, INSR, MTOR, NOS3]
GO:0006809	nitric oxide biosynthetic process	GO_BiologicalProcess-EBI-UniProt-GOA-ACAP-ARAP_08.05.2020_00h00	0	0	0	0	[4, 5]	Group06	5.88	5	[AKT1, CAV1, INSR, MTOR, NOS3]
GO:0043276	anoikis	GO_BiologicalProcess-EBI-UniProt-GOA-ACAP-ARAP_08.05.2020_00h00	0	0	0	0	[4, 5, 6]	Group06	6.41	5	[AKT1, CAV1, INSR, MTOR, NOS3]
GO:0050994	regulation of lipid catabolic process	GO_BiologicalProcess-EBI-UniProt-GOA-ACAP-ARAP_08.05.2020_00h00	0	0	0	0	[5]	Group06	11.11	4	[AKT1, CAV1, MCL1, MTOR]
GO:1903426	regulation of reactive oxygen species biosynthetic process	GO_BiologicalProcess-EBI-UniProt-GOA-ACAP-ARAP_08.05.2020_00h00	0	0	0	0	[4, 5, 6]	Group06	4.62	3	[AKT1, INS, MTOR]
GO:0045428	regulation of nitric oxide biosynthetic process	GO_BiologicalProcess-EBI-UniProt-GOA-ACAP-ARAP_08.05.2020_00h00	0	0	0	0	[4, 5, 6]	Group06	5	5	[AKT1, CAV1, INS, INSR, MTOR]
GO:1903428	positive regulation of reactive oxygen species biosynthetic process	GO_BiologicalProcess-EBI-UniProt-GOA-ACAP-ARAP_08.05.2020_00h00	0	0	0	0	[4, 5, 6, 7]	Group06	6.35	4	[AKT1, CAV1, INSR, MTOR]
GO:1904407	positive regulation of nitric oxide metabolic process	GO_BiologicalProcess-EBI-UniProt-GOA-ACAP-ARAP_08.05.2020_00h00	0	0	0	0	[4, 5, 6, 7]	Group06	5.26	3	[AKT1, INSR, MTOR]
GO:0019217	regulation of fatty acid metabolic process	GO_BiologicalProcess-EBI-UniProt-GOA-ACAP-ARAP_08.05.2020_00h00	0	0	0	0	[4, 5, 6, 7]	Group06	6.67	3	[AKT1, INSR, MTOR]
GO:0045429	positive regulation of nitric oxide biosynthetic process	GO_BiologicalProcess-EBI-UniProt-GOA-ACAP-ARAP_08.05.2020_00h00	0	0	0	0	[5, 6, 8]	Group06	4.85	5	[AKT1, CAV1, INS, MTOR, SREBF1]
GO:2001244	positive regulation of intrinsic apoptotic signaling pathway	GO_BiologicalProcess-EBI-UniProt-GOA-ACAP-ARAP_08.05.2020_00h00	0	0	0	0	[5, 6, 7, 8]	Group06	6.82	3	[AKT1, INSR, MTOR]
KEGG:04213	Longevity regulating pathway	KEGG_08.05.2020	0	0	0	0	[5, 6, 7, 8, 9]	Group06	5.08	3	[CAV1, MCL1, SOD1]
KEGG:04917	Prolactin signaling pathway	KEGG_08.05.2020	0	0	0	0	[-1]	Group07	9.68	6	[AKT1, INS, INSR, IRS4, MTOR, SOD1]
GO:1903409	reactive oxygen species biosynthetic process	GO_BiologicalProcess-EBI-UniProt-GOA-ACAP-ARAP_08.05.2020_00h00	0	0	0	0	[-1]	Group07	4.29	3	[AKT1, GSK3B, INS]
GO:0051353	positive regulation of oxidoreductase activity	GO_BiologicalProcess-EBI-UniProt-GOA-ACAP-ARAP_08.05.2020_00h00	0	0	0	0	[3, 4]	Group07	5.56	7	[AKT1, CAV1, INS, INSR, MTOR, NOS3, SOD1]
GO:0036473	cell death in response to oxidative stress	GO_BiologicalProcess-EBI-UniProt-GOA-ACAP-ARAP_08.05.2020_00h00	0	0	0	0	[3, 4, 5]	Group07	4.76	3	[AKT1, GNAI3, INS]
GO:0050994	regulation of lipid catabolic process	GO_BiologicalProcess-EBI-UniProt-GOA-ACAP-ARAP_08.05.2020_00h00	0	0	0	0	[3, 5, 6]	Group07	4	4	[AKT1, INS, MCL1, SOD1]
GO:1900407	regulation of cellular response to oxidative stress	GO_BiologicalProcess-EBI-UniProt-GOA-ACAP-ARAP_08.05.2020_00h00	0	0	0	0	[4, 5, 6]	Group07	4.62	3	[AKT1, INS, MTOR]
GO:0008631	intrinsic apoptotic signaling pathway in response to oxidative stress	GO_BiologicalProcess-EBI-UniProt-GOA-ACAP-ARAP_08.05.2020_00h00	0	0	0	0	[4, 5, 6]	Group07	4.3	4	[AKT1, INS, MCL1, SOD1]
GO:0010676	positive regulation of cellular carbohydrate metabolic process	GO_BiologicalProcess-EBI-UniProt-GOA-ACAP-ARAP_08.05.2020_00h00	0	0	0	0	[4, 5, 6, 7]	Group07	8.33	4	[AKT1, INS, MCL1, SOD1]
GO:1903201	regulation of oxidative stress-induced cell death	GO_BiologicalProcess-EBI-UniProt-GOA-ACAP-ARAP_08.05.2020_00h00	0	0	0	0	[4, 5, 6, 7]	Group07	4.55	3	[AKT1, INS, INSR]
GO:0010907	positive regulation of glucose metabolic process	GO_BiologicalProcess-EBI-UniProt-GOA-ACAP-ARAP_08.05.2020_00h00	0	0	0	0	[4, 5, 6, 7]	Group07	5.06	4	[AKT1, INS, MCL1, SOD1]
GO:0070875	positive regulation of glycogen metabolic process	GO_BiologicalProcess-EBI-UniProt-GOA-ACAP-ARAP_08.05.2020_00h00	0	0	0	0	[4, 5, 6, 7, 8]	Group07	7.14	3	[AKT1, INS, INSR]
GO:0097755	positive regulation of blood vessel diameter	GO_BiologicalProcess-EBI-UniProt-GOA-ACAP-ARAP_08.05.2020_00h00	0	0	0	0	[4, 5, 6, 7, 8, 9]	Group07	15	3	[AKT1, INS, INSR]
GO:1902175	regulation of oxidative stress-induced intrinsic apoptotic signaling pathway	GO_BiologicalProcess-EBI-UniProt-GOA-ACAP-ARAP_08.05.2020_00h00	0	0	0	0	[6, 7]	Group07	4.55	3	[INS, NOS3, SOD1]
GO:2001244	positive regulation of intrinsic apoptotic signaling pathway	GO_BiologicalProcess-EBI-UniProt-GOA-ACAP-ARAP_08.05.2020_00h00	0	0	0	0	[5, 6, 7, 8, 9]	Group07	12.9	4	[AKT1, INS, MCL1, SOD1]
GO:0045725	positive regulation of glycogen biosynthetic process	GO_BiologicalProcess-EBI-UniProt-GOA-ACAP-ARAP_08.05.2020_00h00	0	0	0	0	[5, 6, 7, 8, 9]	Group07	5.08	3	[CAV1, MCL1, SOD1]
KEGG:04012	ErbB signaling pathway	KEGG_08.05.2020	0	0	0	0	[5, 6, 7, 8, 9, 10]	Group07	15.79	3	[AKT1, INS, INSR]
KEGG:04066	HIF-1 signaling pathway	KEGG_08.05.2020	0	0	0	0	[-1]	Group08	5.88	5	[AKT1, EIF4EBP1, GSK3B, MTOR, PLCG2]
KEGG:04072	Phospholipase D signaling pathway	KEGG_08.05.2020	0	0	0	0	[-1]	Group08	6.42	7	[AKT1, EIF4EBP1, INS, INSR, MTOR, NOS3, PLCG2]
KEGG:04150	mTOR signaling pathway	KEGG_08.05.2020	0	0	0	0	[-1]	Group08	4.05	6	[AKT1, INS, INSR, MTOR, PLCG2, PTPN11]
KEGG:04152	AMPK signaling pathway	KEGG_08.05.2020	0	0	0	0	[-1]	Group08	4.52	7	[AKT1, EIF4EBP1, GSK3B, IKBKB, INS, INSR, MTOR]
KEGG:04211	Longevity regulating pathway	KEGG_08.05.2020	0	0	0	0	[-1]	Group08	5.83	7	[AKT1, EIF4EBP1, INS, INSR, IRS4, MTOR, SREBF1]
KEGG:04213	Longevity regulating pathway	KEGG_08.05.2020	0	0	0	0	[-1]	Group08	6.74	6	[AKT1, EIF4EBP1, INS, INSR, IRS4, MTOR]
KEGG:04662	B cell receptor signaling pathway	KEGG_08.05.2020	0	0	0	0	[-1]	Group08	9.68	6	[AKT1, INS, INSR, IRS4, MTOR, SOD1]
KEGG:04722	Neurotrophin signaling pathway	KEGG_08.05.2020	0	0	0	0	[-1]	Group08	4.88	4	[AKT1, GSK3B, IKBKB, PLCG2]
KEGG:04910	Insulin signaling pathway	KEGG_08.05.2020	0	0	0	0	[-1]	Group08	4.2	5	[AKT1, GSK3B, IKBKB, PLCG2, PTPN11]
KEGG:04917	Prolactin signaling pathway	KEGG_08.05.2020	0	0	0	0	[-1]	Group08	6.47	9	[AKT1, EIF4EBP1, GSK3B, IKBKB, INS, INSR, IRS4, MTOR, SREBF1]
KEGG:04920	Adipocytokine signaling pathway	KEGG_08.05.2020	0	0	0	0	[-1]	Group08	4.29	3	[AKT1, GSK3B, INS]
KEGG:04930	Type II diabetes mellitus	KEGG_08.05.2020	0	0	0	0	[-1]	Group08	7.25	5	[AKT1, IKBKB, IRS4, MTOR, PTPN11]
KEGG:04931	Insulin resistance	KEGG_08.05.2020	0	0	0	0	[-1]	Group08	10.87	5	[IKBKB, INS, INSR, IRS4, MTOR]
KEGG:04932	Non-alcoholic fatty liver disease (NAFLD)	KEGG_08.05.2020	0	0	0	0	[-1]	Group08	8.33	9	[AKT1, GSK3B, IKBKB, INS, INSR, MTOR, NOS3, PTPN11, SREBF1]
KEGG:04935	Growth hormone synthesis, secretion and action	KEGG_08.05.2020	0	0	0	0	[-1]	Group08	4.03	6	[AKT1, GSK3B, IKBKB, INS, INSR, SREBF1]
KEGG:05120	Epithelial cell signaling in Helicobacter pylori infection	KEGG_08.05.2020	0	0	0	0	[-1]	Group08	5.04	6	[AKT1, GNAI3, GSK3B, IRS4, MTOR, PLCG2]
KEGG:05214	Glioma	KEGG_08.05.2020	0	0	0	0	[-1]	Group08	4.29	3	[IKBKB, PLCG2, PTPN11]
KEGG:05215	Prostate cancer	KEGG_08.05.2020	0	0	0	0	[-1]	Group08	4	3	[AKT1, MTOR, PLCG2]
KEGG:05221	Acute myeloid leukemia	KEGG_08.05.2020	0	0	0	0	[-1]	Group08	5.15	5	[AKT1, GSK3B, IKBKB, INS, MTOR]
KEGG:05235	PD-L1 expression and PD-1 checkpoint pathway in cancer	KEGG_08.05.2020	0	0	0	0	[-1]	Group08	5.97	4	[AKT1, EIF4EBP1, IKBKB, MTOR]
GO:0032094	response to food	GO_BiologicalProcess-EBI-UniProt-GOA-ACAP-ARAP_08.05.2020_00h00	0	0	0	0	[-1]	Group08	4.49	4	[AKT1, IKBKB, MTOR, PTPN11]
GO:0050994	regulation of lipid catabolic process	GO_BiologicalProcess-EBI-UniProt-GOA-ACAP-ARAP_08.05.2020_00h00	0	0	0	0	[3, 5]	Group08	7.14	3	[AKT1, MTOR, SREBF1]
GO:1903428	positive regulation of reactive oxygen species biosynthetic process	GO_BiologicalProcess-EBI-UniProt-GOA-ACAP-ARAP_08.05.2020_00h00	0	0	0	0	[4, 5, 6]	Group08	4.62	3	[AKT1, INS, MTOR]
GO:1904407	positive regulation of nitric oxide metabolic process	GO_BiologicalProcess-EBI-UniProt-GOA-ACAP-ARAP_08.05.2020_00h00	0	0	0	0	[4, 5, 6, 7]	Group08	5.26	3	[AKT1, INSR, MTOR]
GO:0045429	positive regulation of nitric oxide biosynthetic process	GO_BiologicalProcess-EBI-UniProt-GOA-ACAP-ARAP_08.05.2020_00h00	0	0	0	0	[4, 5, 6, 7]	Group08	6.67	3	[AKT1, INSR, MTOR]
KEGG:04012	ErbB signaling pathway	KEGG_08.05.2020	0	0	0	0	[5, 6, 7, 8]	Group08	6.82	3	[AKT1, INSR, MTOR]
KEGG:04066	HIF-1 signaling pathway	KEGG_08.05.2020	0	0	0	0	[-1]	Group09	5.88	5	[AKT1, EIF4EBP1, GSK3B, MTOR, PLCG2]
KEGG:04072	Phospholipase D signaling pathway	KEGG_08.05.2020	0	0	0	0	[-1]	Group09	6.42	7	[AKT1, EIF4EBP1, INS, INSR, MTOR, NOS3, PLCG2]
KEGG:04150	mTOR signaling pathway	KEGG_08.05.2020	0	0	0	0	[-1]	Group09	4.05	6	[AKT1, INS, INSR, MTOR, PLCG2, PTPN11]
KEGG:04152	AMPK signaling pathway	KEGG_08.05.2020	0	0	0	0	[-1]	Group09	4.52	7	[AKT1, EIF4EBP1, GSK3B, IKBKB, INS, INSR, MTOR]
KEGG:04211	Longevity regulating pathway	KEGG_08.05.2020	0	0	0	0	[-1]	Group09	5.83	7	[AKT1, EIF4EBP1, INS, INSR, IRS4, MTOR, SREBF1]
KEGG:04213	Longevity regulating pathway	KEGG_08.05.2020	0	0	0	0	[-1]	Group09	6.74	6	[AKT1, EIF4EBP1, INS, INSR, IRS4, MTOR]
KEGG:04370	VEGF signaling pathway	KEGG_08.05.2020	0	0	0	0	[-1]	Group09	9.68	6	[AKT1, INS, INSR, IRS4, MTOR, SOD1]
KEGG:04662	B cell receptor signaling pathway	KEGG_08.05.2020	0	0	0	0	[-1]	Group09	6.78	4	[AKT1, KDR, NOS3, PLCG2]
KEGG:04722	Neurotrophin signaling pathway	KEGG_08.05.2020	0	0	0	0	[-1]	Group09	4.88	4	[AKT1, GSK3B, IKBKB, PLCG2]
KEGG:04910	Insulin signaling pathway	KEGG_08.05.2020	0	0	0	0	[-1]	Group09	4.2	5	[AKT1, GSK3B, IKBKB, PLCG2, PTPN11]
KEGG:04917	Prolactin signaling pathway	KEGG_08.05.2020	0	0	0	0	[-1]	Group09	6.47	9	[AKT1, EIF4EBP1, GSK3B, IKBKB, INS, INSR, IRS4, MTOR, SREBF1]
KEGG:04920	Adipocytokine signaling pathway	KEGG_08.05.2020	0	0	0	0	[-1]	Group09	4.29	3	[AKT1, GSK3B, INS]
KEGG:04923	Regulation of lipolysis in adipocytes	KEGG_08.05.2020	0	0	0	0	[-1]	Group09	7.25	5	[AKT1, IKBKB, IRS4, MTOR, PTPN11]
KEGG:04930	Type II diabetes mellitus	KEGG_08.05.2020	0	0	0	0	[-1]	Group09	8.93	5	[AKT1, GNAI3, INS, INSR, IRS4]
KEGG:04931	Insulin resistance	KEGG_08.05.2020	0	0	0	0	[-1]	Group09	10.87	5	[IKBKB, INS, INSR, IRS4, MTOR]
KEGG:04932	Non-alcoholic fatty liver disease (NAFLD)	KEGG_08.05.2020	0	0	0	0	[-1]	Group09	8.33	9	[AKT1, GSK3B, IKBKB, INS, INSR, MTOR, NOS3, PTPN11, SREBF1]
KEGG:04935	Growth hormone synthesis, secretion and action	KEGG_08.05.2020	0	0	0	0	[-1]	Group09	4.03	6	[AKT1, GSK3B, IKBKB, INS, INSR, SREBF1]
KEGG:05214	Glioma	KEGG_08.05.2020	0	0	0	0	[-1]	Group09	5.04	6	[AKT1, GNAI3, GSK3B, IRS4, MTOR, PLCG2]
KEGG:05215	Prostate cancer	KEGG_08.05.2020	0	0	0	0	[-1]	Group09	4	3	[AKT1, MTOR, PLCG2]
KEGG:05221	Acute myeloid leukemia	KEGG_08.05.2020	0	0	0	0	[-1]	Group09	5.15	5	[AKT1, GSK3B, IKBKB, INS, MTOR]
KEGG:05235	PD-L1 expression and PD-1 checkpoint pathway in cancer	KEGG_08.05.2020	0	0	0	0	[-1]	Group09	5.97	4	[AKT1, EIF4EBP1, IKBKB, MTOR]
GO:2001057	reactive nitrogen species metabolic process	GO_BiologicalProcess-EBI-UniProt-GOA-ACAP-ARAP_08.05.2020_00h00	0	0	0	0	[-1]	Group09	4.49	4	[AKT1, IKBKB, MTOR, PTPN11]
GO:0051341	regulation of oxidoreductase activity	GO_BiologicalProcess-EBI-UniProt-GOA-ACAP-ARAP_08.05.2020_00h00	0	0	0	0	[3]	Group09	5.68	5	[AKT1, CAV1, INSR, MTOR, NOS3]
GO:1903409	reactive oxygen species biosynthetic process	GO_BiologicalProcess-EBI-UniProt-GOA-ACAP-ARAP_08.05.2020_00h00	0	0	0	0	[3, 4]	Group09	4.07	5	[AKT1, CAV1, GNAI3, INS, NOS3]
GO:0005976	polysaccharide metabolic process	GO_BiologicalProcess-EBI-UniProt-GOA-ACAP-ARAP_08.05.2020_00h00	0	0	0	0	[3, 4]	Group09	5.56	7	[AKT1, CAV1, INS, INSR, MTOR, NOS3, SOD1]
GO:0032094	response to food	GO_BiologicalProcess-EBI-UniProt-GOA-ACAP-ARAP_08.05.2020_00h00	0	0	0	0	[4]	Group09	4.03	5	[AKT1, GSK3B, INS, INSR, MTOR]
GO:0051353	positive regulation of oxidoreductase activity	GO_BiologicalProcess-EBI-UniProt-GOA-ACAP-ARAP_08.05.2020_00h00	0	0	0	0	[3, 5]	Group09	7.14	3	[AKT1, MTOR, SREBF1]
GO:0006112	energy reserve metabolic process	GO_BiologicalProcess-EBI-UniProt-GOA-ACAP-ARAP_08.05.2020_00h00	0	0	0	0	[3, 4, 5]	Group09	4.76	3	[AKT1, GNAI3, INS]
GO:0032768	regulation of monooxygenase activity	GO_BiologicalProcess-EBI-UniProt-GOA-ACAP-ARAP_08.05.2020_00h00	0	0	0	0	[4, 5]	Group09	5.21	5	[AKT1, GSK3B, INS, INSR, MTOR]
GO:0034637	cellular carbohydrate biosynthetic process	GO_BiologicalProcess-EBI-UniProt-GOA-ACAP-ARAP_08.05.2020_00h00	0	0	0	0	[4, 5]	Group09	6.06	4	[AKT1, CAV1, INS, NOS3]
GO:0042136	neurotransmitter biosynthetic process	GO_BiologicalProcess-EBI-UniProt-GOA-ACAP-ARAP_08.05.2020_00h00	0	0	0	0	[4, 5]	Group09	5.1	5	[AKT1, GSK3B, INS, INSR, MTOR]
GO:0044264	cellular polysaccharide metabolic process	GO_BiologicalProcess-EBI-UniProt-GOA-ACAP-ARAP_08.05.2020_00h00	0	0	0	0	[4, 5]	Group09	4.55	5	[AKT1, CAV1, INSR, MTOR, NOS3]
GO:0046209	nitric oxide metabolic process	GO_BiologicalProcess-EBI-UniProt-GOA-ACAP-ARAP_08.05.2020_00h00	0	0	0	0	[4, 5]	Group09	4.42	5	[AKT1, GSK3B, INS, INSR, MTOR]
GO:0036473	cell death in response to oxidative stress	GO_BiologicalProcess-EBI-UniProt-GOA-ACAP-ARAP_08.05.2020_00h00	0	0	0	0	[4, 5]	Group09	5.88	5	[AKT1, CAV1, INSR, MTOR, NOS3]
GO:0000271	polysaccharide biosynthetic process	GO_BiologicalProcess-EBI-UniProt-GOA-ACAP-ARAP_08.05.2020_00h00	0	0	0	0	[3, 5, 6]	Group09	4	4	[AKT1, INS, MCL1, SOD1]
GO:0006809	nitric oxide biosynthetic process	GO_BiologicalProcess-EBI-UniProt-GOA-ACAP-ARAP_08.05.2020_00h00	0	0	0	0	[5]	Group09	5.81	5	[AKT1, GSK3B, INS, INSR, MTOR]
GO:0032881	regulation of polysaccharide metabolic process	GO_BiologicalProcess-EBI-UniProt-GOA-ACAP-ARAP_08.05.2020_00h00	0	0	0	0	[4, 5, 6]	Group09	6.41	5	[AKT1, CAV1, INSR, MTOR, NOS3]
GO:0043255	regulation of carbohydrate biosynthetic process	GO_BiologicalProcess-EBI-UniProt-GOA-ACAP-ARAP_08.05.2020_00h00	0	0	0	0	[4, 5, 6]	Group09	10.42	5	[AKT1, GSK3B, INS, INSR, MTOR]
GO:0043276	anoikis	GO_BiologicalProcess-EBI-UniProt-GOA-ACAP-ARAP_08.05.2020_00h00	0	0	0	0	[4, 5, 6]	Group09	4.59	5	[AKT1, GSK3B, INS, INSR, MTOR]
GO:0044042	glucan metabolic process	GO_BiologicalProcess-EBI-UniProt-GOA-ACAP-ARAP_08.05.2020_00h00	0	0	0	0	[5]	Group09	11.11	4	[AKT1, CAV1, MCL1, MTOR]
GO:0050994	regulation of lipid catabolic process	GO_BiologicalProcess-EBI-UniProt-GOA-ACAP-ARAP_08.05.2020_00h00	0	0	0	0	[5]	Group09	5.95	5	[AKT1, GSK3B, INS, INSR, MTOR]
GO:1900407	regulation of cellular response to oxidative stress	GO_BiologicalProcess-EBI-UniProt-GOA-ACAP-ARAP_08.05.2020_00h00	0	0	0	0	[4, 5, 6]	Group09	4.62	3	[AKT1, INS, MTOR]
GO:1903426	regulation of reactive oxygen species biosynthetic process	GO_BiologicalProcess-EBI-UniProt-GOA-ACAP-ARAP_08.05.2020_00h00	0	0	0	0	[4, 5, 6]	Group09	4.3	4	[AKT1, INS, MCL1, SOD1]
GO:2000379	positive regulation of reactive oxygen species metabolic process	GO_BiologicalProcess-EBI-UniProt-GOA-ACAP-ARAP_08.05.2020_00h00	0	0	0	0	[4, 5, 6]	Group09	5	5	[AKT1, CAV1, INS, INSR, MTOR]
GO:0006073	cellular glucan metabolic process	GO_BiologicalProcess-EBI-UniProt-GOA-ACAP-ARAP_08.05.2020_00h00	0	0	0	0	[4, 5, 6]	Group09	4.72	5	[AKT1, GNAI3, INSR, MTOR, SOD1]
GO:0008631	intrinsic apoptotic signaling pathway in response to oxidative stress	GO_BiologicalProcess-EBI-UniProt-GOA-ACAP-ARAP_08.05.2020_00h00	0	0	0	0	[5, 6]	Group09	5.95	5	[AKT1, GSK3B, INS, INSR, MTOR]
GO:0010676	positive regulation of cellular carbohydrate metabolic process	GO_BiologicalProcess-EBI-UniProt-GOA-ACAP-ARAP_08.05.2020_00h00	0	0	0	0	[4, 5, 6, 7]	Group09	8.33	4	[AKT1, INS, MCL1, SOD1]
GO:0033692	cellular polysaccharide biosynthetic process	GO_BiologicalProcess-EBI-UniProt-GOA-ACAP-ARAP_08.05.2020_00h00	0	0	0	0	[4, 5, 6, 7]	Group09	4.55	3	[AKT1, INS, INSR]
GO:0045428	regulation of nitric oxide biosynthetic process	GO_BiologicalProcess-EBI-UniProt-GOA-ACAP-ARAP_08.05.2020_00h00	0	0	0	0	[5, 6]	Group09	6.33	5	[AKT1, GSK3B, INS, INSR, MTOR]
GO:0046889	positive regulation of lipid biosynthetic process	GO_BiologicalProcess-EBI-UniProt-GOA-ACAP-ARAP_08.05.2020_00h00	0	0	0	0	[4, 5, 6, 7]	Group09	6.35	4	[AKT1, CAV1, INSR, MTOR]
GO:1903201	regulation of oxidative stress-induced cell death	GO_BiologicalProcess-EBI-UniProt-GOA-ACAP-ARAP_08.05.2020_00h00	0	0	0	0	[4, 5, 6, 7]	Group09	4.44	4	[AKT1, INS, MTOR, SREBF1]
GO:1903428	positive regulation of reactive oxygen species biosynthetic process	GO_BiologicalProcess-EBI-UniProt-GOA-ACAP-ARAP_08.05.2020_00h00	0	0	0	0	[4, 5, 6, 7]	Group09	5.06	4	[AKT1, INS, MCL1, SOD1]
GO:1904407	positive regulation of nitric oxide metabolic process	GO_BiologicalProcess-EBI-UniProt-GOA-ACAP-ARAP_08.05.2020_00h00	0	0	0	0	[4, 5, 6, 7]	Group09	5.26	3	[AKT1, INSR, MTOR]
GO:0004517	nitric-oxide synthase activity	GO_BiologicalProcess-EBI-UniProt-GOA-ACAP-ARAP_08.05.2020_00h00	0	0	0	0	[4, 5, 6, 7]	Group09	6.67	3	[AKT1, INSR, MTOR]
GO:0005977	glycogen metabolic process	GO_BiologicalProcess-EBI-UniProt-GOA-ACAP-ARAP_08.05.2020_00h00	0	0	0	0	[6]	Group09	6.78	4	[AKT1, CAV1, INS, NOS3]
GO:0010907	positive regulation of glucose metabolic process	GO_BiologicalProcess-EBI-UniProt-GOA-ACAP-ARAP_08.05.2020_00h00	0	0	0	0	[5, 6, 7]	Group09	6.02	5	[AKT1, GSK3B, INS, INSR, MTOR]
GO:0032885	regulation of polysaccharide biosynthetic process	GO_BiologicalProcess-EBI-UniProt-GOA-ACAP-ARAP_08.05.2020_00h00	0	0	0	0	[4, 5, 6, 7, 8]	Group09	7.14	3	[AKT1, INS, INSR]
GO:0050999	regulation of nitric-oxide synthase activity	GO_BiologicalProcess-EBI-UniProt-GOA-ACAP-ARAP_08.05.2020_00h00	0	0	0	0	[5, 6, 7]	Group09	11.9	5	[AKT1, GSK3B, INS, INSR, MTOR]
GO:0019217	regulation of fatty acid metabolic process	GO_BiologicalProcess-EBI-UniProt-GOA-ACAP-ARAP_08.05.2020_00h00	0	0	0	0	[5, 6, 7]	Group09	7.55	4	[AKT1, CAV1, INS, NOS3]
GO:0009250	glucan biosynthetic process	GO_BiologicalProcess-EBI-UniProt-GOA-ACAP-ARAP_08.05.2020_00h00	0	0	0	0	[5, 6, 8]	Group09	4.85	5	[AKT1, CAV1, INS, MTOR, SREBF1]
GO:0010962	regulation of glucan biosynthetic process	GO_BiologicalProcess-EBI-UniProt-GOA-ACAP-ARAP_08.05.2020_00h00	0	0	0	0	[6, 7]	Group09	9.43	5	[AKT1, GSK3B, INS, INSR, MTOR]
GO:0045429	positive regulation of nitric oxide biosynthetic process	GO_BiologicalProcess-EBI-UniProt-GOA-ACAP-ARAP_08.05.2020_00h00	0	0	0	0	[5, 6, 7, 8]	Group09	14.71	5	[AKT1, GSK3B, INS, INSR, MTOR]
GO:0045981	positive regulation of nucleotide metabolic process	GO_BiologicalProcess-EBI-UniProt-GOA-ACAP-ARAP_08.05.2020_00h00	0	0	0	0	[5, 6, 7, 8]	Group09	6.82	3	[AKT1, INSR, MTOR]
GO:0070873	regulation of glycogen metabolic process	GO_BiologicalProcess-EBI-UniProt-GOA-ACAP-ARAP_08.05.2020_00h00	0	0	0	0	[4, 5, 6, 7, 8, 9]	Group09	5.77	3	[INS, INSR, NOS3]
GO:0070875	positive regulation of glycogen metabolic process	GO_BiologicalProcess-EBI-UniProt-GOA-ACAP-ARAP_08.05.2020_00h00	0	0	0	0	[5, 6, 7, 8]	Group09	12.5	5	[AKT1, GSK3B, INS, INSR, MTOR]
GO:0097755	positive regulation of blood vessel diameter	GO_BiologicalProcess-EBI-UniProt-GOA-ACAP-ARAP_08.05.2020_00h00	0	0	0	0	[4, 5, 6, 7, 8, 9]	Group09	15	3	[AKT1, INS, INSR]
GO:0010827	regulation of glucose transmembrane transport	GO_BiologicalProcess-EBI-UniProt-GOA-ACAP-ARAP_08.05.2020_00h00	0	0	0	0	[6, 7]	Group09	4.55	3	[INS, NOS3, SOD1]
GO:0005978	glycogen biosynthetic process	GO_BiologicalProcess-EBI-UniProt-GOA-ACAP-ARAP_08.05.2020_00h00	0	0	0	0	[4, 5, 6, 7, 9, 10]	Group09	4.76	4	[AKT1, INS, INSR, PTPN11]
GO:1902175	regulation of oxidative stress-induced intrinsic apoptotic signaling pathway	GO_BiologicalProcess-EBI-UniProt-GOA-ACAP-ARAP_08.05.2020_00h00	0	0	0	0	[6, 7, 8]	Group09	9.43	5	[AKT1, GSK3B, INS, INSR, MTOR]
GO:0005979	regulation of glycogen biosynthetic process	GO_BiologicalProcess-EBI-UniProt-GOA-ACAP-ARAP_08.05.2020_00h00	0	0	0	0	[5, 6, 7, 8, 9]	Group09	12.9	4	[AKT1, INS, MCL1, SOD1]
GO:0008286	insulin receptor signaling pathway	GO_BiologicalProcess-EBI-UniProt-GOA-ACAP-ARAP_08.05.2020_00h00	0	0	0	0	[6, 7, 8, 9]	Group09	14.71	5	[AKT1, GSK3B, INS, INSR, MTOR]
GO:0010828	positive regulation of glucose transmembrane transport	GO_BiologicalProcess-EBI-UniProt-GOA-ACAP-ARAP_08.05.2020_00h00	0	0	0	0	[6, 7, 8, 9]	Group09	5.41	8	[AKT1, EIF4EBP1, GSK3B, INS, INSR, IRS4, PTPN11, SREBF1]
GO:0043536	positive regulation of blood vessel endothelial cell migration	GO_BiologicalProcess-EBI-UniProt-GOA-ACAP-ARAP_08.05.2020_00h00	0	0	0	0	[4, 5, 6, 7, 8, 9, 10, 11]	Group09	8.33	4	[AKT1, INS, INSR, PTPN11]
GO:0045725	positive regulation of glycogen biosynthetic process	GO_BiologicalProcess-EBI-UniProt-GOA-ACAP-ARAP_08.05.2020_00h00	0	0	0	0	[5, 6, 7, 8, 9, 10]	Group09	5	3	[AKT1, KDR, NOS3]
GO:1900544	positive regulation of purine nucleotide metabolic process	GO_BiologicalProcess-EBI-UniProt-GOA-ACAP-ARAP_08.05.2020_00h00	0	0	0	0	[5, 6, 7, 8, 9, 10]	Group09	15.79	3	[AKT1, INS, INSR]
GO:0046324	regulation of glucose import	GO_BiologicalProcess-EBI-UniProt-GOA-ACAP-ARAP_08.05.2020_00h00	0	0	0	0	[5, 6, 7, 8, 9, 10]	Group09	5.77	3	[INS, INSR, NOS3]
GO:0046326	positive regulation of glucose import	GO_BiologicalProcess-EBI-UniProt-GOA-ACAP-ARAP_08.05.2020_00h00	0	0	0	0	[5, 6, 7, 8, 10, 11]	Group09	6.35	4	[AKT1, INS, INSR, PTPN11]
GO:0046323	glucose import	GO_BiologicalProcess-EBI-UniProt-GOA-ACAP-ARAP_08.05.2020_00h00	0	0	0	0	[5, 6, 7, 8, 9, 10, 11, 12]	Group09	10	4	[AKT1, INS, INSR, PTPN11]
GO:0038083	peptidyl-tyrosine autophosphorylation	GO_BiologicalProcess-EBI-UniProt-GOA-ACAP-ARAP_08.05.2020_00h00	0	0	0	0	[7, 9, 10]	Group09	4.88	4	[AKT1, INS, INSR, PTPN11]
					0	0	[8, 9, 10]	Group09	7.32	3	[CAV1, INSR, KDR]
